# Supplementary material for: Crystal structure of 2,3′-bi­pyridine-2′,6′-dicarbo­nitrile
Source: Acta Crystallogr E Crystallogr Commun. 2018 Aug 21;74(Pt 9):1272–5. doi: 10.1107/S2056989018011532 (PMC6127714; doi:10.1107/S2056989018011532)
Supplement: Supplementary file 1 [file e-74-01272-sup1.cif]

##############################################################################
#                                                                            #
# This CIF contains the data in a paper accepted for publication in          #
# Acta Crystallographica Section E. It conforms to the requirements of       #
# Notes for Authors for Acta Crystallographica Section E, and has been       #
# peer reviewed under the auspices of the IUCr Commission on Journals.       #
#                                                                            #
# Full details of the Crystallographic Information File format               #
# are given in the paper "The Crystallographic Information File (CIF):       #
# a New Standard Archive File for Crystallography" by S. R. Hall, F. H.      #
# Allen and I. D. Brown [Acta Cryst. (1991), A47, 655-685].                  #
#                                                                            #
# The current version of the core CIF dictionary is obtainable from          #
# ftp://ftp.iucr.org/pub/cif_core.dic.                                       #
#                                                                            #
# Software is freely available for graphical display of the structure(s)     #
# in this CIF. For information consult the CIF software page                 #
# http://www.iucr.org/resources/cif/software.                                #
#                                                                            #
# This file may be used for bona fide research purposes within the           #
# scientific community so long as proper attribution is given to the journal # 
# article from which it was obtained.                                        #
#                                                                            #
##############################################################################
data_I
_audit_creation_method     'SHELXL-2014/7'
_chemical_name_systematic
;
2,3'-Bipyridine-2',6'-dicarbonitrile
;
_chemical_name_common     ?
_chemical_formula_moiety     'C12 H6 N4'
_chemical_formula_sum     'C12 H6 N4'
_chemical_formula_iupac     'C12 H6 N4'
_chemical_formula_weight     206.21
_chemical_melting_point     ?
_shelx_space_group_comment
;
The symmetry employed for this shelxl refinement is uniquely defined
by the following loop, which should always be used as a source of
symmetry information in preference to the above space-group names.
They are only intended as comments.
;
_space_group_crystal_system     monoclinic
_space_group_name_H-M_alt     'P 21/c'
_space_group_name_Hall     '-P 2ybc'
loop_
    _space_group_symop_operation_xyz
    'x, y, z'
    '-x, y+1/2, -z+1/2'
    '-x, -y, -z'
    'x, -y-1/2, z-1/2'
_cell_length_a     22.5144(5)
_cell_length_b     13.1601(3)
_cell_length_c     13.2652(3)
_cell_angle_alpha     90
_cell_angle_beta     93.4509(11)
_cell_angle_gamma     90
_cell_volume     3923.24(15)
_cell_formula_units_Z     16
_cell_measurement_reflns_used     9514
_cell_measurement_theta_min     2.33
_cell_measurement_theta_max     28.25
_cell_measurement_temperature     173(2)
_exptl_crystal_description     block
_exptl_crystal_colour     colourless
_exptl_crystal_size_max     0.400
_exptl_crystal_size_mid     0.330
_exptl_crystal_size_min     0.290
_exptl_crystal_density_diffrn     1.396
_exptl_crystal_density_meas     ?
_exptl_crystal_density_method     ?
_exptl_crystal_F_000     1696
_exptl_absorpt_coefficient_mu     0.090
_exptl_absorpt_correction_type     multi-scan
_exptl_absorpt_process_details
;
(SADABS; Bruker, 2014)
;
_shelx_estimated_absorpt_T_min     0.965
_shelx_estimated_absorpt_T_max     0.974
_exptl_absorpt_correction_T_min     0.6963
_exptl_absorpt_correction_T_max     0.7457
_diffrn_ambient_temperature     173(2)
_diffrn_radiation_type     MoK\a
_diffrn_radiation_wavelength     0.71073
_diffrn_measurement_device_type     'Bruker APEXII CCD'
_diffrn_measurement_method     '\f and \w scans'
_diffrn_detector_area_resol_mean     ?
_diffrn_reflns_number     39169
_diffrn_reflns_av_R_equivalents     0.0340
_diffrn_reflns_theta_min     0.906
_diffrn_reflns_theta_max     28.280
_diffrn_reflns_theta_full     25.242
_diffrn_measured_fraction_theta_max     0.994
_diffrn_measured_fraction_theta_full     0.999
_diffrn_reflns_limit_h_min     -29
_diffrn_reflns_limit_h_max     29
_diffrn_reflns_limit_k_min     -15
_diffrn_reflns_limit_k_max     17
_diffrn_reflns_limit_l_min     -17
_diffrn_reflns_limit_l_max     17
_refine_special_details     ?
_reflns_number_total     9671
_reflns_number_gt     6997
_reflns_threshold_expression     'I > 2\s(I)'
_refine_ls_structure_factor_coef     Fsqd
_refine_ls_matrix_type     full
_refine_ls_R_factor_all     0.0732
_refine_ls_R_factor_gt     0.0488
_refine_ls_wR_factor_gt     0.1244
_refine_ls_wR_factor_ref     0.1399
_refine_ls_goodness_of_fit_ref     1.045
_refine_ls_restrained_S_all     1.045
_refine_ls_number_reflns     9671
_refine_ls_number_parameters     578
_refine_ls_number_restraints     0
_refine_ls_hydrogen_treatment     constr
_refine_ls_weighting_scheme     calc
_refine_ls_weighting_details
              'w=1/[\s^2^(Fo^2^)+(0.0597P)^2^+1.2183P] where P=(Fo^2^+2Fc^2^)/3'
_atom_sites_solution_hydrogens     geom
_atom_sites_solution_primary     direct
_atom_sites_solution_secondary     difmap
_refine_ls_shift/su_max     0.001
_refine_ls_shift/su_mean     0.000
_refine_diff_density_max     0.287
_refine_diff_density_min     -0.227
_refine_ls_extinction_method
;
SHELXL2014 (Sheldrick, 2015)
;
_refine_ls_extinction_coef     0.00078(18)
_refine_ls_extinction_expression
                                  'Fc^*^=kFc[1+0.001xFc^2^\l^3^/sin(2\q)]^-1/4^'
loop_
    _atom_type_symbol
    _atom_type_description
    _atom_type_scat_dispersion_real
    _atom_type_scat_dispersion_imag
    _atom_type_scat_source
    'C' 'C' 0.0033 0.0016
                         'International Tables Vol C Tables 4.2.6.8 and 6.1.1.4'
    'H' 'H' 0.0000 0.0000
                         'International Tables Vol C Tables 4.2.6.8 and 6.1.1.4'
    'N' 'N' 0.0061 0.0033
                         'International Tables Vol C Tables 4.2.6.8 and 6.1.1.4'
_computing_data_collection
;
APEX2 (Bruker, 2014)
;
_computing_cell_refinement
;
SAINT (Bruker, 2014)
;
_computing_data_reduction
;
SAINT (Bruker, 2014)
;
_computing_structure_solution
;
SHELXS97 (Sheldrick, 2008)
;
_computing_structure_refinement
;
SHELXL2014 (Sheldrick, 2015)
;
_computing_molecular_graphics
;
DIAMOND (Brandenburg, 2010) and PLATON (Spek, 2009)
;
_computing_publication_material
;
SHELXTL (Sheldrick, 2008) and publCIF (Westrip, 2010)
;
loop_
    _atom_site_type_symbol
    _atom_site_label
    _atom_site_fract_x
    _atom_site_fract_y
    _atom_site_fract_z
    _atom_site_U_iso_or_equiv
    _atom_site_adp_type
    _atom_site_calc_flag
    _atom_site_occupancy
    _atom_site_disorder_assembly
    _atom_site_disorder_group
    N N1 0.49910(5) 0.74057(9) 0.26760(10) 0.0280(3) Uani d 1 . .
    N N2 0.67745(5) 0.83351(10) 0.29072(11) 0.0346(3) Uani d 1 . .
    N N3 0.62263(6) 0.61415(10) 0.24069(12) 0.0376(3) Uani d 1 . .
    N N4 0.35033(6) 0.75276(12) 0.29544(15) 0.0533(4) Uani d 1 . .
    C C1 0.55555(6) 0.77161(10) 0.26223(11) 0.0259(3) Uani d 1 . .
    C C2 0.45846(6) 0.81336(11) 0.27582(12) 0.0297(3) Uani d 1 . .
    C C3 0.47099(7) 0.91693(11) 0.27679(13) 0.0338(3) Uani d 1 . .
    H H3 0.4402 0.9658 0.2815 0.041 Uiso calc 1 . .
    C C4 0.52920(6) 0.94626(11) 0.27070(12) 0.0322(3) Uani d 1 . .
    H H4 0.5391 1.0165 0.2714 0.039 Uiso calc 1 . .
    C C5 0.57391(6) 0.87387(11) 0.26354(11) 0.0271(3) Uani d 1 . .
    C C6 0.63739(6) 0.90300(11) 0.25798(12) 0.0285(3) Uani d 1 . .
    C C7 0.65339(7) 0.99737(11) 0.22031(12) 0.0332(3) Uani d 1 . .
    H H7 0.6239 1.0453 0.1983 0.040 Uiso calc 1 . .
    C C8 0.71324(7) 1.01972(12) 0.21571(13) 0.0363(4) Uani d 1 . .
    H H8 0.7255 1.0838 0.1913 0.044 Uiso calc 1 . .
    C C9 0.75478(7) 0.94792(12) 0.24703(13) 0.0361(4) Uani d 1 . .
    H H9 0.7961 0.9608 0.2433 0.043 Uiso calc 1 . .
    C C10 0.73499(7) 0.85668(12) 0.28397(14) 0.0376(4) Uani d 1 . .
    H H10 0.7639 0.8075 0.3059 0.045 Uiso calc 1 . .
    C C11 0.59619(6) 0.68697(11) 0.25145(12) 0.0282(3) Uani d 1 . .
    C C12 0.39805(7) 0.77851(12) 0.28566(14) 0.0374(4) Uani d 1 . .
    N N1B 1.00098(5) 0.66865(10) 0.25099(11) 0.0328(3) Uani d 1 . .
    N N2B 0.82233(6) 0.58423(10) 0.23869(13) 0.0426(4) Uani d 1 . .
    N N3B 0.87912(6) 0.79976(11) 0.21706(16) 0.0595(5) Uani d 1 . .
    N N4B 1.15222(6) 0.65194(11) 0.28236(15) 0.0522(4) Uani d 1 . .
    C C1B 0.94394(6) 0.63854(11) 0.24219(12) 0.0302(3) Uani d 1 . .
    C C2B 1.04188(7) 0.59585(12) 0.26116(14) 0.0368(4) Uani d 1 . .
    C C3B 1.02892(7) 0.49305(13) 0.26150(17) 0.0497(5) Uani d 1 . .
    H H3B 1.0597 0.4437 0.2677 0.060 Uiso calc 1 . .
    C C4B 0.97019(7) 0.46449(13) 0.25256(16) 0.0477(5) Uani d 1 . .
    H H4B 0.9602 0.3943 0.2525 0.057 Uiso calc 1 . .
    C C5B 0.92501(7) 0.53684(11) 0.24356(13) 0.0331(3) Uani d 1 . .
    C C6B 0.86123(7) 0.50763(11) 0.23825(12) 0.0325(3) Uani d 1 . .
    C C7B 0.84293(7) 0.40674(12) 0.23460(13) 0.0364(4) Uani d 1 . .
    H H7B 0.8713 0.3534 0.2336 0.044 Uiso calc 1 . .
    C C8B 0.78279(7) 0.38510(12) 0.23251(13) 0.0381(4) Uani d 1 . .
    H H8B 0.7694 0.3166 0.2310 0.046 Uiso calc 1 . .
    C C9B 0.74263(7) 0.46356(13) 0.23266(13) 0.0372(4) Uani d 1 . .
    H H9B 0.7011 0.4507 0.2310 0.045 Uiso calc 1 . .
    C C10B 0.76432(7) 0.56175(13) 0.23535(15) 0.0421(4) Uani d 1 . .
    H H10B 0.7366 0.6162 0.2348 0.051 Uiso calc 1 . .
    C C11B 0.90390(7) 0.72465(12) 0.22910(15) 0.0396(4) Uani d 1 . .
    C C12B 1.10337(7) 0.62904(12) 0.27276(15) 0.0408(4) Uani d 1 . .
    N N1C 0.25051(5) 0.53772(10) 0.02073(10) 0.0328(3) Uani d 1 . .
    N N2C 0.07122(6) 0.62043(11) -0.00555(15) 0.0522(4) Uani d 1 . .
    N N3C 0.13060(6) 0.40241(12) 0.02803(17) 0.0616(5) Uani d 1 . .
    N N4C 0.40066(6) 0.55328(12) 0.01479(14) 0.0520(4) Uani d 1 . .
    C C1C 0.19315(6) 0.56632(11) 0.02102(12) 0.0307(3) Uani d 1 . .
    C C2C 0.29079(7) 0.61155(12) 0.02084(13) 0.0340(3) Uani d 1 . .
    C C3C 0.27729(7) 0.71403(13) 0.02209(15) 0.0429(4) Uani d 1 . .
    H H3C 0.3078 0.7639 0.0238 0.051 Uiso calc 1 . .
    C C4C 0.21814(7) 0.74172(13) 0.02080(15) 0.0422(4) Uani d 1 . .
    H H4C 0.2077 0.8116 0.0206 0.051 Uiso calc 1 . .
    C C5C 0.17368(7) 0.66812(12) 0.01976(12) 0.0325(3) Uani d 1 . .
    C C6C 0.10958(7) 0.69596(12) 0.01452(12) 0.0322(3) Uani d 1 . .
    C C7C 0.09100(7) 0.79532(13) 0.02696(15) 0.0420(4) Uani d 1 . .
    H H7C 0.1192 0.8479 0.0415 0.050 Uiso calc 1 . .
    C C8C 0.03076(7) 0.81675(13) 0.01785(15) 0.0445(4) Uani d 1 . .
    H H8C 0.0170 0.8844 0.0257 0.053 Uiso calc 1 . .
    C C9C -0.00892(7) 0.73939(13) -0.00260(14) 0.0402(4) Uani d 1 . .
    H H9C -0.0505 0.7522 -0.0094 0.048 Uiso calc 1 . .
    C C10C 0.01307(7) 0.64306(14) -0.01301(18) 0.0527(5) Uani d 1 . .
    H H10C -0.0145 0.5893 -0.0263 0.063 Uiso calc 1 . .
    C C11C 0.15421(7) 0.47900(12) 0.02419(15) 0.0400(4) Uani d 1 . .
    C C12C 0.35214(7) 0.57814(12) 0.01809(14) 0.0396(4) Uani d 1 . .
    N N1D 0.25087(5) 0.03678(9) 0.02181(10) 0.0312(3) Uani d 1 . .
    N N2D 0.42958(5) 0.11479(9) -0.00983(11) 0.0328(3) Uani d 1 . .
    N N3D 0.37265(6) -0.09144(10) 0.07125(13) 0.0432(4) Uani d 1 . .
    N N4D 0.10036(6) 0.04871(12) 0.00311(15) 0.0545(5) Uani d 1 . .
    C C1D 0.30810(6) 0.06558(11) 0.02102(11) 0.0274(3) Uani d 1 . .
    C C2D 0.21010(6) 0.10823(12) -0.00026(12) 0.0325(3) Uani d 1 . .
    C C3D 0.22322(7) 0.20789(12) -0.02331(14) 0.0383(4) Uani d 1 . .
    H H3D 0.1925 0.2561 -0.0382 0.046 Uiso calc 1 . .
    C C4D 0.28232(7) 0.23508(12) -0.02402(13) 0.0360(4) Uani d 1 . .
    H H4D 0.2926 0.3030 -0.0398 0.043 Uiso calc 1 . .
    C C5D 0.32714(6) 0.16403(11) -0.00185(11) 0.0281(3) Uani d 1 . .
    C C6D 0.39103(6) 0.19201(11) -0.00522(11) 0.0274(3) Uani d 1 . .
    C C7D 0.40905(7) 0.29331(11) -0.00522(12) 0.0312(3) Uani d 1 . .
    H H7D 0.3808 0.3464 -0.0003 0.037 Uiso calc 1 . .
    C C8D 0.46879(7) 0.31533(12) -0.01251(12) 0.0336(3) Uani d 1 . .
    H H8D 0.4821 0.3838 -0.0135 0.040 Uiso calc 1 . .
    C C9D 0.50870(7) 0.23649(12) -0.01824(12) 0.0335(3) Uani d 1 . .
    H H9D 0.5499 0.2495 -0.0241 0.040 Uiso calc 1 . .
    C C10D 0.48740(7) 0.13777(12) -0.01523(13) 0.0354(4) Uani d 1 . .
    H H10D 0.5152 0.0835 -0.0171 0.042 Uiso calc 1 . .
    C C11D 0.34799(6) -0.01830(11) 0.04801(12) 0.0316(3) Uani d 1 . .
    C C12D 0.14866(7) 0.07449(13) 0.00158(15) 0.0408(4) Uani d 1 . .
loop_
    _atom_site_aniso_label
    _atom_site_aniso_U_11
    _atom_site_aniso_U_22
    _atom_site_aniso_U_33
    _atom_site_aniso_U_12
    _atom_site_aniso_U_13
    _atom_site_aniso_U_23
    N1 0.0254(6) 0.0296(6) 0.0288(7) 0.0007(5) 0.0007(5) 0.0007(5)
    N2 0.0283(6) 0.0308(6) 0.0447(8) -0.0002(5) 0.0013(6) 0.0033(6)
    N3 0.0288(6) 0.0296(7) 0.0544(9) 0.0026(5) 0.0009(6) -0.0007(6)
    N4 0.0313(7) 0.0405(8) 0.0889(14) 0.0008(6) 0.0094(8) 0.0011(8)
    C1 0.0251(6) 0.0272(7) 0.0252(7) 0.0023(5) 0.0006(5) 0.0008(6)
    C2 0.0249(7) 0.0305(7) 0.0338(8) 0.0020(5) 0.0014(6) 0.0012(6)
    C3 0.0298(7) 0.0295(7) 0.0421(9) 0.0059(6) 0.0019(7) 0.0009(6)
    C4 0.0312(7) 0.0253(7) 0.0399(9) 0.0008(6) 0.0013(6) 0.0000(6)
    C5 0.0284(7) 0.0267(7) 0.0259(8) 0.0010(5) 0.0000(6) 0.0013(6)
    C6 0.0284(7) 0.0266(7) 0.0303(8) -0.0017(5) 0.0010(6) -0.0022(6)
    C7 0.0327(8) 0.0286(7) 0.0381(9) 0.0006(6) 0.0014(7) 0.0009(6)
    C8 0.0378(8) 0.0307(8) 0.0408(10) -0.0074(6) 0.0056(7) -0.0003(7)
    C9 0.0280(7) 0.0379(8) 0.0425(10) -0.0050(6) 0.0035(7) -0.0059(7)
    C10 0.0275(7) 0.0352(8) 0.0495(11) -0.0003(6) -0.0013(7) 0.0013(7)
    C11 0.0247(6) 0.0269(7) 0.0328(8) -0.0013(5) -0.0003(6) 0.0023(6)
    C12 0.0301(8) 0.0306(8) 0.0515(11) 0.0036(6) 0.0035(7) 0.0012(7)
    N1B 0.0271(6) 0.0304(6) 0.0407(8) 0.0020(5) 0.0013(5) 0.0014(5)
    N2B 0.0306(7) 0.0301(7) 0.0675(11) -0.0003(5) 0.0044(7) 0.0042(7)
    N3B 0.0304(7) 0.0296(7) 0.1174(17) 0.0005(6) -0.0046(8) 0.0034(8)
    N4B 0.0302(7) 0.0396(8) 0.0866(13) 0.0031(6) 0.0030(8) -0.0004(8)
    C1B 0.0276(7) 0.0283(7) 0.0346(9) 0.0028(6) 0.0008(6) 0.0017(6)
    C2B 0.0276(7) 0.0343(8) 0.0485(10) 0.0038(6) 0.0022(7) 0.0033(7)
    C3B 0.0324(8) 0.0307(8) 0.0859(16) 0.0071(7) 0.0016(9) 0.0053(9)
    C4B 0.0365(9) 0.0276(8) 0.0789(15) 0.0030(7) 0.0010(9) 0.0052(8)
    C5B 0.0309(7) 0.0281(7) 0.0403(9) 0.0005(6) 0.0010(7) 0.0028(6)
    C6B 0.0312(7) 0.0296(7) 0.0367(9) -0.0006(6) 0.0026(6) 0.0033(6)
    C7B 0.0369(8) 0.0294(7) 0.0426(10) -0.0004(6) 0.0009(7) 0.0019(7)
    C8B 0.0403(9) 0.0318(8) 0.0421(10) -0.0063(7) 0.0026(7) 0.0005(7)
    C9B 0.0324(8) 0.0414(9) 0.0381(9) -0.0054(7) 0.0048(7) 0.0006(7)
    C10B 0.0311(8) 0.0365(9) 0.0589(12) 0.0004(6) 0.0051(8) 0.0026(8)
    C11B 0.0258(7) 0.0299(8) 0.0628(12) -0.0014(6) -0.0004(7) -0.0010(7)
    C12B 0.0326(8) 0.0313(8) 0.0584(12) 0.0066(6) 0.0022(8) 0.0019(7)
    N1C 0.0265(6) 0.0347(7) 0.0373(8) -0.0035(5) 0.0023(5) 0.0045(6)
    N2C 0.0299(7) 0.0340(8) 0.0930(14) -0.0011(6) 0.0061(8) -0.0108(8)
    N3C 0.0309(7) 0.0359(8) 0.1179(17) -0.0034(6) 0.0041(9) 0.0105(9)
    N4C 0.0310(7) 0.0441(9) 0.0810(13) -0.0046(6) 0.0042(7) 0.0110(8)
    C1C 0.0274(7) 0.0320(7) 0.0327(8) -0.0036(6) 0.0021(6) 0.0008(6)
    C2C 0.0274(7) 0.0362(8) 0.0384(9) -0.0044(6) 0.0022(6) 0.0024(7)
    C3C 0.0317(8) 0.0364(9) 0.0607(12) -0.0098(7) 0.0035(8) -0.0051(8)
    C4C 0.0351(8) 0.0315(8) 0.0605(12) -0.0036(6) 0.0051(8) -0.0065(8)
    C5C 0.0302(7) 0.0321(7) 0.0353(9) -0.0025(6) 0.0029(6) -0.0029(6)
    C6C 0.0304(7) 0.0322(8) 0.0344(9) -0.0009(6) 0.0048(6) -0.0023(6)
    C7C 0.0356(8) 0.0345(8) 0.0554(12) -0.0010(7) -0.0009(8) -0.0032(8)
    C8C 0.0389(9) 0.0346(8) 0.0599(12) 0.0052(7) 0.0024(8) -0.0014(8)
    C9C 0.0315(8) 0.0403(9) 0.0491(11) 0.0026(7) 0.0050(7) 0.0010(8)
    C10C 0.0287(8) 0.0405(10) 0.0892(16) -0.0020(7) 0.0051(9) -0.0084(10)
    C11C 0.0261(7) 0.0348(8) 0.0592(12) 0.0004(6) 0.0035(7) 0.0040(8)
    C12C 0.0310(8) 0.0367(8) 0.0512(11) -0.0067(6) 0.0021(7) 0.0064(7)
    N1D 0.0237(6) 0.0334(6) 0.0364(8) -0.0002(5) 0.0019(5) 0.0001(5)
    N2D 0.0270(6) 0.0299(6) 0.0414(8) -0.0011(5) 0.0003(5) 0.0011(6)
    N3D 0.0279(6) 0.0343(7) 0.0671(11) 0.0000(5) 0.0006(7) 0.0067(7)
    N4D 0.0283(7) 0.0475(9) 0.0878(14) 0.0010(6) 0.0033(8) 0.0088(8)
    C1D 0.0248(7) 0.0286(7) 0.0286(8) 0.0018(5) -0.0001(6) -0.0009(6)
    C2D 0.0241(7) 0.0347(8) 0.0384(9) 0.0023(6) 0.0003(6) -0.0026(7)
    C3D 0.0285(7) 0.0330(8) 0.0526(11) 0.0054(6) -0.0042(7) -0.0016(7)
    C4D 0.0328(8) 0.0280(7) 0.0464(10) 0.0016(6) -0.0050(7) 0.0006(7)
    C5D 0.0268(7) 0.0298(7) 0.0276(8) -0.0001(6) -0.0006(6) -0.0030(6)
    C6D 0.0268(7) 0.0294(7) 0.0256(8) -0.0007(5) -0.0011(6) -0.0008(6)
    C7D 0.0323(7) 0.0309(7) 0.0304(8) -0.0016(6) 0.0010(6) -0.0004(6)
    C8D 0.0362(8) 0.0314(7) 0.0330(9) -0.0073(6) 0.0007(6) 0.0010(6)
    C9D 0.0284(7) 0.0386(8) 0.0332(9) -0.0053(6) 0.0000(6) 0.0008(7)
    C10D 0.0260(7) 0.0361(8) 0.0438(10) -0.0009(6) 0.0008(7) 0.0009(7)
    C11D 0.0234(7) 0.0313(8) 0.0401(9) -0.0036(6) 0.0011(6) 0.0007(6)
    C12D 0.0291(8) 0.0388(9) 0.0545(11) 0.0043(7) 0.0019(7) 0.0028(8)
_geom_special_details
;
 All esds (except the esd in the dihedral angle between two l.s. planes)
 are estimated using the full covariance matrix.  The cell esds are taken
 into account individually in the estimation of esds in distances, angles
 and torsion angles; correlations between esds in cell parameters are only
 used when they are defined by crystal symmetry.  An approximate (isotropic)
 treatment of cell esds is used for estimating esds involving l.s. planes.
;
loop_
    _geom_bond_atom_site_label_1
    _geom_bond_atom_site_label_2
    _geom_bond_site_symmetry_2
    _geom_bond_distance
    _geom_bond_publ_flag
    N1 C2 . 1.3338(18) ?
    N1 C1 . 1.3410(18) ?
    N2 C6 . 1.3384(18) ?
    N2 C10 . 1.3392(19) ?
    N3 C11 . 1.1416(19) ?
    N4 C12 . 1.141(2) ?
    C1 C5 . 1.4077(19) ?
    C1 C11 . 1.4540(19) ?
    C2 C3 . 1.392(2) ?
    C2 C12 . 1.449(2) ?
    C3 C4 . 1.373(2) ?
    C3 H3 . 0.9500 ?
    C4 C5 . 1.393(2) ?
    C4 H4 . 0.9500 ?
    C5 C6 . 1.486(2) ?
    C6 C7 . 1.394(2) ?
    C7 C8 . 1.384(2) ?
    C7 H7 . 0.9500 ?
    C8 C9 . 1.376(2) ?
    C8 H8 . 0.9500 ?
    C9 C10 . 1.381(2) ?
    C9 H9 . 0.9500 ?
    C10 H10 . 0.9500 ?
    N1B C2B . 1.3301(19) ?
    N1B C1B . 1.3424(18) ?
    N2B C6B . 1.336(2) ?
    N2B C10B . 1.337(2) ?
    N3B C11B . 1.142(2) ?
    N4B C12B . 1.140(2) ?
    C1B C5B . 1.405(2) ?
    C1B C11B . 1.452(2) ?
    C2B C3B . 1.384(2) ?
    C2B C12B . 1.451(2) ?
    C3B C4B . 1.373(2) ?
    C3B H3B . 0.9500 ?
    C4B C5B . 1.393(2) ?
    C4B H4B . 0.9500 ?
    C5B C6B . 1.484(2) ?
    C6B C7B . 1.390(2) ?
    C7B C8B . 1.382(2) ?
    C7B H7B . 0.9500 ?
    C8B C9B . 1.373(2) ?
    C8B H8B . 0.9500 ?
    C9B C10B . 1.381(2) ?
    C9B H9B . 0.9500 ?
    C10B H10B . 0.9500 ?
    N1C C2C . 1.3290(19) ?
    N1C C1C . 1.3454(19) ?
    N2C C6C . 1.333(2) ?
    N2C C10C . 1.341(2) ?
    N3C C11C . 1.142(2) ?
    N4C C12C . 1.144(2) ?
    C1C C5C . 1.409(2) ?
    C1C C11C . 1.448(2) ?
    C2C C3C . 1.383(2) ?
    C2C C12C . 1.452(2) ?
    C3C C4C . 1.380(2) ?
    C3C H3C . 0.9500 ?
    C4C C5C . 1.392(2) ?
    C4C H4C . 0.9500 ?
    C5C C6C . 1.486(2) ?
    C6C C7C . 1.386(2) ?
    C7C C8C . 1.383(2) ?
    C7C H7C . 0.9500 ?
    C8C C9C . 1.371(2) ?
    C8C H8C . 0.9500 ?
    C9C C10C . 1.371(2) ?
    C9C H9C . 0.9500 ?
    C10C H10C . 0.9500 ?
    N1D C2D . 1.3342(18) ?
    N1D C1D . 1.3437(18) ?
    N2D C6D . 1.3403(19) ?
    N2D C10D . 1.3424(19) ?
    N3D C11D . 1.1443(19) ?
    N4D C12D . 1.140(2) ?
    C1D C5D . 1.404(2) ?
    C1D C11D . 1.454(2) ?
    C2D C3D . 1.383(2) ?
    C2D C12D . 1.454(2) ?
    C3D C4D . 1.378(2) ?
    C3D H3D . 0.9500 ?
    C4D C5D . 1.394(2) ?
    C4D H4D . 0.9500 ?
    C5D C6D . 1.4879(19) ?
    C6D C7D . 1.394(2) ?
    C7D C8D . 1.385(2) ?
    C7D H7D . 0.9500 ?
    C8D C9D . 1.378(2) ?
    C8D H8D . 0.9500 ?
    C9D C10D . 1.386(2) ?
    C9D H9D . 0.9500 ?
    C10D H10D . 0.9500 ?
loop_
    _geom_angle_atom_site_label_1
    _geom_angle_atom_site_label_2
    _geom_angle_atom_site_label_3
    _geom_angle_site_symmetry_1
    _geom_angle_site_symmetry_3
    _geom_angle
    _geom_angle_publ_flag
    C2 N1 C1 . . 116.28(12) ?
    C6 N2 C10 . . 117.29(13) ?
    N1 C1 C5 . . 124.69(13) ?
    N1 C1 C11 . . 112.09(12) ?
    C5 C1 C11 . . 123.20(12) ?
    N1 C2 C3 . . 124.35(13) ?
    N1 C2 C12 . . 115.62(13) ?
    C3 C2 C12 . . 120.02(13) ?
    C4 C3 C2 . . 117.93(13) ?
    C4 C3 H3 . . 121.0 ?
    C2 C3 H3 . . 121.0 ?
    C3 C4 C5 . . 120.52(14) ?
    C3 C4 H4 . . 119.7 ?
    C5 C4 H4 . . 119.7 ?
    C4 C5 C1 . . 116.21(13) ?
    C4 C5 C6 . . 121.87(13) ?
    C1 C5 C6 . . 121.92(12) ?
    N2 C6 C7 . . 122.78(13) ?
    N2 C6 C5 . . 116.04(13) ?
    C7 C6 C5 . . 121.18(13) ?
    C8 C7 C6 . . 118.58(14) ?
    C8 C7 H7 . . 120.7 ?
    C6 C7 H7 . . 120.7 ?
    C9 C8 C7 . . 119.12(15) ?
    C9 C8 H8 . . 120.4 ?
    C7 C8 H8 . . 120.4 ?
    C8 C9 C10 . . 118.45(14) ?
    C8 C9 H9 . . 120.8 ?
    C10 C9 H9 . . 120.8 ?
    N2 C10 C9 . . 123.76(15) ?
    N2 C10 H10 . . 118.1 ?
    C9 C10 H10 . . 118.1 ?
    N3 C11 C1 . . 172.44(15) ?
    N4 C12 C2 . . 178.2(2) ?
    C2B N1B C1B . . 116.69(13) ?
    C6B N2B C10B . . 118.18(14) ?
    N1B C1B C5B . . 124.70(13) ?
    N1B C1B C11B . . 111.34(13) ?
    C5B C1B C11B . . 123.95(13) ?
    N1B C2B C3B . . 124.03(14) ?
    N1B C2B C12B . . 116.38(14) ?
    C3B C2B C12B . . 119.59(14) ?
    C4B C3B C2B . . 118.00(15) ?
    C4B C3B H3B . . 121.0 ?
    C2B C3B H3B . . 121.0 ?
    C3B C4B C5B . . 120.98(15) ?
    C3B C4B H4B . . 119.5 ?
    C5B C4B H4B . . 119.5 ?
    C4B C5B C1B . . 115.57(14) ?
    C4B C5B C6B . . 121.77(14) ?
    C1B C5B C6B . . 122.64(13) ?
    N2B C6B C7B . . 121.87(14) ?
    N2B C6B C5B . . 115.92(13) ?
    C7B C6B C5B . . 122.20(14) ?
    C8B C7B C6B . . 119.04(15) ?
    C8B C7B H7B . . 120.5 ?
    C6B C7B H7B . . 120.5 ?
    C9B C8B C7B . . 119.30(15) ?
    C9B C8B H8B . . 120.3 ?
    C7B C8B H8B . . 120.3 ?
    C8B C9B C10B . . 118.17(15) ?
    C8B C9B H9B . . 120.9 ?
    C10B C9B H9B . . 120.9 ?
    N2B C10B C9B . . 123.44(15) ?
    N2B C10B H10B . . 118.3 ?
    C9B C10B H10B . . 118.3 ?
    N3B C11B C1B . . 170.85(17) ?
    N4B C12B C2B . . 177.79(17) ?
    C2C N1C C1C . . 116.78(13) ?
    C6C N2C C10C . . 117.86(14) ?
    N1C C1C C5C . . 124.31(13) ?
    N1C C1C C11C . . 111.17(13) ?
    C5C C1C C11C . . 124.51(13) ?
    N1C C2C C3C . . 124.24(14) ?
    N1C C2C C12C . . 115.38(14) ?
    C3C C2C C12C . . 120.38(14) ?
    C4C C3C C2C . . 118.04(15) ?
    C4C C3C H3C . . 121.0 ?
    C2C C3C H3C . . 121.0 ?
    C3C C4C C5C . . 120.61(15) ?
    C3C C4C H4C . . 119.7 ?
    C5C C4C H4C . . 119.7 ?
    C4C C5C C1C . . 115.99(14) ?
    C4C C5C C6C . . 121.63(14) ?
    C1C C5C C6C . . 122.35(13) ?
    N2C C6C C7C . . 122.05(14) ?
    N2C C6C C5C . . 116.17(14) ?
    C7C C6C C5C . . 121.75(14) ?
    C8C C7C C6C . . 118.90(15) ?
    C8C C7C H7C . . 120.6 ?
    C6C C7C H7C . . 120.6 ?
    C9C C8C C7C . . 119.33(16) ?
    C9C C8C H8C . . 120.3 ?
    C7C C8C H8C . . 120.3 ?
    C8C C9C C10C . . 118.14(15) ?
    C8C C9C H9C . . 120.9 ?
    C10C C9C H9C . . 120.9 ?
    N2C C10C C9C . . 123.71(16) ?
    N2C C10C H10C . . 118.1 ?
    C9C C10C H10C . . 118.1 ?
    N3C C11C C1C . . 170.50(17) ?
    N4C C12C C2C . . 178.75(19) ?
    C2D N1D C1D . . 116.55(13) ?
    C6D N2D C10D . . 117.67(13) ?
    N1D C1D C5D . . 124.58(13) ?
    N1D C1D C11D . . 111.24(12) ?
    C5D C1D C11D . . 124.17(12) ?
    N1D C2D C3D . . 124.30(13) ?
    N1D C2D C12D . . 115.07(14) ?
    C3D C2D C12D . . 120.63(14) ?
    C4D C3D C2D . . 117.84(14) ?
    C4D C3D H3D . . 121.1 ?
    C2D C3D H3D . . 121.1 ?
    C3D C4D C5D . . 120.75(14) ?
    C3D C4D H4D . . 119.6 ?
    C5D C4D H4D . . 119.6 ?
    C4D C5D C1D . . 115.97(13) ?
    C4D C5D C6D . . 121.10(13) ?
    C1D C5D C6D . . 122.91(13) ?
    N2D C6D C7D . . 122.40(13) ?
    N2D C6D C5D . . 116.34(12) ?
    C7D C6D C5D . . 121.25(13) ?
    C8D C7D C6D . . 118.96(14) ?
    C8D C7D H7D . . 120.5 ?
    C6D C7D H7D . . 120.5 ?
    C9D C8D C7D . . 119.06(14) ?
    C9D C8D H8D . . 120.5 ?
    C7D C8D H8D . . 120.5 ?
    C8D C9D C10D . . 118.44(14) ?
    C8D C9D H9D . . 120.8 ?
    C10D C9D H9D . . 120.8 ?
    N2D C10D C9D . . 123.43(14) ?
    N2D C10D H10D . . 118.3 ?
    C9D C10D H10D . . 118.3 ?
    N3D C11D C1D . . 170.90(15) ?
    N4D C12D C2D . . 179.5(2) ?
loop_
    _geom_torsion_atom_site_label_1
    _geom_torsion_atom_site_label_2
    _geom_torsion_atom_site_label_3
    _geom_torsion_atom_site_label_4
    _geom_torsion_site_symmetry_1
    _geom_torsion_site_symmetry_2
    _geom_torsion_site_symmetry_3
    _geom_torsion_site_symmetry_4
    _geom_torsion
    _geom_torsion_publ_flag
    C2 N1 C1 C5 . . . . -0.7(2) ?
    C2 N1 C1 C11 . . . . -178.87(13) ?
    C1 N1 C2 C3 . . . . 1.5(2) ?
    C1 N1 C2 C12 . . . . -177.60(14) ?
    N1 C2 C3 C4 . . . . -1.2(3) ?
    C12 C2 C3 C4 . . . . 177.83(15) ?
    C2 C3 C4 C5 . . . . 0.2(2) ?
    C3 C4 C5 C1 . . . . 0.5(2) ?
    C3 C4 C5 C6 . . . . -179.31(15) ?
    N1 C1 C5 C4 . . . . -0.2(2) ?
    C11 C1 C5 C4 . . . . 177.73(14) ?
    N1 C1 C5 C6 . . . . 179.60(14) ?
    C11 C1 C5 C6 . . . . -2.5(2) ?
    C10 N2 C6 C7 . . . . -1.6(2) ?
    C10 N2 C6 C5 . . . . 178.21(14) ?
    C4 C5 C6 N2 . . . . 154.51(15) ?
    C1 C5 C6 N2 . . . . -25.3(2) ?
    C4 C5 C6 C7 . . . . -25.7(2) ?
    C1 C5 C6 C7 . . . . 154.52(15) ?
    N2 C6 C7 C8 . . . . 0.6(2) ?
    C5 C6 C7 C8 . . . . -179.14(14) ?
    C6 C7 C8 C9 . . . . 0.9(2) ?
    C7 C8 C9 C10 . . . . -1.3(3) ?
    C6 N2 C10 C9 . . . . 1.1(3) ?
    C8 C9 C10 N2 . . . . 0.4(3) ?
    C2B N1B C1B C5B . . . . 0.3(2) ?
    C2B N1B C1B C11B . . . . -178.58(15) ?
    C1B N1B C2B C3B . . . . 1.1(3) ?
    C1B N1B C2B C12B . . . . -178.75(15) ?
    N1B C2B C3B C4B . . . . -1.2(3) ?
    C12B C2B C3B C4B . . . . 178.61(19) ?
    C2B C3B C4B C5B . . . . -0.1(3) ?
    C3B C4B C5B C1B . . . . 1.3(3) ?
    C3B C4B C5B C6B . . . . -177.33(18) ?
    N1B C1B C5B C4B . . . . -1.5(3) ?
    C11B C1B C5B C4B . . . . 177.32(18) ?
    N1B C1B C5B C6B . . . . 177.12(15) ?
    C11B C1B C5B C6B . . . . -4.1(3) ?
    C10B N2B C6B C7B . . . . -0.1(3) ?
    C10B N2B C6B C5B . . . . -179.15(16) ?
    C4B C5B C6B N2B . . . . 174.30(17) ?
    C1B C5B C6B N2B . . . . -4.2(2) ?
    C4B C5B C6B C7B . . . . -4.7(3) ?
    C1B C5B C6B C7B . . . . 176.74(16) ?
    N2B C6B C7B C8B . . . . -0.7(3) ?
    C5B C6B C7B C8B . . . . 178.25(16) ?
    C6B C7B C8B C9B . . . . 0.9(3) ?
    C7B C8B C9B C10B . . . . -0.3(3) ?
    C6B N2B C10B C9B . . . . 0.8(3) ?
    C8B C9B C10B N2B . . . . -0.6(3) ?
    C2C N1C C1C C5C . . . . 1.1(2) ?
    C2C N1C C1C C11C . . . . -178.13(15) ?
    C1C N1C C2C C3C . . . . 0.6(3) ?
    C1C N1C C2C C12C . . . . -178.59(14) ?
    N1C C2C C3C C4C . . . . -1.6(3) ?
    C12C C2C C3C C4C . . . . 177.56(17) ?
    C2C C3C C4C C5C . . . . 0.9(3) ?
    C3C C4C C5C C1C . . . . 0.5(3) ?
    C3C C4C C5C C6C . . . . -177.69(17) ?
    N1C C1C C5C C4C . . . . -1.6(2) ?
    C11C C1C C5C C4C . . . . 177.49(17) ?
    N1C C1C C5C C6C . . . . 176.61(15) ?
    C11C C1C C5C C6C . . . . -4.3(3) ?
    C10C N2C C6C C7C . . . . -0.4(3) ?
    C10C N2C C6C C5C . . . . -178.60(18) ?
    C4C C5C C6C N2C . . . . 167.51(17) ?
    C1C C5C C6C N2C . . . . -10.6(2) ?
    C4C C5C C6C C7C . . . . -10.7(3) ?
    C1C C5C C6C C7C . . . . 171.18(17) ?
    N2C C6C C7C C8C . . . . -0.3(3) ?
    C5C C6C C7C C8C . . . . 177.86(17) ?
    C6C C7C C8C C9C . . . . 0.4(3) ?
    C7C C8C C9C C10C . . . . 0.1(3) ?
    C6C N2C C10C C9C . . . . 1.0(3) ?
    C8C C9C C10C N2C . . . . -0.8(3) ?
    C2D N1D C1D C5D . . . . -0.5(2) ?
    C2D N1D C1D C11D . . . . 178.94(14) ?
    C1D N1D C2D C3D . . . . 0.0(2) ?
    C1D N1D C2D C12D . . . . -179.83(15) ?
    N1D C2D C3D C4D . . . . 0.3(3) ?
    C12D C2D C3D C4D . . . . -179.86(16) ?
    C2D C3D C4D C5D . . . . -0.2(3) ?
    C3D C4D C5D C1D . . . . -0.2(2) ?
    C3D C4D C5D C6D . . . . 178.30(15) ?
    N1D C1D C5D C4D . . . . 0.6(2) ?
    C11D C1D C5D C4D . . . . -178.73(15) ?
    N1D C1D C5D C6D . . . . -177.91(14) ?
    C11D C1D C5D C6D . . . . 2.8(2) ?
    C10D N2D C6D C7D . . . . -0.4(2) ?
    C10D N2D C6D C5D . . . . 178.54(14) ?
    C4D C5D C6D N2D . . . . -162.62(15) ?
    C1D C5D C6D N2D . . . . 15.8(2) ?
    C4D C5D C6D C7D . . . . 16.4(2) ?
    C1D C5D C6D C7D . . . . -165.21(15) ?
    N2D C6D C7D C8D . . . . 1.5(2) ?
    C5D C6D C7D C8D . . . . -177.44(14) ?
    C6D C7D C8D C9D . . . . -0.8(2) ?
    C7D C8D C9D C10D . . . . -0.8(2) ?
    C6D N2D C10D C9D . . . . -1.3(2) ?
    C8D C9D C10D N2D . . . . 1.9(3) ?
loop_
    _geom_hbond_atom_site_label_D
    _geom_hbond_atom_site_label_H
    _geom_hbond_atom_site_label_A
    _geom_hbond_site_symmetry_A
    _geom_hbond_distance_DH
    _geom_hbond_distance_HA
    _geom_hbond_distance_DA
    _geom_hbond_angle_DHA
    C3 H3 N3 2_655 0.95 2.42 3.343(2) 164
    C3B H3B N3B 2_745 0.95 2.34 3.281(2) 169
    C10B H10B N3 . 0.95 2.57 3.269(2) 130
    C3C H3C N3D 1_565 0.95 2.46 3.379(2) 164
    C3D H3D N3C . 0.95 2.56 3.397(2) 145
_shelx_hkl_file
;
   0   0   1    0.00    0.00
   0   0   1    0.00    0.00
   0   0  -1    0.00    0.00
   0   0   2   -1.47    0.00
   0   0   2   -1.47    0.00
   0   0   3    0.00    0.00
   0   0   3    0.00    0.00
   0   0  -3    0.01    0.00
   0   0  -4  961.48   28.56
   0   0   4 1000.00   28.69
   0   0   5    0.07    0.01
   0   0  -5    0.07    0.01
   0   0   6    0.10    0.01
   0   0   6    0.08    0.01
   0   0   7    0.05    0.01
   0   0   7    0.05    0.01
   0   0   8  112.81    3.21
   0   0   8  107.31    3.21
   0   0  10    1.17    0.06
   0   0  12    7.84    0.27
   0   0  12    8.78    0.28
   0   0  14    1.21    0.07
   0   0 -15    0.18    0.03
   0   0  16    0.09    0.04
   0   0 -16    0.09    0.03
   0   0 -17    0.02    0.03
   0   0  17    0.01    0.03
   0   1   0    0.00    0.00
   0   1   0    0.00    0.00
   0   1   0    0.00    0.00
   0   1   0    0.00    0.00
   0   1   0    0.00    0.00
   0  -1   0    0.00    0.00
   0  -1   0    0.00    0.00
   0  -1   0    0.00    0.00
   0   1  -1    0.05    0.00
   0   1   1    0.05    0.01
   0   1   1    0.05    0.00
   0   1   1    0.05    0.01
   0   1  -1    0.04    0.00
   0  -1   1    0.04    0.00
   0  -1  -1    0.05    0.00
   0  -1   1    0.05    0.00
   0   1   2    0.06    0.01
   0   1  -2    0.06    0.00
   0   1   2    0.07    0.01
   0  -1  -2    0.06    0.01
   0  -1   2    0.05    0.00
   0  -1   2    0.05    0.01
   0   1  -3    0.72    0.03
   0   1   3    0.72    0.03
   0   1   3    0.79    0.03
   0  -1   3    0.76    0.03
   0  -1   3    0.66    0.03
   0  -1  -3    0.72    0.03
   0   1   4   60.63    1.71
   0   1  -4   56.08    1.69
   0   1   4   57.72    1.71
   0  -1   4   57.60    1.70
   0  -1   4   59.32    1.70
   0   1   5    3.78    0.13
   0   1  -5    4.11    0.13
   0   1   5    3.92    0.13
   0  -1   5    4.10    0.13
   0  -1   5    3.93    0.13
   0   1   6    0.15    0.02
   0   1  -6    0.14    0.01
   0   1   6    0.11    0.02
   0  -1   6    0.15    0.02
   0  -1   6    0.13    0.02
   0   1   7    1.06    0.05
   0   1   7    1.16    0.05
   0  -1   7    1.16    0.05
   0  -1   7    1.07    0.05
   0   1   8   26.46    0.75
   0   1   8   23.88    0.75
   0  -1   8   24.37    0.75
   0  -1   8   26.27    0.75
   0   1   9    1.57    0.07
   0   1   9    1.67    0.07
   0  -1   9    1.65    0.07
   0  -1   9    1.66    0.07
   0   1  10    0.34    0.04
   0   1  10    0.38    0.04
   0  -1  10    0.41    0.03
   0  -1  10    0.31    0.03
   0   1  11    1.56    0.08
   0   1  11    1.64    0.08
   0  -1  11    1.49    0.07
   0  -1  11    1.55    0.07
   0   1  12    6.11    0.21
   0   1  12    5.81    0.21
   0  -1  12    5.48    0.20
   0  -1  12    6.04    0.21
   0   1  13    0.27    0.04
   0   1  13    0.21    0.03
   0  -1  13    0.27    0.04
   0  -1  13    0.29    0.04
   0   1 -14    0.28    0.04
   0   1  14    0.34    0.05
   0   1  14    0.32    0.04
   0  -1 -14    0.35    0.05
   0  -1  14    0.30    0.04
   0  -1  14    0.37    0.04
   0   1 -15    0.86    0.06
   0   1  15    0.78    0.06
   0   1  15    0.92    0.07
   0  -1 -15    0.84    0.07
   0  -1  15    0.92    0.07
   0  -1  15    0.93    0.06
   0   1  16    1.20    0.08
   0   1  16    1.14    0.08
   0   1 -16    1.07    0.08
   0  -1 -16    1.35    0.08
   0  -1  16    1.09    0.08
   0   1 -17    0.04    0.03
   0   1  17    0.08    0.03
   0  -1 -17    0.07    0.03
   0  -1  17    0.07    0.03
   0   2   0    0.00    0.00
   0   2   0    0.01    0.00
   0   2   0    0.01    0.00
   0   2   0    0.00    0.00
   0  -2   0    0.01    0.00
   0  -2   0    0.00    0.00
   0   2   1    2.38    0.07
   0   2  -1    2.28    0.07
   0   2   1    2.68    0.07
   0   2  -1    2.28    0.07
   0   2   1    2.58    0.08
   0   2  -1    2.42    0.07
   0  -2   1    2.31    0.07
   0  -2   1    2.32    0.07
   0  -2  -1    2.37    0.07
   0  -2   1    2.36    0.07
   0  -2  -1    2.46    0.07
   0   2   2   14.79    0.45
   0   2  -2   15.07    0.45
   0   2   2   15.86    0.45
   0   2   2   15.92    0.45
   0  -2  -2   14.77    0.45
   0  -2   2   15.45    0.45
   0   2  -3    0.02    0.01
   0   2   3    0.01    0.01
   0   2   3    0.02    0.01
   0   2  -3    0.02    0.00
   0  -2  -3    0.03    0.01
   0  -2   3    0.01    0.01
   0   2  -4    0.00    0.00
   0   2   4    0.01    0.01
   0   2   4    0.00    0.01
   0  -2   4    0.01    0.00
   0  -2  -4   -0.01    0.00
   0  -2   4    0.02    0.01
   0   2  -5    0.02    0.01
   0   2   5    0.03    0.01
   0   2   5    0.01    0.01
   0  -2   5    0.03    0.01
   0  -2   5    0.02    0.01
   0   2   6    9.29    0.29
   0   2  -6    9.54    0.28
   0   2   6    9.53    0.29
   0  -2   6    9.67    0.29
   0  -2   6    9.40    0.29
   0   2   7   -0.01    0.01
   0   2   7   -0.01    0.01
   0  -2   7    0.00    0.01
   0  -2   7   -0.01    0.01
   0   2   8    0.00    0.01
   0   2   8    0.02    0.01
   0  -2   8   -0.01    0.01
   0  -2   8    0.01    0.01
   0   2   9    1.50    0.07
   0   2   9    1.50    0.07
   0  -2   9    1.41    0.06
   0  -2   9    1.61    0.07
   0   2  10    2.08    0.09
   0   2  10    2.31    0.10
   0  -2  10    2.03    0.08
   0  -2  10    2.22    0.09
   0   2  11    0.00    0.02
   0   2  11    0.02    0.02
   0  -2  11    0.00    0.02
   0  -2  11    0.00    0.01
   0   2  12   -0.03    0.02
   0   2  12    0.02    0.02
   0  -2  12    0.02    0.02
   0  -2  12    0.01    0.02
   0   2  13    0.96    0.07
   0   2  13    0.91    0.06
   0  -2 -13    0.85    0.06
   0  -2  13    0.93    0.06
   0  -2  13    0.83    0.05
   0   2  14    0.14    0.03
   0   2  14    0.18    0.03
   0   2 -14    0.20    0.03
   0  -2  14    0.18    0.03
   0  -2 -14    0.21    0.04
   0   2  15    0.03    0.03
   0   2  15    0.02    0.02
   0   2 -15    0.00    0.02
   0  -2 -15   -0.01    0.02
   0  -2  15   -0.01    0.02
   0   2  16    0.06    0.03
   0   2 -16    0.03    0.03
   0   2  16    0.02    0.03
   0  -2  16    0.02    0.02
   0  -2 -16    0.05    0.03
   0   2  17    0.17    0.04
   0  -2  17    0.18    0.07
   0  -2 -17    0.21    0.04
   0   3   0   -0.01    0.00
   0   3   0   -0.01    0.00
   0   3   0   -0.01    0.00
   0  -3   0   -0.01    0.00
   0  -3   0   -0.01    0.00
   0   3   1    0.48    0.02
   0   3  -1    0.49    0.02
   0   3  -1    0.44    0.02
   0   3   1    0.46    0.02
   0   3  -1    0.44    0.02
   0   3   1    0.53    0.02
   0   3   1    0.51    0.02
   0  -3   1    0.45    0.02
   0  -3  -1    0.48    0.02
   0  -3   1    0.44    0.02
   0  -3  -1    0.45    0.02
   0   3  -2    0.35    0.02
   0   3  -2    0.33    0.01
   0   3   2    0.41    0.02
   0   3  -2    0.34    0.01
   0   3   2    0.36    0.02
   0   3   2    0.37    0.02
   0  -3  -2    0.37    0.02
   0  -3   2    0.35    0.01
   0   3  -3    1.63    0.06
   0   3   3    1.67    0.05
   0   3   3    1.74    0.06
   0   3   3    1.68    0.05
   0   3  -3    1.68    0.05
   0   3   3    1.60    0.06
   0  -3   3    1.71    0.05
   0  -3  -3    1.58    0.06
   0   3   4    0.08    0.01
   0   3   4    0.06    0.01
   0   3  -4    0.07    0.01
   0   3  -4    0.07    0.01
   0  -3   4    0.08    0.01
   0   3  -5    1.75    0.06
   0   3   5    1.79    0.07
   0   3   5    1.69    0.07
   0   3  -5    1.68    0.06
   0  -3   5    1.71    0.06
   0   3   6    2.75    0.10
   0   3  -6    2.63    0.09
   0   3  -6    2.59    0.09
   0   3   6    2.58    0.10
   0  -3   6    2.62    0.09
   0   3   7    1.95    0.08
   0   3   7    2.03    0.08
   0   3  -7    1.87    0.07
   0   3  -7    2.07    0.07
   0  -3   7    1.98    0.07
   0   3  -8    0.43    0.03
   0   3   8    0.37    0.03
   0   3   8    0.42    0.03
   0  -3   8    0.42    0.03
   0   3   9    0.29    0.03
   0   3   9    0.31    0.04
   0  -3   9    0.29    0.03
   0   3  10    1.74    0.08
   0   3  10    1.85    0.09
   0  -3  10    1.87    0.08
   0   3  11    0.47    0.05
   0   3 -11    0.46    0.04
   0   3  11    0.55    0.05
   0  -3  11    0.46    0.04
   0   3  12    0.30    0.04
   0   3 -12    0.22    0.03
   0  -3 -12    0.34    0.04
   0   3 -13    0.00    0.01
   0   3  13    0.01    0.02
   0   3  13    0.02    0.02
   0  -3  13    0.02    0.02
   0  -3 -13   -0.01    0.02
   0   3  14    0.20    0.04
   0   3 -14    0.22    0.03
   0   3  14    0.24    0.04
   0  -3 -14    0.23    0.04
   0  -3  14    0.22    0.03
   0   3 -15    0.04    0.02
   0   3  15    0.02    0.03
   0   3  15   -0.01    0.02
   0  -3  15    0.00    0.02
   0  -3 -15    0.04    0.03
   0   3  16    0.04    0.03
   0  -3 -16    0.02    0.03
   0   3  17   -0.02    0.03
   0  -3 -17    0.03    0.03
   0   4   0    0.00    0.00
   0   4   0    0.06    0.01
   0   4   0    0.01    0.00
   0  -4   0    0.00    0.00
   0  -4   0    0.00    0.00
   0   4  -1    0.20    0.01
   0   4  -1    0.20    0.01
   0   4  -1    0.21    0.01
   0   4   1    0.22    0.01
   0   4   1    0.21    0.01
   0   4   1    0.23    0.01
   0   4   1    0.21    0.01
   0  -4   1    0.20    0.01
   0  -4  -1    0.21    0.01
   0  -4  -1    0.21    0.01
   0  -4   1    0.21    0.01
   0   4  -2    0.07    0.01
   0   4   2    0.07    0.01
   0   4   2    0.08    0.01
   0   4   2    0.08    0.01
   0   4  -2    0.07    0.01
   0   4  -2    0.07    0.01
   0  -4  -2    0.10    0.01
   0  -4  -2    0.07    0.01
   0  -4   2    0.08    0.01
   0   4  -3    1.68    0.05
   0   4   3    1.82    0.06
   0   4   3    1.70    0.06
   0   4   3    1.86    0.07
   0   4  -3    1.64    0.06
   0  -4  -3    1.76    0.06
   0  -4   3    1.75    0.06
   0   4   4    0.15    0.02
   0   4   4    0.11    0.01
   0   4  -4    0.11    0.01
   0   4   4    0.12    0.01
   0   4   4    0.11    0.01
   0   4  -4    0.10    0.01
   0  -4   4    0.11    0.01
   0   4   5    0.03    0.01
   0   4   5    0.06    0.01
   0   4  -5    0.05    0.01
   0   4  -5    0.03    0.01
   0  -4   5    0.07    0.01
   0   4   6    0.17    0.02
   0   4  -6    0.20    0.01
   0   4   6    0.23    0.02
   0   4  -6    0.23    0.02
   0  -4   6    0.20    0.02
   0   4   7    5.95    0.20
   0   4  -7    6.03    0.19
   0   4   7    6.53    0.21
   0   4  -7    6.02    0.20
   0  -4   7    6.18    0.19
   0   4  -8    0.68    0.04
   0   4   8    0.64    0.04
   0   4   8    0.56    0.04
   0  -4   8    0.68    0.03
   0   4   9    0.05    0.02
   0   4   9    0.06    0.02
   0   4  -9    0.05    0.01
   0  -4   9    0.05    0.01
   0   4  10   -0.01    0.02
   0   4  10    0.01    0.02
   0   4 -10    0.00    0.01
   0  -4  10    0.00    0.01
   0   4  11    3.31    0.13
   0   4  11    2.92    0.12
   0   4 -11    2.75    0.11
   0  -4  11    3.18    0.12
   0  -4 -11    3.33    0.13
   0   4  12    0.54    0.05
   0   4  12    0.55    0.05
   0   4 -12    0.55    0.04
   0  -4  12    0.57    0.04
   0  -4 -12    0.53    0.05
   0   4  13   -0.01    0.02
   0   4  13    0.01    0.02
   0   4 -13    0.05    0.02
   0  -4  13    0.03    0.02
   0  -4 -13    0.00    0.02
   0   4  14    0.03    0.02
   0   4  14    0.04    0.03
   0  -4 -14   -0.01    0.02
   0   4  15    0.51    0.06
   0   4  15    0.53    0.06
   0  -4 -15    0.60    0.06
   0   4  16    0.20    0.05
   0  -4 -16    0.14    0.04
   0   4  17   -0.02    0.03
   0  -4 -17   -0.06    0.02
   0   5   0   -0.01    0.00
   0   5   0    0.00    0.00
   0   5   0    0.00    0.00
   0  -5   0    0.00    0.00
   0  -5   0    0.00    0.00
   0   5   1    0.19    0.01
   0   5   1    0.14    0.01
   0   5   1    0.17    0.01
   0   5   1    0.18    0.01
   0   5  -1    0.17    0.01
   0   5  -1    0.18    0.01
   0   5  -1    0.14    0.01
   0  -5   1    0.14    0.01
   0  -5  -1    0.16    0.01
   0  -5  -1    0.15    0.01
   0  -5   1    0.17    0.01
   0   5  -2    0.34    0.01
   0   5   2    0.37    0.02
   0   5   2    0.31    0.02
   0   5  -2    0.35    0.02
   0   5   2    0.39    0.02
   0  -5   2    0.38    0.02
   0  -5  -2    0.33    0.02
   0  -5   2    0.36    0.01
   0  -5  -2    0.36    0.02
   0   5   3    0.09    0.01
   0   5  -3    0.09    0.01
   0   5  -3    0.07    0.01
   0   5  -3    0.09    0.01
   0   5   3    0.10    0.01
   0   5   3    0.12    0.02
   0  -5  -3    0.11    0.02
   0  -5   3    0.10    0.01
   0   5  -4    0.23    0.01
   0   5  -4    0.23    0.01
   0   5   4    0.25    0.02
   0   5   4    0.21    0.01
   0   5   4    0.27    0.02
   0   5   4    0.22    0.01
   0   5  -4    0.25    0.02
   0  -5  -4    0.22    0.02
   0  -5   4    0.24    0.01
   0   5  -5    0.63    0.03
   0   5   5    0.65    0.04
   0   5   5    0.65    0.04
   0   5  -5    0.67    0.03
   0  -5  -5    0.71    0.04
   0  -5   5    0.66    0.03
   0   5  -6    0.49    0.02
   0   5   6    0.54    0.03
   0   5  -6    0.50    0.03
   0   5   6    0.53    0.03
   0  -5  -6    0.53    0.03
   0  -5   6    0.50    0.02
   0   5   7    0.88    0.05
   0   5  -7    0.81    0.03
   0   5   7    0.80    0.05
   0   5  -7    0.71    0.04
   0  -5  -7    0.85    0.05
   0  -5   7    0.88    0.04
   0   5  -8    0.02    0.01
   0   5  -8    0.03    0.01
   0   5   8    0.00    0.01
   0   5   8    0.02    0.01
   0  -5  -8    0.00    0.01
   0  -5   8    0.03    0.01
   0   5   9    0.00    0.01
   0   5  -9    0.01    0.01
   0   5   9    0.02    0.02
   0  -5   9    0.01    0.01
   0  -5  -9    0.04    0.02
   0   5  10    0.05    0.02
   0   5  10    0.04    0.02
   0   5 -10    0.03    0.01
   0  -5 -10    0.04    0.02
   0  -5  10    0.03    0.01
   0   5 -11    1.01    0.06
   0   5  11    1.02    0.06
   0   5  11    0.96    0.06
   0  -5 -11    1.11    0.07
   0  -5  11    1.09    0.05
   0   5  12    0.00    0.02
   0   5 -12    0.02    0.01
   0   5  12   -0.01    0.02
   0  -5  12    0.00    0.01
   0  -5 -12    0.01    0.02
   0   5 -13    0.02    0.02
   0   5  13    0.04    0.03
   0   5  13    0.03    0.02
   0  -5 -13    0.02    0.02
   0   5  14    0.03    0.02
   0   5  14    0.02    0.02
   0  -5 -14    0.04    0.03
   0   5  15    0.30    0.05
   0  -5 -15    0.29    0.05
   0   5  16    0.01    0.03
   0  -5 -16   -0.06    0.02
   0   6   0    5.63    0.18
   0   6   0    6.41    0.18
   0   6   0    6.29    0.19
   0  -6   0    5.70    0.18
   0  -6   0    5.96    0.18
   0   6   1    2.57    0.08
   0   6  -1    2.46    0.08
   0   6   1    2.60    0.08
   0   6   1    2.76    0.08
   0   6   1    2.39    0.08
   0   6  -1    2.46    0.08
   0   6  -1    2.35    0.08
   0  -6   1    2.37    0.08
   0  -6  -1    2.51    0.08
   0  -6   1    2.30    0.08
   0  -6  -1    2.42    0.08
   0   6  -2    2.46    0.08
   0   6  -2    2.39    0.08
   0   6  -2    2.42    0.08
   0   6   2    2.31    0.08
   0   6   2    2.88    0.08
   0   6   2    2.58    0.09
   0  -6   2    2.32    0.07
   0  -6   2    2.44    0.08
   0  -6   2    2.35    0.08
   0  -6  -2    2.54    0.09
   0   6  -3    3.84    0.12
   0   6   3    4.26    0.13
   0   6  -3    3.75    0.13
   0   6   3    3.94    0.13
   0   6  -3    3.87    0.12
   0   6   3    3.80    0.13
   0  -6  -3    4.05    0.13
   0  -6   3    3.86    0.12
   0   6   4    1.92    0.07
   0   6  -4    1.83    0.06
   0   6  -4    1.79    0.07
   0   6  -4    1.87    0.06
   0   6   4    1.95    0.07
   0   6   4    1.98    0.06
   0  -6   4    1.94    0.06
   0  -6  -4    1.96    0.07
   0   6  -5    0.00    0.00
   0   6   5    0.00    0.00
   0   6  -5    0.00    0.00
   0   6  -5    0.00    0.00
   0   6   5    0.00    0.01
   0   6   5    0.00    0.01
   0   6   5    0.00    0.00
   0   6  -5    0.01    0.01
   0  -6  -5   -0.01    0.01
   0  -6   5    0.01    0.00
   0   6  -6    0.06    0.01
   0   6  -6    0.06    0.01
   0   6   6    0.05    0.02
   0  -6  -6    0.06    0.02
   0   6   7    1.23    0.06
   0   6  -7    1.08    0.04
   0   6  -7    1.11    0.05
   0   6   7    1.11    0.06
   0  -6  -7    1.16    0.06
   0  -6   7    1.20    0.05
   0   6   8    0.49    0.04
   0   6   8    0.49    0.04
   0   6  -8    0.46    0.03
   0  -6  -8    0.50    0.04
   0  -6   8    0.50    0.03
   0   6  -9    0.38    0.03
   0   6   9    0.40    0.04
   0   6   9    0.35    0.04
   0  -6   9    0.35    0.03
   0  -6  -9    0.41    0.04
   0   6  10    0.09    0.03
   0   6 -10    0.05    0.02
   0   6  10    0.06    0.02
   0  -6 -10    0.05    0.02
   0  -6  10    0.09    0.02
   0   6  11    0.35    0.04
   0   6  11    0.42    0.05
   0   6 -11    0.32    0.03
   0  -6 -11    0.38    0.05
   0   6  12    0.17    0.04
   0   6 -12    0.09    0.02
   0   6  12    0.20    0.03
   0  -6 -12    0.17    0.03
   0   6  13    0.27    0.04
   0   6  13    0.31    0.05
   0   6 -13    0.29    0.03
   0  -6 -13    0.33    0.05
   0   6  14    0.05    0.03
   0   6  14    0.05    0.03
   0  -6 -14    0.05    0.03
   0   6  15    0.15    0.04
   0  -6 -15    0.13    0.04
   0   6  16   -0.01    0.03
   0  -6 -16    0.01    0.03
   0   7   0    0.02    0.01
   0   7   0    0.01    0.01
   0   7   0    0.00    0.01
   0  -7   0    0.00    0.00
   0  -7   0    0.00    0.00
   0   7   1    0.02    0.01
   0   7  -1    0.01    0.01
   0   7   1    0.03    0.01
   0   7  -1    0.02    0.01
   0   7  -1    0.02    0.01
   0   7   1    0.02    0.01
   0  -7  -1    0.01    0.01
   0  -7   1    0.03    0.01
   0  -7   1    0.03    0.01
   0   7  -2    0.00    0.01
   0   7  -2    0.00    0.00
   0   7   2    0.00    0.01
   0   7   2   -0.01    0.01
   0   7  -2   -0.01    0.00
   0   7   2    0.00    0.01
   0  -7   2    0.00    0.00
   0  -7   2    0.00    0.00
   0  -7  -2    0.00    0.01
   0   7  -3    0.48    0.02
   0   7   3    0.50    0.03
   0   7  -3    0.47    0.02
   0   7  -3    0.48    0.02
   0   7   3    0.49    0.03
   0   7   3    0.46    0.03
   0  -7  -3    0.50    0.03
   0  -7   3    0.47    0.02
   0   7   4    0.10    0.02
   0   7   4    0.12    0.01
   0   7  -4    0.08    0.01
   0   7  -4    0.10    0.02
   0   7  -4    0.09    0.01
   0   7   4    0.10    0.02
   0  -7  -4    0.08    0.02
   0  -7   4    0.10    0.01
   0   7  -5    1.04    0.04
   0   7   5    1.04    0.04
   0   7  -5    1.02    0.03
   0   7   5    1.03    0.05
   0   7  -5    0.98    0.04
   0   7   5    1.05    0.05
   0   7  -5    1.04    0.05
   0   7   5    1.08    0.04
   0  -7   5    1.08    0.04
   0  -7  -5    1.12    0.05
   0   7   6    0.17    0.02
   0   7  -6    0.16    0.01
   0   7   6    0.13    0.02
   0   7  -6    0.16    0.01
   0   7  -6    0.14    0.02
   0   7  -6    0.15    0.01
   0  -7   6    0.13    0.01
   0  -7  -6    0.13    0.02
   0   7  -7    0.59    0.04
   0   7   7    0.61    0.04
   0   7   7    0.61    0.04
   0   7  -7    0.60    0.03
   0  -7   7    0.72    0.03
   0  -7  -7    0.71    0.05
   0   7  -8    0.04    0.01
   0   7   8    0.01    0.01
   0   7   8    0.02    0.02
   0  -7  -8    0.02    0.01
   0   7  -9    0.69    0.04
   0   7   9    0.69    0.05
   0   7   9    0.73    0.05
   0  -7  -9    0.73    0.05
   0   7  10    0.24    0.04
   0   7  10    0.17    0.03
   0   7 -10    0.23    0.03
   0  -7 -10    0.21    0.03
   0   7  11    0.23    0.04
   0   7  11    0.17    0.03
   0   7 -11    0.16    0.02
   0  -7 -11    0.18    0.03
   0   7  12    0.07    0.03
   0   7  12    0.11    0.03
   0   7 -12    0.09    0.02
   0  -7 -12    0.08    0.03
   0   7  13    0.20    0.04
   0   7 -13    0.17    0.03
   0   7  13    0.12    0.03
   0  -7 -13    0.20    0.04
   0   7  14    0.09    0.04
   0  -7 -14    0.13    0.04
   0   7  15    0.02    0.03
   0  -7 -15   -0.02    0.03
   0   7  16    0.15    0.04
   0  -7 -16    0.09    0.04
   0   8   0    0.01    0.01
   0   8   0    0.00    0.01
   0   8   0   -0.01    0.01
   0  -8   0    0.00    0.00
   0   8   1    0.50    0.03
   0   8   1    0.55    0.03
   0   8  -1    0.60    0.03
   0   8  -1    0.52    0.03
   0   8   1    0.59    0.03
   0   8  -1    0.51    0.03
   0  -8   1    0.52    0.02
   0  -8   1    0.50    0.02
   0  -8  -1    0.52    0.03
   0   8   2    3.45    0.12
   0   8  -2    3.47    0.12
   0   8   2    3.64    0.12
   0   8   2    3.88    0.12
   0   8  -2    3.44    0.11
   0   8  -2    3.59    0.11
   0  -8   2    3.30    0.11
   0  -8   2    3.43    0.11
   0  -8  -2    3.70    0.12
   0   8  -3    0.00    0.00
   0   8  -3    0.00    0.01
   0   8  -3   -0.01    0.00
   0   8   3   -0.01    0.01
   0   8   3    0.01    0.01
   0   8   3    0.00    0.01
   0  -8  -3    0.00    0.01
   0  -8   3    0.01    0.00
   0   8   4    0.01    0.01
   0   8  -4    0.02    0.01
   0   8  -4    0.02    0.00
   0   8   4    0.02    0.01
   0   8   4    0.01    0.01
   0  -8   4    0.02    0.00
   0  -8  -4    0.00    0.01
   0   8   5    0.43    0.03
   0   8   5    0.46    0.02
   0   8  -5    0.41    0.02
   0   8  -5    0.38    0.03
   0   8   5    0.38    0.03
   0   8  -5    0.45    0.02
   0  -8  -5    0.50    0.03
   0   8   6    1.04    0.04
   0   8   6    1.08    0.06
   0   8   6    1.08    0.04
   0   8  -6    1.15    0.04
   0   8   6    1.21    0.06
   0   8  -6    1.04    0.05
   0  -8  -6    1.13    0.06
   0   8  -7    0.01    0.00
   0   8   7    0.01    0.01
   0   8   7    0.01    0.01
   0   8  -7    0.02    0.01
   0  -8  -7   -0.01    0.01
   0   8  -8    0.13    0.02
   0   8   8    0.14    0.03
   0   8   8    0.13    0.02
   0  -8  -8    0.12    0.03
   0   8   9    0.08    0.02
   0   8  -9    0.06    0.02
   0   8   9    0.09    0.02
   0  -8  -9    0.05    0.02
   0   8  10    0.11    0.03
   0   8 -10    0.18    0.03
   0   8  10    0.26    0.04
   0  -8 -10    0.15    0.03
   0   8  11   -0.01    0.02
   0   8 -11    0.01    0.01
   0   8  11    0.00    0.02
   0  -8 -11    0.00    0.02
   0   8 -12    0.11    0.02
   0   8  12    0.10    0.03
   0   8  12    0.02    0.02
   0  -8 -12    0.06    0.03
   0   8  13    0.04    0.03
   0   8 -13    0.06    0.02
   0  -8 -13    0.07    0.03
   0   8  14    0.01    0.03
   0  -8 -14   -0.01    0.03
   0   8  15   -0.04    0.02
   0  -8 -15    0.02    0.03
   0   9   0    0.00    0.01
   0   9   0   -0.01    0.01
   0   9   0    0.01    0.01
   0  -9   0    0.00    0.01
   0   9  -1    0.00    0.01
   0   9   1    0.00    0.01
   0   9   1    0.00    0.01
   0   9   1    0.00    0.01
   0   9  -1   -0.01    0.01
   0   9  -1    0.00    0.01
   0  -9   1    0.00    0.01
   0  -9  -1    0.00    0.01
   0   9   2    0.61    0.03
   0   9  -2    0.54    0.03
   0   9  -2    0.56    0.03
   0   9  -2    0.51    0.02
   0   9   2    0.53    0.03
   0  -9   2    0.52    0.02
   0  -9   2    0.49    0.02
   0  -9  -2    0.55    0.03
   0   9   3    0.10    0.02
   0   9   3    0.07    0.01
   0   9  -3    0.08    0.01
   0   9  -3    0.06    0.01
   0   9   3    0.08    0.02
   0   9  -3    0.09    0.02
   0  -9  -3    0.08    0.02
   0  -9   3    0.08    0.01
   0   9   4    0.09    0.02
   0   9  -4    0.06    0.01
   0   9  -4    0.06    0.01
   0   9  -4    0.08    0.01
   0   9   4    0.07    0.02
   0   9   4    0.06    0.01
   0  -9  -4    0.08    0.02
   0   9  -5   -0.01    0.01
   0   9   5   -0.01    0.01
   0   9   5   -0.01    0.01
   0   9   5   -0.01    0.01
   0  -9  -5   -0.02    0.01
   0   9   6    1.08    0.06
   0   9   6    1.01    0.05
   0   9  -6    0.91    0.04
   0   9   6    0.96    0.04
   0  -9  -6    0.91    0.05
   0   9   7    0.24    0.03
   0   9  -7    0.20    0.03
   0   9   7    0.19    0.03
   0   9  -7    0.20    0.01
   0  -9  -7    0.16    0.03
   0   9   8    0.00    0.02
   0   9  -8    0.01    0.01
   0   9  -8    0.02    0.01
   0   9   8    0.00    0.01
   0  -9  -8    0.02    0.02
   0   9   9    0.04    0.02
   0   9  -9    0.04    0.02
   0   9   9    0.03    0.02
   0  -9  -9    0.01    0.02
   0   9 -10    0.20    0.03
   0   9  10    0.20    0.04
   0   9  10    0.19    0.03
   0  -9 -10    0.15    0.03
   0   9  11    0.03    0.02
   0   9 -11    0.04    0.02
   0   9  11    0.02    0.02
   0  -9 -11    0.02    0.02
   0   9  12    0.13    0.04
   0   9 -12    0.10    0.02
   0   9  12    0.08    0.03
   0  -9 -12    0.14    0.04
   0   9  13    0.07    0.03
   0   9 -13    0.03    0.02
   0  -9 -13    0.06    0.03
   0   9  14    0.08    0.03
   0  -9 -14    0.01    0.03
   0   9  15    0.00    0.03
   0  -9 -15   -0.02    0.03
   0  10   0    0.17    0.02
   0  10   0    0.17    0.02
   0  10   0    0.18    0.02
   0 -10   0    0.22    0.02
   0  10   1    0.01    0.01
   0  10   1    0.05    0.01
   0  10   1    0.02    0.01
   0  10  -1    0.00    0.01
   0  10  -1    0.03    0.01
   0  10  -1    0.03    0.01
   0 -10  -1    0.03    0.01
   0 -10   1    0.03    0.01
   0  10   2    0.01    0.01
   0  10   2    0.00    0.01
   0  10  -2    0.02    0.01
   0  10  -2    0.01    0.01
   0  10  -2    0.01    0.01
   0 -10  -2    0.01    0.01
   0  10  -3    0.08    0.02
   0  10   3    0.05    0.01
   0  10   3    0.08    0.02
   0  10  -3    0.06    0.01
   0  10  -3    0.09    0.01
   0 -10  -3    0.05    0.01
   0  10  -4    0.03    0.01
   0  10   4    0.01    0.01
   0  10  -4    0.00    0.01
   0  10   4    0.03    0.01
   0  10   4    0.03    0.01
   0 -10  -4    0.01    0.01
   0  10  -5    0.62    0.03
   0  10   5    0.70    0.04
   0  10   5    0.67    0.03
   0  10   5    0.64    0.04
   0 -10  -5    0.62    0.04
   0  10  -6    0.12    0.01
   0  10   6    0.14    0.03
   0  10   6    0.10    0.02
   0  10   6    0.12    0.01
   0 -10  -6    0.14    0.03
   0  10   7    0.19    0.01
   0  10   7    0.26    0.04
   0  10  -7    0.21    0.02
   0  10   7    0.22    0.03
   0 -10  -7    0.25    0.03
   0  10   8    0.01    0.01
   0  10  -8    0.00    0.01
   0  10   8    0.01    0.02
   0 -10  -8    0.01    0.02
   0  10   9    1.04    0.07
   0  10  -9    0.92    0.04
   0  10  -9    0.93    0.05
   0  10   9    0.95    0.06
   0 -10  -9    1.07    0.07
   0  10 -10    0.03    0.02
   0  10  10    0.01    0.02
   0  10  10   -0.02    0.02
   0 -10 -10    0.00    0.02
   0  10  11    0.06    0.03
   0  10 -11    0.05    0.02
   0  10  11    0.04    0.02
   0 -10 -11    0.05    0.03
   0  10 -12   -0.01    0.01
   0  10  12    0.01    0.02
   0 -10 -12   -0.01    0.02
   0  10  13    0.42    0.06
   0 -10 -13    0.34    0.05
   0  10  14    0.02    0.03
   0 -10 -14    0.01    0.03
   0  11   0   -0.01    0.01
   0  11   0   -0.02    0.01
   0  11   0   -0.02    0.01
   0 -11   0    0.00    0.01
   0  11   1    0.00    0.01
   0  11   1   -0.01    0.01
   0  11  -1    0.01    0.01
   0  11  -1    0.01    0.01
   0  11  -1    0.00    0.01
   0  11   1    0.01    0.01
   0 -11  -1    0.03    0.01
   0  11   2    0.15    0.02
   0  11   2    0.14    0.02
   0  11  -2    0.14    0.02
   0  11  -2    0.20    0.03
   0 -11  -2    0.16    0.02
   0  11  -3    0.05    0.01
   0  11   3    0.07    0.02
   0  11  -3    0.05    0.02
   0  11   3    0.05    0.02
   0 -11  -3    0.06    0.02
   0  11  -4    0.01    0.01
   0  11  -4    0.01    0.01
   0  11   4    0.02    0.01
   0  11   4    0.01    0.01
   0 -11  -4    0.02    0.01
   0  11  -5    0.03    0.01
   0  11   5    0.02    0.01
   0  11   5    0.01    0.02
   0  11   5    0.03    0.02
   0 -11  -5    0.01    0.01
   0  11   6    0.34    0.02
   0  11  -6    0.31    0.02
   0  11   6    0.32    0.04
   0  11   6    0.41    0.04
   0 -11  -6    0.35    0.04
   0  11   7    0.15    0.03
   0  11   7    0.16    0.03
   0  11  -7    0.13    0.02
   0  11   7    0.12    0.01
   0 -11  -7    0.23    0.03
   0  11   8   -0.02    0.02
   0  11  -8   -0.01    0.01
   0  11   8    0.03    0.02
   0 -11  -8   -0.03    0.02
   0  11  -9    0.07    0.01
   0  11   9    0.06    0.02
   0  11   9    0.13    0.03
   0 -11  -9    0.13    0.03
   0  11  10    0.01    0.02
   0  11 -10    0.01    0.01
   0  11  10    0.02    0.02
   0 -11 -10    0.01    0.02
   0  11  11    0.01    0.02
   0 -11 -11    0.00    0.02
   0  11  12    0.04    0.03
   0  11 -12    0.01    0.02
   0 -11 -12    0.00    0.03
   0  11  13    0.06    0.03
   0 -11 -13    0.13    0.04
   0  12   0    0.08    0.02
   0  12   0    0.07    0.02
   0  12   0    0.07    0.01
   0  12   1    0.06    0.02
   0  12  -1    0.06    0.02
   0  12   1    0.07    0.02
   0  12   1    0.05    0.01
   0  12  -1    0.08    0.02
   0  12  -2    0.51    0.03
   0  12  -2    0.45    0.04
   0  12   2    0.51    0.04
   0  12   2    0.41    0.03
   0 -12  -2    0.45    0.03
   0  12  -3    0.04    0.01
   0  12  -3    0.04    0.02
   0  12   3    0.04    0.02
   0  12   3    0.07    0.02
   0 -12  -3    0.05    0.02
   0  12   4    0.30    0.03
   0  12   4    0.28    0.03
   0  12  -4    0.25    0.02
   0 -12  -4    0.30    0.03
   0  12   5    0.18    0.02
   0  12  -5    0.21    0.02
   0  12   5    0.18    0.03
   0 -12  -5    0.21    0.03
   0  12   6    0.17    0.02
   0  12  -6    0.15    0.02
   0  12   6    0.17    0.03
   0 -12  -6    0.17    0.03
   0  12  -7    0.05    0.01
   0  12   7    0.06    0.02
   0  12   7    0.03    0.01
   0  12   7    0.07    0.02
   0 -12  -7    0.03    0.02
   0  12   8    0.35    0.05
   0  12   8    0.24    0.04
   0  12  -8    0.21    0.02
   0 -12  -8    0.28    0.04
   0  12   9   -0.01    0.02
   0  12  -9    0.01    0.01
   0  12   9    0.01    0.02
   0 -12  -9    0.02    0.02
   0  12 -10    0.00    0.01
   0  12  10   -0.01    0.02
   0 -12 -10    0.00    0.02
   0  12  11   -0.01    0.02
   0  12 -11   -0.01    0.01
   0 -12 -11    0.00    0.02
   0  12  12    0.04    0.03
   0 -12 -12    0.06    0.03
   0  13   0    0.00    0.01
   0  13   0   -0.01    0.01
   0  13   1   -0.01    0.01
   0  13  -1   -0.02    0.01
   0  13   1   -0.01    0.01
   0  13  -1   -0.01    0.01
   0  13  -2   -0.02    0.01
   0  13  -2    0.00    0.01
   0  13   2    0.01    0.01
   0  13   2   -0.01    0.01
   0  13   3   -0.02    0.01
   0  13  -3    0.00    0.01
   0  13  -3    0.02    0.01
   0  13   3    0.02    0.01
   0 -13  -3    0.01    0.02
   0  13   4    0.17    0.02
   0  13  -4    0.18    0.02
   0  13   4    0.11    0.02
   0 -13  -4    0.15    0.03
   0  13  -5   -0.03    0.01
   0  13   5    0.01    0.01
   0  13   5   -0.01    0.01
   0 -13  -5    0.00    0.01
   0  13   6    0.12    0.03
   0  13   6    0.12    0.02
   0  13  -6    0.09    0.02
   0 -13  -6    0.10    0.02
   0  13   7   -0.01    0.02
   0  13  -7    0.00    0.01
   0  13   7   -0.02    0.01
   0 -13  -7    0.01    0.02
   0  13  -8    0.04    0.01
   0  13   8    0.03    0.02
   0 -13  -8    0.07    0.03
   0  13   9    0.00    0.02
   0  13  -9   -0.02    0.01
   0 -13  -9   -0.01    0.02
   0  13 -10    0.11    0.02
   0  13  10    0.12    0.03
   0 -13 -10    0.07    0.03
   0  13  11    0.01    0.03
   0  13 -11   -0.02    0.01
   0 -13 -11   -0.02    0.02
   0  14   0    0.56    0.03
   0  14   0    0.57    0.04
   0  14   1    0.03    0.02
   0  14  -1    0.02    0.01
   0  14  -1    0.06    0.02
   0  14   2    0.05    0.02
   0  14  -2    0.05    0.02
   0  14  -2    0.04    0.02
   0  14  -3    0.48    0.03
   0  14   3    0.49    0.04
   0  14  -3    0.51    0.04
   0  14   4    0.48    0.05
   0  14  -4    0.49    0.03
   0  14   4    0.46    0.04
   0  14   5    0.01    0.01
   0  14  -5    0.02    0.01
   0  14   5    0.04    0.02
   0  14   6   -0.01    0.01
   0  14   6    0.00    0.01
   0  14  -6    0.01    0.01
   0 -14  -6   -0.01    0.02
   0  14  -7    0.21    0.03
   0  14   7    0.20    0.04
   0  14   7    0.23    0.02
   0 -14  -7    0.30    0.04
   0  14  -8    0.40    0.03
   0 -14  -8    0.36    0.05
   0  14  -9    0.01    0.01
   0 -14  -9    0.02    0.02
   0  14 -10    0.02    0.01
   0 -14 -10    0.00    0.02
   0  15   0   -0.01    0.01
   0  15   0   -0.01    0.01
   0  15  -1   -0.01    0.01
   0  15   1    0.00    0.02
   0  15  -1   -0.02    0.01
   0  15  -2    0.01    0.01
   0  15   2    0.00    0.01
   0  15  -2    0.00    0.02
   0  15  -3    0.09    0.02
   0  15  -3    0.04    0.02
   0  15   3    0.06    0.02
   0  15   4    0.00    0.01
   0  15  -4    0.01    0.01
   0  15  -5    0.06    0.02
   0  15   5    0.04    0.02
   0  15  -6   -0.03    0.01
   0  15   6    0.01    0.02
   0  15   6    0.00    0.01
   0  15  -7    0.07    0.02
   0  15   7    0.06    0.01
   0  15  -8    0.12    0.02
   0 -15  -8    0.08    0.03
   0  15  -9    0.00    0.02
   0 -15  -9   -0.01    0.02
   0  16   0    0.10    0.02
   0  16   1    0.02    0.02
   0  16  -1    0.01    0.01
   0  16  -1   -0.01    0.02
   0  16   2    0.08    0.02
   0  16  -2    0.05    0.02
   0  16  -2    0.07    0.02
   0  16  -3    0.16    0.02
   0  16   3    0.15    0.03
   0  16   4    0.12    0.02
   0  16  -4    0.16    0.03
   0  16   5    0.01    0.01
   0  16  -5    0.01    0.02
   0  16   6    0.10    0.02
   0  16  -6    0.10    0.02
   0  16  -7    0.10    0.02
   0  16   7    0.10    0.02
   0  17   0    0.00    0.02
   0  17   1    0.01    0.02
   0  17  -1    0.00    0.01
   0  17  -1   -0.03    0.02
   0  17   2    0.02    0.02
   0  17  -2   -0.02    0.01
   0  17  -2   -0.03    0.02
   0  17  -3    0.04    0.02
   0  17   3    0.04    0.02
   0  17   4   -0.02    0.01
   0  17  -4   -0.01    0.02
  -1   0  17    0.01    0.03
   1   0 -17    0.01    0.02
   1   0 -16    0.74    0.06
  -1   0  16    0.82    0.07
  -1   0  15    0.02    0.02
   1   0 -15    0.04    0.02
  -1   0  15    0.04    0.02
  -1   0  14    0.46    0.05
  -1   0  14    0.44    0.05
   1   0 -14    0.35    0.04
   1   0 -13    0.01    0.02
  -1   0  13   -0.01    0.01
  -1   0  13    0.01    0.02
  -1   0  12    4.97    0.18
   1   0 -12    5.05    0.18
  -1   0  12    5.06    0.18
  -1   0  11    0.04    0.02
  -1   0  11    0.02    0.01
  -1   0  10    0.47    0.04
  -1   0  10    0.59    0.04
  -1   0   9    0.02    0.01
  -1   0   9    0.01    0.01
  -1   0   8   26.87    0.81
  -1   0   8   27.65    0.81
  -1   0   7    0.00    0.01
  -1   0   7    0.02    0.01
  -1   0   6    0.08    0.01
  -1   0   5    0.00    0.01
   1   0  -5    0.00    0.01
  -1   0   5    0.00    0.01
  -1   0   4   67.95    1.95
   1   0  -4   67.09    1.94
  -1   0   4   64.62    1.94
  -1   0   3    0.00    0.00
  -1   0   3   -0.01    0.00
   1   0  -3   -0.01    0.00
   1   0  -2    0.35    0.02
  -1   0   2    0.36    0.02
  -1   0   2    0.34    0.02
  -1   0   1   -0.03    0.00
   1   0  -1   -0.03    0.00
   1   0  -1   -0.03    0.00
   1   0   0    0.01    0.00
  -1   0   0    0.00    0.00
   1   0   1   -0.01    0.00
   1   0   1   -0.01    0.00
  -1   0  -1   -0.01    0.00
   1   0   2    0.33    0.01
   1   0   2    0.34    0.02
  -1   0  -2    0.36    0.01
   1   0   3    0.00    0.00
  -1   0  -3    0.00    0.00
   1   0   3    0.01    0.01
   1   0   4   47.04    1.32
  -1   0  -4   45.19    1.32
   1   0   4   43.05    1.32
  -1   0  -5    0.00    0.01
   1   0   5    0.00    0.01
   1   0   5    0.00    0.01
   1   0   6    0.69    0.03
   1   0   6    0.60    0.03
   1   0   7    0.00    0.01
   1   0   7    0.02    0.01
   1   0   8   17.25    0.49
   1   0   8   14.66    0.48
   1   0   9    0.01    0.01
   1   0   9    0.01    0.01
   1   0  10    0.86    0.05
   1   0  10    0.91    0.05
   1   0  11    0.00    0.02
   1   0  11    0.00    0.02
   1   0  12    3.40    0.13
   1   0  12    3.14    0.13
   1   0  13    0.00    0.02
   1   0  13    0.01    0.02
   1   0  14    0.62    0.05
   1   0  14    0.69    0.07
   1   0  15    0.03    0.03
   1   0  15   -0.02    0.02
  -1   0 -15   -0.01    0.02
   1   0  16    0.48    0.06
   1   0  16    0.36    0.05
  -1   0 -16    0.40    0.05
   1   0  17    0.01    0.03
  -1   0 -17   -0.01    0.02
  -1   1  17   -0.01    0.03
   1   1 -17    0.01    0.02
   1  -1 -17    0.00    0.02
  -1  -1  17    0.02    0.03
   1   1 -16    0.10    0.03
  -1   1  16    0.13    0.03
  -1   1  16    0.14    0.04
   1  -1 -16    0.14    0.03
  -1  -1  16    0.12    0.04
  -1   1  15    0.45    0.06
   1   1 -15    0.55    0.06
  -1   1  15    0.49    0.06
  -1  -1  15    0.55    0.06
   1  -1 -15    0.49    0.06
  -1   1  14    0.05    0.02
   1   1 -14    0.07    0.02
  -1   1  14    0.08    0.03
  -1  -1  14    0.06    0.02
  -1  -1  14    0.07    0.02
   1  -1 -14    0.07    0.03
   1   1 -13    0.07    0.02
  -1   1  13    0.07    0.02
  -1   1  13    0.09    0.03
  -1  -1  13    0.07    0.02
   1  -1 -13    0.04    0.02
  -1  -1  13    0.07    0.02
  -1   1  12    0.66    0.05
  -1  -1  12    0.72    0.05
   1  -1 -12    0.69    0.05
  -1   1  11    2.98    0.12
  -1   1  11    3.12    0.12
  -1  -1  11    3.03    0.12
  -1  -1  11    2.93    0.12
  -1   1  10    0.48    0.04
  -1   1  10    0.41    0.03
  -1  -1  10    0.39    0.03
  -1  -1  10    0.43    0.04
  -1   1   9    0.80    0.05
  -1   1   9    0.75    0.05
  -1  -1   9    0.77    0.04
  -1  -1   9    0.81    0.04
  -1   1   8    1.08    0.05
  -1  -1   8    0.96    0.05
  -1   1   7    7.79    0.24
  -1   1   7    7.47    0.24
  -1  -1   7    7.78    0.24
  -1  -1   7    7.31    0.24
  -1   1   6    1.28    0.05
  -1   1   6    0.95    0.05
  -1  -1   6    0.93    0.04
  -1  -1   6    1.25    0.05
  -1   1   5    2.17    0.08
  -1   1   5    1.99    0.07
   1   1  -5    2.12    0.07
  -1  -1   5    2.14    0.07
  -1  -1   5    2.08    0.07
   1   1  -4    2.69    0.09
  -1   1   4    2.98    0.09
   1  -1  -4    2.89    0.09
  -1  -1   4    2.71    0.09
   1   1  -3   10.35    0.30
  -1   1   3   10.00    0.30
  -1   1   3    9.85    0.30
  -1  -1   3    9.79    0.30
  -1  -1   3   10.12    0.30
   1  -1  -3   10.17    0.30
  -1   1   2    0.49    0.02
   1  -1  -2    0.42    0.02
  -1   1   1    1.17    0.04
  -1   1   1    1.18    0.04
   1   1  -1    1.23    0.04
   1   1  -1    1.21    0.04
   1   1  -1    1.20    0.04
  -1   1   1    1.19    0.04
  -1   1   1    1.23    0.04
   1  -1  -1    1.25    0.04
   1  -1  -1    1.22    0.04
  -1  -1   1    1.20    0.04
   1  -1  -1    1.20    0.04
   1   1   0    2.88    0.09
  -1   1   0    2.82    0.09
   1   1   0    2.89    0.09
  -1   1   0    2.97    0.09
   1   1   0    2.93    0.09
   1   1   0    2.84    0.09
   1   1   0    2.80    0.09
   1  -1   0    2.97    0.09
  -1  -1   0    3.07    0.09
   1  -1   0    2.90    0.09
  -1  -1   0    2.97    0.09
   1   1   1    3.78    0.11
   1   1   1    3.81    0.11
   1   1   1    3.74    0.11
  -1   1  -1    3.79    0.11
  -1  -1  -1    3.77    0.11
   1  -1   1    3.86    0.11
   1  -1   1    3.90    0.11
   1   1   2    5.78    0.17
   1   1   2    5.40    0.17
  -1   1  -2    5.72    0.17
  -1   1  -2    5.73    0.17
   1  -1   2    5.75    0.17
  -1  -1  -2    5.67    0.17
   1  -1   2    5.72    0.17
  -1   1  -3    1.78    0.05
   1   1   3    1.57    0.06
   1  -1   3    1.71    0.06
   1  -1   3    1.74    0.06
  -1  -1  -3    1.73    0.06
  -1   1  -4   26.66    0.77
   1   1   4   26.64    0.77
   1   1   4   24.77    0.77
   1  -1   4   26.66    0.78
  -1  -1  -4   26.63    0.76
   1  -1   4   26.20    0.78
   1   1   5    0.32    0.02
  -1   1  -5    0.34    0.02
   1  -1   5    0.32    0.02
  -1   1  -6    2.77    0.09
   1   1   6    2.67    0.10
   1   1   6    2.71    0.09
   1  -1   6    2.73    0.10
   1  -1   6    2.70    0.09
   1   1   7    1.16    0.05
   1  -1   7    1.23    0.05
   1   1   8   10.73    0.34
   1   1   8   10.86    0.33
   1  -1   8   10.48    0.33
   1  -1   8   11.19    0.33
   1   1   9    0.61    0.04
   1   1   9    0.71    0.04
   1  -1   9    0.65    0.04
   1  -1   9    0.67    0.04
   1   1  10    0.38    0.04
   1   1  10    0.40    0.03
   1  -1  10    0.40    0.04
   1  -1  10    0.41    0.03
   1   1  11    0.90    0.06
   1   1  11    1.14    0.06
   1  -1  11    1.14    0.06
   1  -1  11    0.87    0.05
   1   1  12    2.81    0.12
   1   1  12    2.94    0.12
   1  -1  12    2.76    0.12
   1  -1  12    2.80    0.11
   1   1  13    0.17    0.04
   1   1  13    0.11    0.03
   1  -1  13    0.11    0.02
   1  -1  13    0.13    0.03
   1   1  14    0.02    0.02
   1   1  14    0.04    0.02
   1  -1  14    0.00    0.02
   1  -1  14    0.01    0.02
  -1   1 -15    0.15    0.03
   1   1  15    0.20    0.04
   1   1  15    0.08    0.03
   1  -1  15    0.20    0.03
   1  -1  15    0.17    0.04
  -1  -1 -15    0.15    0.04
   1   1  16    1.00    0.07
   1   1  16    0.98    0.08
  -1   1 -16    0.92    0.07
   1  -1  16    0.88    0.07
  -1  -1 -16    0.99    0.08
   1   1  17    0.03    0.03
  -1   1 -17    0.01    0.03
  -1  -1 -17    0.01    0.03
   1  -1  17   -0.02    0.02
  -1   2  17    0.04    0.03
   1  -2 -17   -0.01    0.03
  -1   2  16    0.73    0.07
  -1   2  16    0.55    0.07
   1   2 -16    0.60    0.06
  -1  -2  16    0.57    0.06
   1  -2 -16    0.57    0.06
  -1   2  15    0.04    0.03
   1   2 -15    0.03    0.02
  -1   2  15    0.01    0.02
   1  -2 -15    0.00    0.02
  -1  -2  15    0.02    0.02
  -1   2  14   -0.02    0.02
  -1   2  14    0.03    0.02
   1   2 -14   -0.02    0.01
   1  -2 -14    0.02    0.02
  -1  -2  14    0.00    0.02
  -1   2  13    0.03    0.02
  -1   2  13    0.02    0.02
   1   2 -13    0.02    0.02
   1  -2 -13    0.01    0.02
  -1  -2  13    0.00    0.02
  -1   2  12    2.86    0.12
  -1   2  12    3.01    0.12
  -1  -2  12    2.78    0.11
   1  -2 -12    2.86    0.12
  -1   2  11    2.63    0.11
  -1   2  11    2.68    0.11
   1  -2 -11    2.62    0.11
  -1  -2  11    2.50    0.10
  -1  -2  11    2.56    0.10
  -1   2  10    0.00    0.01
  -1   2  10    0.01    0.01
  -1  -2  10    0.03    0.01
  -1  -2  10    0.00    0.01
  -1   2   9    0.57    0.04
  -1   2   9    0.68    0.04
  -1  -2   9    0.44    0.03
  -1  -2   9    0.64    0.04
  -1   2   8   12.34    0.37
  -1   2   8   11.73    0.37
  -1  -2   8   11.64    0.36
  -1  -2   8   11.39    0.36
  -1   2   7   32.42    0.93
  -1   2   7   31.10    0.93
  -1  -2   7   32.32    0.92
  -1  -2   7   29.95    0.92
  -1   2   5    1.12    0.04
   1   2  -5    0.88    0.04
   1   2  -4   27.63    0.79
  -1   2   4   27.78    0.80
  -1   2   4   25.95    0.79
   1  -2  -4   28.18    0.80
  -1  -2   4   26.05    0.79
   1   2  -3  107.46    3.13
  -1   2   3   97.75    3.17
   1   2  -3  105.16    3.18
  -1   2   3  101.51    3.30
  -1  -2   3   94.05    3.08
   1  -2  -3   98.89    3.12
   1  -2  -3  105.20    3.23
  -1   2   2    3.58    0.11
   1   2  -2    3.75    0.12
  -1   2   2    3.97    0.12
  -1   2   2    3.65    0.11
   1  -2  -2    3.97    0.12
   1   2  -1    0.44    0.02
  -1   2   1    0.47    0.02
  -1   2   1    0.41    0.01
   1   2  -1    0.42    0.02
   1   2   0    9.92    0.28
   1   2   0    9.59    0.28
   1   2   0    9.36    0.28
  -1   2   0    9.72    0.28
   1   2   0    9.37    0.28
  -1   2   0    9.21    0.28
  -1  -2   0   10.04    0.28
  -1  -2   0    9.63    0.28
   1  -2   0    9.56    0.28
   1  -2   0    9.53    0.28
  -1   2  -1   98.90    2.82
   1   2   1   94.69    2.91
   1   2   1   95.38    2.94
   1   2   1   88.38    2.94
  -1  -2  -1   96.32    2.96
   1  -2   1   95.68    2.88
   1  -2   1   99.17    2.91
  -1   2  -2   14.61    0.42
  -1   2  -2   14.03    0.42
   1   2   2   14.14    0.42
   1   2   2   14.14    0.42
   1   2   2   14.57    0.42
  -1  -2  -2   14.45    0.42
   1  -2   2   14.96    0.42
  -1   2  -3   10.71    0.29
   1   2   3    8.04    0.29
   1  -2   3    9.62    0.29
  -1  -2  -3   10.41    0.29
   1  -2   3   10.68    0.29
   1   2   5   23.34    0.67
  -1   2  -5   23.11    0.67
   1   2   5   21.47    0.67
   1  -2   5   23.12    0.67
   1  -2   5   23.32    0.68
   1   2   6    2.93    0.11
  -1   2  -6    3.14    0.10
   1   2   6    3.18    0.11
   1  -2   6    3.05    0.10
   1  -2   6    2.93    0.10
   1   2   7    4.21    0.15
   1  -2   7    4.42    0.14
   1   2   8    0.65    0.04
   1  -2   8    0.70    0.04
   1   2   9    1.31    0.06
   1   2   9    1.37    0.07
   1  -2   9    1.24    0.06
   1  -2   9    1.31    0.06
   1   2  10    0.12    0.02
   1   2  10    0.15    0.03
   1  -2  10    0.14    0.02
   1  -2  10    0.13    0.02
   1   2  11    0.34    0.04
   1  -2  11    0.37    0.03
   1   2  12    0.19    0.03
   1  -2  12    0.19    0.03
   1   2  13    0.02    0.02
   1   2  13    0.00    0.02
   1  -2  13    0.04    0.02
   1  -2  13   -0.02    0.02
   1   2  14    0.01    0.02
   1   2  14   -0.01    0.02
   1  -2  14   -0.01    0.02
   1  -2  14   -0.01    0.02
  -1  -2 -14    0.03    0.02
   1   2  15    0.01    0.03
   1   2  15    0.00    0.02
   1  -2  15    0.03    0.03
  -1  -2 -15    0.02    0.03
   1   2  16    0.00    0.03
   1   2  16    0.05    0.03
  -1   2 -16    0.06    0.03
   1  -2  16    0.05    0.03
  -1  -2 -16    0.06    0.03
  -1   2 -17    0.00    0.03
   1   2  17    0.01    0.03
   1  -2  17   -0.02    0.02
  -1  -2 -17    0.01    0.03
  -1   3  17    0.01    0.03
   1  -3 -17    0.01    0.02
  -1   3  16    0.11    0.04
   1  -3 -16    0.15    0.04
  -1   3  15    0.20    0.04
   1   3 -15    0.26    0.04
  -1   3  15    0.23    0.04
  -1  -3  15    0.24    0.04
   1  -3 -15    0.23    0.04
   1   3 -14    0.06    0.02
  -1   3  14    0.08    0.03
   1   3 -14    0.09    0.02
  -1   3  14    0.08    0.03
  -1  -3  14    0.10    0.03
   1  -3 -14    0.05    0.03
  -1   3  13    0.07    0.02
  -1   3  13    0.04    0.02
   1   3 -13    0.06    0.02
   1   3 -13    0.06    0.02
  -1  -3  13    0.04    0.02
   1  -3 -13    0.04    0.02
  -1   3  12    0.24    0.04
  -1   3  12    0.30    0.04
   1  -3 -12    0.24    0.04
  -1  -3  12    0.24    0.03
  -1   3  11    2.24    0.10
  -1   3  11    2.20    0.10
   1  -3 -11    2.05    0.10
  -1  -3  11    2.05    0.09
  -1   3  10    0.34    0.04
  -1   3  10    0.38    0.04
  -1  -3  10    0.35    0.03
   1  -3 -10    0.38    0.04
  -1   3   9    0.07    0.02
  -1   3   9    0.11    0.02
  -1  -3   9    0.10    0.02
   1  -3  -9    0.08    0.02
  -1   3   8    1.15    0.06
  -1   3   8    1.13    0.06
  -1  -3   8    0.99    0.05
  -1   3   7    8.79    0.27
  -1   3   7    8.35    0.27
  -1  -3   7    8.19    0.26
  -1   3   6    2.85    0.10
   1   3  -6    2.82    0.10
  -1   3   6    3.17    0.11
   1   3  -6    2.86    0.10
  -1  -3   6    3.01    0.10
   1   3  -5    0.46    0.02
   1   3  -5    0.49    0.03
  -1   3   5    0.59    0.03
  -1   3   5    0.45    0.03
  -1  -3   5    0.60    0.02
   1  -3  -5    0.60    0.03
  -1   3   4    2.05    0.07
   1   3  -4    1.70    0.06
   1   3  -4    1.73    0.07
  -1   3   4    1.77    0.07
   1  -3  -4    2.04    0.07
  -1  -3   4    2.07    0.06
  -1   3   3    8.30    0.26
   1   3  -3    8.31    0.26
  -1   3   3    8.87    0.26
  -1   3   3    8.48    0.25
  -1   3   3    8.43    0.25
   1  -3  -3    8.70    0.26
  -1  -3   3    8.34    0.25
   1   3  -2    7.01    0.19
  -1   3   2    6.37    0.20
   1   3  -2    6.82    0.20
   1   3  -2    6.93    0.19
  -1   3   2    6.54    0.20
  -1   3   2    6.56    0.20
   1   3  -2    6.61    0.20
   1  -3  -2    6.47    0.20
   1  -3  -2    6.61    0.20
  -1   3   1    5.21    0.16
   1   3  -1    5.17    0.15
   1   3  -1    5.29    0.15
   1   3  -1    5.23    0.16
   1   3  -1    5.09    0.15
  -1   3   1    5.10    0.15
  -1   3   1    5.07    0.16
  -1   3   1    5.12    0.16
   1  -3  -1    5.17    0.16
  -1  -3   1    5.25    0.15
  -1  -3   1    5.36    0.15
   1  -3  -1    5.22    0.16
   1   3   0    2.11    0.06
   1   3   0    2.10    0.07
   1   3   0    2.04    0.07
  -1   3   0    2.09    0.06
  -1   3   0    2.16    0.07
  -1   3   0    2.12    0.07
   1   3   0    2.10    0.07
   1  -3   0    2.09    0.06
  -1  -3   0    2.08    0.07
   1  -3   0    2.14    0.07
  -1  -3   0    2.17    0.07
   1   3   1    0.12    0.01
   1   3   1    0.09    0.01
  -1   3  -1    0.07    0.01
   1  -3   1    0.06    0.01
  -1  -3  -1    0.07    0.01
   1  -3   1    0.06    0.00
  -1   3  -2    0.84    0.03
  -1   3  -2    0.78    0.03
   1   3   2    0.76    0.03
   1   3   2    0.93    0.03
  -1  -3  -2    0.87    0.03
   1  -3   2    0.79    0.03
  -1   3  -3    7.11    0.22
   1   3   3    7.94    0.23
   1   3   3    7.21    0.22
  -1   3  -3    7.40    0.22
   1   3   3    7.54    0.22
   1  -3   3    7.31    0.22
  -1  -3  -3    7.29    0.22
   1   3   4    3.53    0.12
   1   3   4    3.54    0.12
  -1   3  -4    3.60    0.11
  -1   3  -4    3.57    0.11
   1  -3   4    3.51    0.11
   1   3   5    1.27    0.06
   1   3   5    1.32    0.05
  -1   3  -5    1.39    0.05
  -1   3  -5    1.37    0.05
   1  -3   5    1.28    0.05
  -1   3  -6    3.31    0.11
   1   3   6    3.37    0.12
  -1   3  -6    3.43    0.11
   1   3   6    3.62    0.12
   1  -3   6    3.47    0.11
   1  -3   6    3.38    0.11
  -1   3  -7    1.69    0.06
   1   3   7    1.62    0.07
  -1   3  -7    1.51    0.06
   1  -3   7    1.63    0.06
  -1   3  -8    0.54    0.03
   1   3   8    0.71    0.04
   1   3   8    0.50    0.04
   1  -3   8    0.66    0.04
   1  -3   8    0.55    0.03
   1   3   9    0.18    0.03
  -1   3  -9    0.17    0.02
   1   3   9    0.16    0.03
   1  -3   9    0.18    0.02
   1  -3   9    0.22    0.02
   1   3  10    0.30    0.04
  -1   3 -10    0.29    0.03
   1   3  10    0.34    0.04
   1  -3  10    0.31    0.03
   1  -3  10    0.29    0.03
   1   3  11    0.23    0.03
  -1   3 -11    0.20    0.03
   1  -3  11    0.39    0.04
   1  -3  11    0.22    0.03
   1   3  12    0.04    0.02
   1   3  12    0.09    0.03
  -1   3 -12    0.07    0.02
   1  -3  12    0.06    0.02
  -1   3 -13    0.01    0.01
   1   3  13   -0.01    0.02
   1   3  13    0.00    0.02
   1  -3  13    0.00    0.02
   1   3  14    0.00    0.02
   1   3  14   -0.01    0.02
  -1  -3 -14   -0.01    0.02
   1  -3  14    0.02    0.02
   1   3  15   -0.02    0.02
   1   3  15    0.06    0.03
  -1  -3 -15    0.02    0.03
   1  -3  15    0.02    0.02
   1   3  16    0.03    0.03
  -1  -3 -16    0.02    0.03
   1   3  17   -0.01    0.03
  -1  -3 -17   -0.01    0.02
  -1   4  17    0.04    0.04
   1  -4 -17    0.01    0.03
  -1   4  16    0.00    0.03
   1  -4 -16   -0.02    0.02
  -1   4  15   -0.01    0.02
  -1   4  15   -0.02    0.02
   1  -4 -15    0.01    0.02
  -1   4  14    0.03    0.02
  -1   4  14    0.02    0.02
   1   4 -14    0.04    0.02
   1  -4 -14   -0.03    0.02
  -1   4  13    0.01    0.02
   1   4 -13    0.00    0.01
   1   4 -13   -0.03    0.01
  -1   4  13    0.03    0.02
   1  -4 -13    0.00    0.02
  -1  -4  13    0.01    0.02
  -1   4  12    0.26    0.04
  -1   4  12    0.37    0.04
   1   4 -12    0.26    0.03
   1   4 -12    0.23    0.03
   1  -4 -12    0.28    0.04
  -1  -4  12    0.25    0.03
   1   4 -11    0.22    0.03
  -1   4  11    0.19    0.03
  -1   4  11    0.21    0.03
  -1  -4  11    0.20    0.03
   1  -4 -11    0.22    0.04
  -1   4  10   -0.01    0.01
  -1   4  10    0.01    0.02
   1   4 -10    0.01    0.01
   1  -4 -10    0.01    0.02
  -1  -4  10    0.00    0.01
   1   4  -9    0.27    0.03
  -1   4   9    0.33    0.04
  -1   4   9    0.38    0.04
  -1  -4   9    0.32    0.03
   1  -4  -9    0.35    0.04
  -1   4   8    1.39    0.07
  -1   4   8    1.36    0.06
   1   4  -8    1.41    0.06
  -1  -4   8    1.39    0.06
   1  -4  -8    1.45    0.07
   1   4  -7    0.99    0.04
   1   4  -7    0.95    0.05
  -1   4   7    0.96    0.05
  -1   4   7    1.00    0.05
   1  -4  -7    1.03    0.05
  -1  -4   7    0.92    0.04
  -1   4   6    0.23    0.02
   1   4  -6    0.23    0.02
  -1   4   6    0.30    0.03
   1   4  -6    0.21    0.02
   1  -4  -6    0.34    0.03
  -1   4   5    2.03    0.08
  -1   4   5    1.82    0.07
   1   4  -5    1.85    0.06
   1   4  -5    1.80    0.07
   1  -4  -5    2.01    0.07
  -1  -4   5    2.02    0.06
  -1   4   4    0.55    0.03
  -1   4   4    0.47    0.02
  -1   4   4    0.47    0.02
   1   4  -4    0.48    0.03
  -1   4   3    0.80    0.03
   1   4  -3    0.78    0.03
   1   4  -3    0.76    0.03
  -1   4   3    0.83    0.03
  -1   4   3    0.88    0.04
   1   4  -2    0.17    0.01
   1   4  -2    0.15    0.01
   1   4  -2    0.17    0.01
   1   4  -1    3.06    0.09
  -1   4   1    3.01    0.10
  -1   4   1    3.01    0.09
   1   4  -1    3.06    0.09
   1   4  -1    2.86    0.10
   1   4  -1    2.99    0.09
  -1   4   1    2.97    0.10
  -1   4   1    2.99    0.09
  -1  -4   1    3.08    0.09
   1  -4  -1    3.02    0.10
   1  -4  -1    2.97    0.09
  -1  -4   1    3.06    0.09
  -1   4   0    1.89    0.06
   1   4   0    1.82    0.06
   1   4   0    1.99    0.06
  -1   4   0    1.78    0.06
  -1   4   0    1.91    0.06
   1   4   0    1.91    0.06
   1   4   0    1.84    0.06
   1  -4   0    1.84    0.06
   1  -4   0    1.90    0.06
  -1  -4   0    1.90    0.06
  -1  -4   0    1.86    0.06
  -1   4  -1    1.94    0.06
  -1   4  -1    2.04    0.06
   1   4   1    1.98    0.07
   1   4   1    2.25    0.07
   1   4   1    1.97    0.06
   1   4   1    2.00    0.07
   1  -4   1    1.98    0.06
  -1  -4  -1    2.21    0.07
  -1  -4  -1    2.05    0.07
   1  -4   1    2.06    0.06
   1   4   2    4.19    0.13
   1   4   2    4.09    0.13
   1   4   2    4.11    0.13
  -1   4  -2    4.28    0.12
  -1   4  -2    4.33    0.13
  -1  -4  -2    4.38    0.13
   1  -4   2    4.33    0.13
  -1   4  -3    3.73    0.12
   1   4   3    3.62    0.12
   1   4   3    3.53    0.12
   1   4   3    3.83    0.11
  -1   4  -3    3.87    0.11
  -1   4  -3    3.77    0.11
  -1   4  -3    3.71    0.11
   1  -4   3    3.75    0.11
   1   4   4    4.04    0.12
   1   4   4    3.77    0.13
  -1   4  -4    4.06    0.13
   1   4   4    3.99    0.13
  -1   4  -4    4.04    0.12
   1   4   4    4.08    0.12
   1  -4   4    3.89    0.12
   1   4   5    2.72    0.10
   1   4   5    2.98    0.10
  -1   4  -5    2.69    0.09
  -1   4  -5    2.83    0.10
   1  -4   5    2.92    0.09
   1   4   6    1.03    0.05
  -1   4  -6    1.10    0.04
  -1   4  -6    1.06    0.05
   1   4   6    1.04    0.05
   1  -4   6    1.04    0.04
   1   4   7    0.50    0.03
  -1   4  -7    0.52    0.03
   1   4   7    0.69    0.04
  -1   4  -7    0.50    0.03
   1  -4   7    0.60    0.03
  -1   4  -8    0.67    0.04
   1   4   8    0.83    0.05
  -1   4  -8    0.73    0.04
   1   4   8    0.68    0.04
   1  -4   8    0.81    0.04
  -1   4  -9    0.39    0.03
   1   4   9    0.44    0.04
   1   4   9    0.45    0.04
   1  -4   9    0.42    0.03
   1   4  10    0.06    0.02
   1   4  10    0.06    0.02
  -1   4 -10    0.05    0.01
   1  -4  10    0.07    0.02
  -1   4 -11    0.02    0.01
   1   4  11    0.01    0.02
   1   4  11    0.03    0.02
   1  -4  11    0.02    0.02
  -1   4 -12    0.00    0.01
   1   4  12    0.00    0.02
   1   4  12    0.01    0.02
   1  -4  12    0.04    0.02
  -1   4 -13    0.00    0.01
   1   4  13    0.00    0.02
   1   4  13    0.00    0.02
  -1  -4 -13    0.03    0.02
   1  -4  13   -0.02    0.01
   1   4  14   -0.03    0.01
   1   4  14    0.02    0.02
  -1  -4 -14   -0.01    0.02
   1  -4  14   -0.02    0.02
   1   4  15    0.06    0.03
   1   4  15    0.06    0.03
  -1  -4 -15    0.04    0.03
   1   4  16    0.06    0.03
  -1  -4 -16    0.08    0.03
   1   4  17    0.02    0.03
  -1  -4 -17    0.03    0.03
  -1   5  16    0.09    0.04
   1  -5 -16    0.05    0.03
  -1   5  15    0.03    0.03
   1  -5 -15    0.04    0.02
   1   5 -14    0.03    0.02
  -1   5  14    0.07    0.03
  -1   5  14    0.01    0.02
   1  -5 -14    0.02    0.02
  -1   5  13    0.00    0.02
  -1   5  13    0.01    0.02
   1   5 -13   -0.01    0.01
   1  -5 -13    0.04    0.02
  -1   5  12    0.13    0.03
   1   5 -12    0.08    0.02
  -1   5  12    0.07    0.02
   1  -5 -12    0.09    0.03
  -1   5  11    0.01    0.02
  -1   5  11    0.05    0.02
   1   5 -11   -0.01    0.01
   1  -5 -11    0.02    0.02
  -1  -5  11    0.05    0.01
  -1   5  10    0.09    0.02
  -1   5  10    0.28    0.04
   1   5  -9    0.00    0.01
  -1   5   9    0.02    0.01
  -1   5   9    0.00    0.02
   1  -5  -9    0.00    0.01
  -1  -5   9    0.00    0.01
  -1   5   8    0.66    0.04
  -1  -5   8    0.63    0.03
   1   5  -7    0.16    0.01
  -1   5   7    0.13    0.02
  -1   5   7    0.13    0.02
   1   5  -7    0.15    0.02
   1  -5  -7    0.20    0.03
  -1  -5   7    0.16    0.02
   1   5  -6    0.25    0.02
   1   5  -6    0.26    0.02
  -1   5   6    0.22    0.03
   1   5  -5    0.00    0.01
  -1   5   5    0.04    0.01
   1   5  -5    0.01    0.00
  -1   5   5    0.15    0.02
  -1   5   4    2.29    0.08
   1   5  -4    1.89    0.06
  -1   5   4    1.89    0.06
  -1   5   4    1.88    0.07
  -1   5   4    1.86    0.06
   1   5  -4    1.79    0.07
   1  -5  -4    2.33    0.08
  -1  -5   4    2.30    0.06
  -1   5   3    3.06    0.10
  -1   5   3    2.94    0.10
   1   5  -3    3.05    0.09
  -1   5   3    3.11    0.10
   1   5  -3    3.03    0.09
   1   5  -3    3.11    0.10
   1  -5  -3    3.07    0.10
   1   5  -2    0.40    0.02
   1   5  -2    0.39    0.02
  -1   5   2    0.43    0.02
  -1   5   2    0.44    0.02
   1   5  -2    0.43    0.02
  -1   5   2    0.41    0.02
   1   5  -2    0.42    0.02
   1  -5  -2    0.46    0.02
   1  -5  -2    0.44    0.02
  -1  -5   2    0.40    0.01
   1   5   0    0.15    0.01
   1   5   0    0.11    0.01
   1   5   0    0.13    0.01
  -1   5   0    0.13    0.01
  -1   5   0    0.12    0.01
   1   5   0    0.11    0.01
  -1   5   0    0.12    0.01
   1  -5   0    0.12    0.01
  -1  -5   0    0.11    0.01
   1  -5   0    0.12    0.01
  -1  -5   0    0.13    0.01
   1   5   1    9.17    0.27
   1   5   1    9.05    0.27
   1   5   1    9.05    0.27
  -1   5  -1    8.89    0.27
  -1   5  -1    9.24    0.27
  -1   5  -1    8.94    0.27
   1   5   1    8.59    0.27
  -1  -5  -1    9.37    0.27
   1  -5   1    9.26    0.27
  -1  -5  -1    8.62    0.27
   1  -5   1    9.13    0.26
  -1   5  -2    0.27    0.01
   1   5   2    0.34    0.02
   1   5   2    0.31    0.02
  -1   5  -2    0.30    0.01
   1   5   2    0.27    0.02
   1  -5   2    0.27    0.01
   1  -5   2    0.27    0.01
  -1  -5  -2    0.29    0.02
  -1   5  -3    0.06    0.01
  -1   5  -3    0.06    0.01
   1  -5   3    0.05    0.01
   1   5   4    4.27    0.14
  -1   5  -4    4.28    0.13
  -1   5  -4    4.58    0.14
   1   5   4    4.42    0.14
  -1   5  -4    4.18    0.13
   1   5   4    4.36    0.13
  -1   5  -4    4.38    0.13
   1  -5   4    4.40    0.13
   1   5   5    0.95    0.05
  -1   5  -5    0.99    0.03
  -1   5  -5    0.95    0.04
   1   5   5    0.95    0.05
   1  -5   5    0.97    0.04
  -1   5  -6    2.40    0.08
   1   5   6    2.28    0.09
  -1   5  -6    2.40    0.07
   1   5   6    2.35    0.09
   1  -5   6    2.34    0.08
   1   5   7    0.06    0.02
  -1   5  -7    0.09    0.01
   1   5   7    0.09    0.02
  -1   5  -7    0.09    0.01
   1  -5   7    0.11    0.01
  -1   5  -8    3.24    0.11
  -1   5  -8    2.98    0.10
   1   5   8    3.25    0.12
   1   5   8    3.13    0.12
   1  -5   8    2.88    0.11
  -1   5  -9    0.06    0.02
   1   5   9    0.04    0.02
   1   5   9    0.06    0.02
   1  -5   9    0.06    0.01
   1   5  10    1.72    0.08
   1   5  10    1.55    0.08
  -1   5 -10    1.79    0.07
   1  -5  10    1.74    0.07
   1   5  11    0.53    0.04
   1   5  11    0.48    0.05
  -1   5 -11    0.54    0.04
  -1  -5 -11    0.44    0.05
   1  -5  11    0.53    0.04
  -1   5 -12    0.55    0.04
   1   5  12    0.61    0.06
   1   5  12    0.57    0.06
   1  -5  12    0.58    0.04
  -1  -5 -12    0.64    0.06
   1   5  13    0.04    0.02
  -1   5 -13    0.10    0.03
   1   5  13    0.02    0.02
  -1  -5 -13    0.04    0.02
   1   5  14    0.61    0.07
   1   5  14    0.56    0.06
  -1  -5 -14    0.56    0.06
   1   5  15    0.31    0.05
  -1  -5 -15    0.27    0.05
   1   5  16    0.03    0.03
  -1  -5 -16    0.00    0.02
  -1   6  16    0.02    0.03
   1  -6 -16    0.08    0.03
  -1   6  15    0.04    0.03
   1  -6 -15    0.04    0.03
  -1   6  14    0.44    0.06
  -1   6  14    0.56    0.06
   1   6 -14    0.49    0.05
   1  -6 -14    0.39    0.05
  -1   6  13    0.17    0.04
  -1   6  13    0.14    0.03
   1   6 -13    0.06    0.02
   1  -6 -13    0.18    0.04
  -1   6  12    0.01    0.02
  -1   6  12    0.01    0.02
   1   6 -12   -0.02    0.01
   1  -6 -12    0.01    0.02
   1   6 -11   -0.01    0.01
  -1   6  11    0.02    0.02
  -1   6  11    0.01    0.02
   1  -6 -11    0.00    0.02
  -1   6  10    0.62    0.05
  -1   6  10    0.63    0.05
   1   6 -10    0.59    0.04
   1  -6 -10    0.68    0.05
  -1   6   9    1.04    0.06
  -1   6   9    1.05    0.06
   1   6  -9    1.22    0.06
   1  -6  -9    1.00    0.06
  -1  -6   9    0.91    0.04
   1   6  -8    0.01    0.01
  -1   6   8    0.08    0.02
  -1   6   8    0.00    0.01
   1  -6  -8    0.04    0.02
  -1  -6   8    0.06    0.01
  -1   6   7    0.07    0.02
  -1   6   7    0.04    0.02
   1   6  -7    0.04    0.01
   1   6  -7    0.05    0.01
   1  -6  -7    0.06    0.02
  -1  -6   7    0.07    0.01
  -1   6   6    1.51    0.07
  -1   6   6    1.41    0.06
   1   6  -6    1.30    0.06
   1   6  -6    1.38    0.05
   1  -6  -6    1.59    0.07
  -1  -6   6    1.50    0.05
  -1   6   5    4.59    0.15
   1   6  -5    4.54    0.14
  -1   6   5    4.37    0.15
  -1   6   5    4.57    0.14
  -1   6   5    4.56    0.14
   1   6  -5    4.64    0.15
   1   6  -5    4.58    0.13
   1  -6  -5    4.44    0.15
  -1  -6   5    4.42    0.14
   1   6  -4    0.12    0.02
  -1   6   4    0.26    0.02
   1   6  -4    0.14    0.01
  -1   6   4    0.16    0.01
   1   6  -4    0.15    0.01
   1   6  -3    1.01    0.04
  -1   6   3    1.13    0.05
   1   6  -3    1.04    0.04
   1   6  -3    1.00    0.04
  -1   6   3    1.02    0.05
  -1   6   3    1.16    0.04
   1  -6  -3    1.09    0.05
  -1   6   2    3.22    0.10
  -1   6   2    2.98    0.10
   1   6  -2    2.97    0.10
  -1   6   2    3.02    0.09
  -1   6   2    3.24    0.10
   1   6  -2    3.02    0.10
   1   6  -2    3.08    0.10
  -1  -6   2    3.00    0.09
   1  -6  -2    3.11    0.10
  -1  -6   2    2.97    0.10
  -1   6   1    6.55    0.20
  -1   6   1    6.58    0.20
  -1   6   1    6.41    0.20
   1   6  -1    6.32    0.20
   1   6  -1    6.36    0.20
   1   6  -1    6.53    0.20
  -1  -6   1    6.67    0.19
   1  -6  -1    6.74    0.20
  -1  -6   1    6.51    0.20
   1  -6  -1    6.77    0.20
  -1   6   0    5.52    0.17
   1   6   0    5.19    0.16
   1   6   0    5.38    0.16
   1   6   0    5.39    0.17
  -1   6   0    5.14    0.16
  -1   6   0    5.22    0.16
   1  -6   0    5.32    0.16
  -1  -6   0    5.48    0.16
   1  -6   0    5.15    0.16
  -1  -6   0    5.52    0.16
   1   6   1    3.13    0.10
   1   6   1    3.53    0.10
   1   6   1    3.59    0.11
   1   6   1    2.89    0.10
  -1   6  -1    3.09    0.10
  -1   6  -1    3.04    0.10
  -1   6  -1    3.06    0.10
   1  -6   1    3.07    0.10
  -1  -6  -1    3.52    0.10
   1  -6   1    2.89    0.10
  -1   6  -2    3.06    0.10
   1   6   2    3.15    0.10
   1   6   2    3.02    0.10
  -1   6  -2    3.02    0.09
   1   6   2    3.20    0.10
  -1  -6  -2    3.16    0.10
   1  -6   2    2.97    0.09
   1  -6   2    3.00    0.10
  -1   6  -3    1.18    0.04
   1   6   3    1.21    0.05
  -1   6  -3    1.15    0.04
   1   6   3    1.19    0.05
   1   6   3    1.23    0.05
   1  -6   3    1.16    0.04
  -1  -6  -3    1.29    0.05
   1   6   4    4.56    0.15
  -1   6  -4    4.49    0.13
   1   6   4    4.56    0.15
  -1   6  -4    4.57    0.15
  -1   6  -4    4.61    0.13
   1   6   4    4.44    0.14
   1  -6   4    4.52    0.14
  -1  -6  -4    4.26    0.15
   1   6   5    1.51    0.06
  -1   6  -5    1.37    0.05
   1   6   5    1.45    0.05
   1   6   5    1.51    0.05
  -1   6  -5    1.36    0.06
  -1   6  -5    1.48    0.05
  -1   6  -5    1.41    0.05
   1  -6   5    1.65    0.05
  -1  -6  -5    1.87    0.07
  -1   6  -6    1.64    0.05
   1   6   6    1.71    0.07
   1   6   6    1.65    0.07
  -1   6  -6    1.66    0.07
   1  -6   6    1.66    0.06
  -1   6  -7    0.00    0.01
   1   6   7    0.01    0.01
  -1   6  -7    0.01    0.00
   1   6   7    0.00    0.01
   1  -6   7    0.00    0.01
  -1   6  -8    0.53    0.03
   1   6   8    0.52    0.04
   1   6   8    0.49    0.04
   1  -6   8    0.47    0.03
  -1   6  -9    0.05    0.01
   1   6   9    0.14    0.03
   1   6   9    0.05    0.02
  -1  -6  -9    0.15    0.03
   1   6  10    0.24    0.03
  -1   6 -10    0.30    0.03
   1   6  10    0.25    0.04
   1  -6  10    0.33    0.03
  -1  -6 -10    0.37    0.04
   1   6  11    0.05    0.02
  -1   6 -11    0.05    0.02
   1   6  11    0.02    0.02
  -1  -6 -11    0.02    0.02
   1   6  12    0.05    0.02
  -1   6 -12    0.04    0.02
   1   6  12    0.06    0.02
  -1  -6 -12    0.05    0.02
   1   6  13    0.07    0.03
   1   6  13    0.12    0.03
  -1  -6 -13    0.19    0.04
   1   6  14    0.09    0.03
   1   6  14    0.05    0.03
  -1  -6 -14    0.06    0.03
   1   6  15    0.05    0.03
  -1  -6 -15    0.04    0.03
   1   6  16    0.03    0.03
  -1  -6 -16    0.03    0.03
  -1   7  16    0.10    0.04
   1  -7 -16    0.07    0.04
  -1   7  15    0.08    0.04
   1  -7 -15    0.03    0.03
  -1   7  14    0.13    0.04
   1  -7 -14    0.08    0.03
  -1   7  13    0.04    0.03
   1   7 -13    0.13    0.03
  -1   7  13    0.12    0.03
   1  -7 -13    0.09    0.03
   1   7 -12    0.07    0.02
  -1   7  12    0.10    0.03
  -1   7  12    0.10    0.03
   1  -7 -12    0.06    0.02
  -1   7  11    0.02    0.02
  -1   7  11    0.02    0.02
   1   7 -11    0.02    0.01
   1  -7 -11   -0.01    0.02
   1   7 -10    0.42    0.04
  -1   7  10    0.50    0.05
  -1   7  10    0.53    0.05
   1  -7 -10    0.45    0.05
  -1   7   9    0.04    0.02
  -1   7   9    0.23    0.03
   1   7  -9    0.00    0.01
   1   7  -8    0.08    0.02
  -1   7   8    0.09    0.02
  -1   7   8    0.05    0.02
   1  -7  -8    0.09    0.02
  -1   7   7    0.06    0.02
  -1   7   7    0.16    0.02
   1   7  -6    0.52    0.02
  -1   7   6    0.53    0.04
  -1   7   6    0.48    0.03
   1   7  -6    0.52    0.02
   1   7  -6    0.48    0.03
   1   7  -6    0.51    0.02
  -1  -7   6    0.53    0.02
   1  -7  -6    0.55    0.04
  -1   7   5    2.98    0.11
   1   7  -5    2.82    0.10
   1   7  -5    2.84    0.09
  -1   7   5    2.90    0.09
  -1   7   5    2.83    0.09
  -1   7   5    2.78    0.11
   1   7  -5    2.97    0.09
   1  -7  -5    2.89    0.11
   1   7  -4    0.58    0.02
  -1   7   4    0.53    0.03
  -1   7   4    0.59    0.04
   1   7  -4    0.59    0.02
  -1   7   4    0.55    0.03
   1   7  -4    0.63    0.03
   1  -7  -4    0.59    0.03
  -1   7   3    0.35    0.02
  -1   7   2    0.05    0.01
  -1  -7   2    0.01    0.00
  -1  -7   2    0.00    0.00
  -1  -7   2    0.00    0.00
   1   7  -1   10.58    0.32
   1   7  -1   10.63    0.32
   1   7  -1   10.50    0.32
  -1   7   1   10.38    0.32
  -1   7   1   10.71    0.31
  -1   7   1   10.45    0.32
  -1  -7   1   10.75    0.32
   1  -7  -1   10.70    0.32
  -1  -7   1   10.91    0.31
  -1   7   0    0.84    0.03
   1   7   0    0.78    0.03
   1   7   0    0.69    0.03
  -1   7   0    0.70    0.03
   1   7   0    0.82    0.04
  -1   7   0    0.75    0.03
   1  -7   0    0.77    0.03
  -1  -7   0    0.75    0.03
   1  -7   0    0.75    0.03
   1   7   2    0.98    0.04
   1   7   2    0.99    0.04
   1   7   2    0.94    0.04
  -1   7  -2    0.91    0.03
  -1   7  -2    0.98    0.04
  -1   7  -2    0.95    0.04
  -1  -7  -2    0.97    0.04
   1  -7   2    0.95    0.03
   1  -7   2    0.96    0.04
   1   7   3    7.65    0.24
   1   7   3    7.55    0.23
   1   7   3    7.60    0.24
  -1   7  -3    7.56    0.22
  -1   7  -3    7.93    0.23
  -1  -7  -3    7.34    0.24
   1  -7   3    7.82    0.23
  -1   7  -4    0.03    0.01
   1   7   4    0.03    0.01
   1   7   4    0.07    0.01
   1  -7   4    0.02    0.01
   1   7   5    1.91    0.07
  -1   7  -5    1.84    0.06
   1   7   5    2.11    0.08
   1   7   5    1.92    0.08
  -1   7  -5    1.91    0.07
   1  -7   5    1.93    0.07
  -1  -7  -5    2.32    0.08
   1   7   6    0.56    0.02
  -1   7  -6    0.56    0.02
   1   7   6    0.55    0.02
   1   7   6    0.58    0.04
  -1   7  -6    0.61    0.03
   1   7   6    0.51    0.04
   1  -7   6    0.57    0.03
  -1  -7  -6    0.59    0.04
  -1   7  -7    1.28    0.05
   1   7   7    1.18    0.06
   1   7   7    1.22    0.06
   1  -7   7    1.12    0.05
  -1  -7  -7    1.18    0.06
  -1   7  -8    0.06    0.01
   1   7   8    0.04    0.02
   1   7   8    0.06    0.02
   1  -7   8    0.07    0.01
  -1  -7  -8    0.06    0.02
   1   7   9    1.86    0.09
  -1   7  -9    1.94    0.08
   1   7   9    1.78    0.09
  -1  -7  -9    1.74    0.09
   1   7  10    0.14    0.03
   1   7  10    0.08    0.02
  -1  -7 -10    0.12    0.03
   1   7  11    0.05    0.02
   1   7  11    0.01    0.02
  -1   7 -11    0.05    0.02
  -1  -7 -11    0.04    0.02
  -1   7 -12    0.00    0.01
   1   7  12   -0.01    0.02
   1   7  12    0.01    0.02
  -1  -7 -12    0.04    0.02
   1   7  13    0.46    0.06
   1   7  13    0.48    0.05
  -1  -7 -13    0.49    0.06
   1   7  14    0.04    0.03
  -1  -7 -14    0.01    0.03
   1   7  15    0.11    0.04
  -1  -7 -15    0.11    0.04
   1   7  16    0.06    0.04
  -1  -7 -16    0.01    0.03
  -1   8  15   -0.01    0.03
   1  -8 -15    0.00    0.03
  -1   8  14    0.04    0.03
   1  -8 -14    0.01    0.03
  -1   8  13   -0.02    0.02
   1   8 -13    0.04    0.02
   1  -8 -13    0.04    0.03
  -1   8  12    0.01    0.02
  -1   8  12    0.03    0.02
   1   8 -12    0.03    0.02
   1  -8 -12    0.02    0.02
  -1   8  11    0.05    0.02
  -1   8  11    0.04    0.02
   1   8 -11    0.07    0.02
   1  -8 -11    0.05    0.02
  -1   8  10    0.26    0.04
   1   8 -10    0.19    0.03
  -1   8  10    0.22    0.03
   1  -8 -10    0.23    0.04
   1   8  -9    0.21    0.03
  -1   8   9    0.24    0.04
  -1   8   9    0.26    0.04
   1  -8  -9    0.23    0.04
  -1   8   8    0.00    0.01
  -1   8   8    0.02    0.02
   1   8  -8    0.03    0.01
   1  -8  -8    0.02    0.02
   1   8  -7    0.10    0.01
  -1   8   7    0.15    0.03
  -1   8   7    0.10    0.02
   1   8  -7    0.09    0.02
   1  -8  -7    0.12    0.02
   1   8  -6    0.58    0.02
  -1   8   6    0.59    0.02
  -1   8   6    0.58    0.02
   1   8  -6    0.54    0.03
  -1   8   6    0.66    0.04
  -1   8   6    0.57    0.04
   1   8  -6    0.59    0.02
   1  -8  -6    0.61    0.04
   1   8  -5    0.97    0.04
  -1   8   5    0.94    0.05
  -1   8   5    1.04    0.05
  -1   8   5    1.05    0.04
   1   8  -5    1.03    0.05
   1   8  -5    1.01    0.04
   1  -8  -5    1.03    0.05
  -1   8   4    0.08    0.02
   1   8  -4    0.06    0.01
  -1   8   4    0.07    0.02
   1   8  -4    0.04    0.01
  -1   8   4    0.05    0.01
   1   8  -4    0.05    0.01
   1   8  -4    0.05    0.01
   1  -8  -4    0.04    0.01
   1   8  -3    0.18    0.02
  -1   8   3    0.20    0.02
   1   8  -3    0.20    0.02
   1   8  -3    0.18    0.01
  -1   8   3    0.18    0.02
  -1   8   3    0.21    0.02
   1  -8  -3    0.19    0.02
  -1   8   2    0.22    0.02
   1   8  -2    0.20    0.01
  -1   8   2    0.19    0.01
  -1   8   2    0.23    0.02
   1   8  -2    0.21    0.02
   1   8  -2    0.20    0.02
  -1  -8   2    0.20    0.01
   1  -8  -2    0.23    0.02
  -1  -8   2    0.18    0.01
  -1  -8   2    0.19    0.01
  -1   8   1    0.11    0.01
  -1   8   1    0.08    0.01
   1   8  -1    0.08    0.01
  -1   8   1    0.09    0.01
   1   8  -1    0.08    0.01
   1   8  -1    0.08    0.01
   1  -8  -1    0.08    0.01
  -1  -8   1    0.08    0.01
  -1   8   0    0.00    0.01
   1   8   0    0.00    0.01
   1   8   0    0.00    0.00
  -1   8   0    0.00    0.01
   1   8   0   -0.01    0.01
  -1   8   0    0.00    0.01
  -1  -8   0    0.01    0.01
   1  -8   0    0.00    0.01
   1   8   1    0.14    0.02
  -1   8  -1    0.19    0.02
  -1   8  -1    0.23    0.02
  -1   8  -1    0.15    0.01
   1   8   1    0.16    0.01
   1   8   1    0.18    0.02
   1  -8   1    0.17    0.01
   1  -8   1    0.19    0.01
  -1  -8  -1    0.17    0.02
  -1   8  -2    0.30    0.02
  -1   8  -2    0.29    0.02
   1   8   2    0.32    0.02
  -1   8  -2    0.28    0.02
   1   8   2    0.35    0.02
   1   8   2    0.29    0.02
   1  -8   2    0.26    0.02
   1  -8   2    0.29    0.02
  -1  -8  -2    0.27    0.02
  -1   8  -3    0.22    0.02
   1   8   3    0.20    0.02
   1   8   3    0.19    0.02
  -1   8  -3    0.20    0.01
  -1   8  -3    0.18    0.01
   1   8   3    0.21    0.02
  -1  -8  -3    0.21    0.02
   1  -8   3    0.18    0.01
   1   8   4    0.01    0.01
   1   8   4    0.01    0.01
   1   8   4    0.00    0.01
  -1   8  -4    0.00    0.01
  -1   8  -4    0.01    0.00
  -1  -8  -4    0.00    0.01
   1  -8   4    0.00    0.00
   1   8   5    0.88    0.05
  -1   8  -5    0.91    0.04
   1   8   5    0.91    0.04
   1   8   5    1.00    0.05
  -1  -8  -5    0.93    0.05
   1  -8   5    0.88    0.03
   1   8   6    0.77    0.05
   1   8   6    0.84    0.04
  -1   8  -6    0.80    0.03
   1   8   6    0.81    0.03
  -1   8  -6    0.82    0.04
   1   8   6    0.78    0.05
  -1  -8  -6    0.83    0.05
  -1   8  -7    0.36    0.03
   1   8   7    0.34    0.04
   1   8   7    0.33    0.04
  -1   8  -7    0.34    0.02
  -1  -8  -7    0.30    0.03
   1   8   8    0.10    0.02
  -1   8  -8    0.11    0.02
   1   8   8    0.15    0.03
  -1   8  -8    0.13    0.01
  -1  -8  -8    0.14    0.03
   1   8   9    0.03    0.02
   1   8   9    0.07    0.02
  -1   8  -9    0.03    0.01
  -1  -8  -9    0.07    0.02
   1   8  10    0.71    0.06
  -1   8 -10    0.75    0.05
   1   8  10    0.82    0.06
  -1  -8 -10    0.68    0.06
  -1   8 -11    0.04    0.02
   1   8  11    0.04    0.02
   1   8  11    0.05    0.02
  -1  -8 -11    0.09    0.03
   1   8  12    0.22    0.04
   1   8  12    0.19    0.04
  -1   8 -12    0.23    0.03
  -1  -8 -12    0.17    0.04
   1   8  13    0.02    0.03
  -1  -8 -13    0.04    0.03
   1   8  14    0.40    0.06
  -1  -8 -14    0.42    0.06
   1   8  15    0.05    0.03
  -1  -8 -15    0.02    0.03
  -1   9  15    0.01    0.03
   1  -9 -15    0.06    0.03
  -1   9  14    0.04    0.03
   1  -9 -14    0.05    0.03
   1   9 -13    0.16    0.03
  -1   9  13    0.22    0.04
   1  -9 -13    0.12    0.03
   1   9 -12    0.26    0.03
  -1   9  12    0.14    0.04
  -1   9  12    0.19    0.04
   1  -9 -12    0.21    0.04
  -1   9  11    0.08    0.03
  -1   9  11    0.09    0.03
   1   9 -11    0.09    0.02
   1  -9 -11    0.09    0.03
  -1   9  10    0.27    0.04
  -1   9  10    0.20    0.03
   1   9 -10    0.21    0.03
   1  -9 -10    0.19    0.03
   1   9  -9    0.52    0.04
  -1   9   9    0.57    0.05
  -1   9   9    0.54    0.05
   1  -9  -9    0.56    0.05
  -1   9   8    0.46    0.05
   1   9  -8    0.48    0.02
  -1   9   8    0.48    0.05
   1   9  -8    0.44    0.04
   1  -9  -8    0.40    0.04
   1   9  -7    0.40    0.03
  -1   9   7    0.35    0.04
  -1   9   7    0.38    0.04
   1   9  -7    0.34    0.02
   1  -9  -7    0.30    0.04
   1   9  -6    0.21    0.02
  -1   9   6    0.32    0.04
   1   9  -6    0.25    0.03
  -1   9   6    0.22    0.02
  -1   9   6    0.26    0.03
   1  -9  -6    0.27    0.03
  -1   9   5    0.73    0.05
  -1   9   5    0.77    0.05
   1   9  -5    0.72    0.03
  -1   9   5    0.75    0.03
   1  -9  -5    0.74    0.04
  -1   9   4    0.62    0.04
  -1   9   4    0.57    0.04
   1   9  -4    0.61    0.03
   1   9  -4    0.64    0.03
  -1   9   4    0.65    0.03
   1   9  -4    0.61    0.03
   1  -9  -4    0.63    0.04
  -1   9   3    1.84    0.07
   1   9  -3    1.73    0.06
   1   9  -3    1.62    0.07
   1   9  -3    1.75    0.06
  -1   9   3    1.70    0.07
   1  -9  -3    1.64    0.07
  -1   9   2    0.27    0.02
  -1   9   2    0.33    0.02
   1   9  -2    0.28    0.02
   1   9  -2    0.27    0.02
   1   9  -2    0.24    0.02
  -1   9   2    0.26    0.02
  -1  -9   2    0.23    0.01
  -1  -9   2    0.23    0.02
   1  -9  -2    0.25    0.02
  -1  -9   2    0.21    0.01
   1   9  -1    0.50    0.03
  -1   9   1    0.55    0.03
  -1  -9   1    0.47    0.02
   1  -9  -1    0.63    0.03
  -1   9   0    0.74    0.04
   1   9   0    0.66    0.03
  -1   9   0    0.66    0.03
   1   9   0    0.70    0.03
  -1   9   0    0.66    0.03
   1   9   0    0.74    0.04
   1  -9   0    0.68    0.03
  -1  -9   0    0.62    0.03
   1   9   1    2.81    0.10
  -1   9  -1    2.68    0.10
  -1   9  -1    2.56    0.09
  -1   9  -1    2.70    0.09
   1   9   1    2.60    0.09
   1   9   1    2.82    0.10
  -1  -9  -1    2.67    0.09
   1  -9   1    2.67    0.09
   1  -9   1    2.80    0.09
  -1   9  -2    0.50    0.02
   1   9   2    0.54    0.03
   1   9   2    0.48    0.03
  -1   9  -2    0.50    0.03
   1   9   2    0.52    0.03
  -1   9  -2    0.46    0.03
   1  -9   2    0.47    0.02
   1  -9   2    0.53    0.02
  -1  -9  -2    0.50    0.03
   1   9   3    0.11    0.02
  -1   9  -3    0.13    0.01
   1  -9   3    0.09    0.01
   1   9   4    0.18    0.02
   1   9   4    0.14    0.02
   1   9   4    0.13    0.02
  -1   9  -4    0.13    0.02
  -1   9  -4    0.14    0.01
  -1  -9  -4    0.20    0.02
   1   9   5    0.57    0.03
   1   9   5    0.48    0.04
  -1   9  -5    0.59    0.03
   1   9   5    0.55    0.04
  -1  -9  -5    0.59    0.04
   1   9   6    0.18    0.03
   1   9   6    0.21    0.03
  -1   9  -6    0.18    0.02
   1   9   6    0.20    0.02
  -1  -9  -6    0.17    0.03
  -1   9  -7    0.02    0.01
   1   9   7    0.04    0.02
   1   9   7    0.04    0.02
  -1  -9  -7    0.05    0.02
  -1   9  -8    0.17    0.02
   1   9   8    0.19    0.03
   1   9   8    0.20    0.03
  -1   9  -8    0.17    0.01
  -1  -9  -8    0.22    0.03
  -1   9  -9    0.00    0.01
   1   9   9    0.03    0.02
   1   9   9    0.02    0.02
  -1  -9  -9    0.05    0.02
   1   9  10    0.09    0.02
   1   9  10    0.06    0.03
  -1   9 -10    0.07    0.02
  -1  -9 -10    0.07    0.03
   1   9  11    0.03    0.02
   1   9  11    0.03    0.02
  -1   9 -11    0.03    0.02
  -1  -9 -11    0.01    0.02
   1   9  12    0.15    0.04
   1   9  12    0.26    0.04
  -1   9 -12    0.14    0.03
  -1  -9 -12    0.21    0.04
   1   9  13    0.02    0.03
  -1  -9 -13   -0.01    0.02
   1   9  14   -0.03    0.02
  -1  -9 -14    0.01    0.03
   1   9  15   -0.01    0.03
  -1  -9 -15    0.00    0.03
  -1  10  14    0.14    0.04
   1 -10 -14    0.09    0.03
  -1  10  13    0.08    0.04
   1  10 -13    0.09    0.02
   1 -10 -13    0.07    0.03
  -1  10  12    0.13    0.03
   1  10 -12    0.14    0.03
   1 -10 -12    0.13    0.03
  -1  10  11    0.01    0.02
   1  10 -11   -0.02    0.01
  -1  10  11   -0.01    0.02
   1 -10 -11   -0.02    0.02
  -1  10  10    0.35    0.05
  -1  10  10    0.30    0.04
   1  10 -10    0.40    0.04
   1 -10 -10    0.38    0.05
  -1  10   9    0.16    0.03
  -1  10   9    0.14    0.03
   1  10  -9    0.22    0.03
   1  10  -9    0.18    0.02
   1 -10  -9    0.13    0.03
  -1  10   8    0.01    0.02
   1  10  -8    0.03    0.01
  -1  10   8    0.05    0.02
   1  10  -8    0.00    0.01
   1 -10  -8    0.00    0.02
  -1  10   7    0.06    0.02
   1  10  -7    0.05    0.01
  -1  10   7    0.05    0.01
  -1  10   7    0.05    0.02
   1  10  -7    0.08    0.02
   1 -10  -7    0.07    0.02
  -1  10   6    0.11    0.02
   1  10  -6    0.10    0.01
  -1  10   6    0.12    0.01
  -1  10   6    0.17    0.03
   1 -10  -6    0.08    0.02
   1  10  -5    0.03    0.01
  -1  10   5    0.04    0.01
  -1  10   5    0.05    0.02
  -1  10   5    0.03    0.01
   1 -10  -5    0.03    0.02
   1  10  -4    0.08    0.01
   1  10  -4    0.11    0.02
  -1  10   4    0.08    0.02
  -1  10   4    0.08    0.01
   1 -10  -4    0.10    0.02
   1  10  -3    0.07    0.01
  -1  10   3    0.06    0.02
   1  10  -3    0.06    0.01
  -1  10   3    0.07    0.01
   1  10  -3    0.06    0.01
   1 -10  -3    0.05    0.01
   1  10  -2    0.05    0.01
   1  10  -2    0.07    0.02
  -1  10   2    0.03    0.01
  -1  10   2    0.05    0.01
  -1  10   2    0.03    0.01
   1  10  -2    0.07    0.01
   1 -10  -2    0.04    0.01
  -1  10   1    0.01    0.01
   1  10  -1    0.01    0.01
  -1  10   1   -0.01    0.01
   1  10  -1   -0.01    0.01
   1  10  -1    0.00    0.01
  -1  10   1    0.00    0.01
   1 -10  -1    0.01    0.01
  -1 -10   1    0.02    0.01
  -1  10   0   -0.01    0.01
   1  10   0    0.01    0.01
  -1  10   0    0.00    0.01
   1  10   0   -0.01    0.01
   1  10   0   -0.02    0.01
  -1  10   0    0.00    0.01
   1 -10   0    0.00    0.01
  -1 -10   0    0.00    0.01
  -1  10  -1    0.00    0.01
   1  10   1   -0.01    0.01
  -1  10  -1   -0.01    0.01
   1  10   1   -0.01    0.01
   1  10   1    0.00    0.01
  -1  10  -1   -0.01    0.01
   1 -10   1    0.00    0.01
  -1 -10  -1    0.01    0.01
   1  10   2    0.01    0.01
  -1  10  -2    0.00    0.01
   1  10   2    0.00    0.01
  -1  10  -2    0.00    0.01
  -1  10  -2    0.00    0.01
  -1 -10  -2    0.01    0.01
   1 -10   2    0.02    0.01
  -1  10  -3    0.00    0.01
   1  10   3    0.00    0.01
   1  10   3    0.00    0.01
  -1  10  -3    0.00    0.01
   1  10   3    0.01    0.01
  -1 -10  -3    0.00    0.01
   1  10   4    0.18    0.02
  -1  10  -4    0.16    0.02
   1  10   4    0.17    0.02
   1  10   4    0.15    0.02
  -1  10  -4    0.18    0.02
  -1 -10  -4    0.19    0.02
   1  10   5    0.00    0.01
   1  10   5    0.00    0.01
   1  10   5    0.00    0.01
  -1  10  -5    0.02    0.01
  -1 -10  -5    0.02    0.01
   1  10   6    0.35    0.04
   1  10   6    0.26    0.03
  -1  10  -6    0.28    0.02
   1  10   6    0.28    0.02
  -1 -10  -6    0.30    0.03
  -1  10  -7    0.00    0.01
   1  10   7    0.02    0.02
   1  10   7    0.00    0.01
   1  10   7    0.01    0.01
  -1 -10  -7    0.01    0.02
  -1  10  -8    0.16    0.02
   1  10   8    0.15    0.03
   1  10   8    0.12    0.03
  -1 -10  -8    0.14    0.03
  -1  10  -9    0.03    0.01
   1  10   9    0.04    0.02
   1  10   9    0.04    0.02
  -1 -10  -9    0.06    0.02
   1  10  10    0.26    0.04
  -1  10 -10    0.30    0.03
   1  10  10    0.34    0.05
  -1 -10 -10    0.36    0.05
  -1  10 -11    0.01    0.02
   1  10  11   -0.01    0.02
   1  10  11    0.00    0.02
  -1 -10 -11   -0.02    0.02
  -1  10 -12    0.04    0.02
   1  10  12    0.02    0.02
  -1 -10 -12    0.04    0.03
   1  10  13    0.02    0.03
  -1 -10 -13   -0.02    0.03
   1  10  14    0.04    0.03
  -1 -10 -14    0.00    0.03
  -1  11  13    0.02    0.03
   1  11 -13    0.04    0.02
   1 -11 -13   -0.01    0.02
  -1  11  12    0.06    0.03
   1  11 -12    0.07    0.02
   1 -11 -12    0.06    0.03
  -1  11  11    0.00    0.02
   1  11 -11    0.03    0.02
   1 -11 -11    0.01    0.02
  -1  11  10    0.00    0.02
   1  11 -10    0.00    0.01
  -1  11  10    0.00    0.02
   1  11 -10   -0.03    0.01
   1 -11 -10    0.01    0.02
  -1  11   9    0.21    0.03
  -1  11   9    0.19    0.04
   1  11  -9    0.22    0.02
   1 -11  -9    0.18    0.03
   1  11  -8    0.02    0.01
  -1  11   8    0.05    0.02
  -1  11   8    0.00    0.02
   1 -11  -8    0.00    0.02
  -1  11   7    0.07    0.01
  -1  11   7    0.12    0.03
   1  11  -7    0.07    0.01
  -1  11   7    0.08    0.02
   1 -11  -7    0.08    0.02
  -1  11   6    0.00    0.01
  -1  11   6    0.04    0.01
   1  11  -6    0.01    0.01
   1 -11  -6    0.02    0.02
  -1  11   5    0.50    0.04
   1  11  -5    0.50    0.03
  -1  11   5    0.62    0.03
   1 -11  -5    0.54    0.04
  -1  11   4    0.00    0.01
   1  11  -4   -0.01    0.01
  -1  11   4   -0.01    0.01
   1 -11  -4   -0.02    0.01
  -1  11   3    0.16    0.02
   1  11  -3    0.22    0.02
   1  11  -3    0.23    0.03
  -1  11   3    0.23    0.03
   1 -11  -3    0.17    0.02
  -1  11   2    0.07    0.02
   1  11  -2    0.11    0.02
   1  11  -2    0.07    0.02
  -1  11   2    0.10    0.02
   1  11  -2    0.08    0.01
   1 -11  -2    0.10    0.02
   1  11  -1    0.21    0.02
  -1  11   1    0.23    0.03
  -1  11   1    0.20    0.02
  -1  11   1    0.20    0.02
   1  11  -1    0.24    0.02
   1  11  -1    0.22    0.03
   1 -11  -1    0.27    0.03
  -1  11   0   -0.01    0.01
   1  11   0    0.00    0.01
  -1  11   0   -0.01    0.01
  -1  11   0    0.00    0.01
   1  11   0    0.01    0.01
   1  11   0    0.01    0.01
   1 -11   0    0.00    0.01
  -1 -11   0    0.02    0.01
   1  11   1    0.00    0.01
   1  11   1    0.02    0.01
  -1  11  -1    0.03    0.01
  -1  11  -1    0.00    0.01
  -1  11  -1    0.01    0.01
   1  11   1    0.03    0.01
  -1 -11  -1    0.02    0.01
  -1  11  -2    0.25    0.03
  -1  11  -2    0.24    0.02
   1  11   2    0.28    0.03
   1  11   2    0.25    0.03
  -1 -11  -2    0.31    0.03
   1  11   3    0.12    0.02
  -1  11  -3    0.11    0.02
  -1  11  -3    0.14    0.02
   1  11   3    0.16    0.02
  -1 -11  -3    0.16    0.02
  -1  11  -4    0.00    0.01
   1  11   4   -0.01    0.01
  -1  11  -4   -0.01    0.01
   1  11   4   -0.01    0.01
   1  11   4    0.00    0.01
  -1 -11  -4    0.01    0.01
  -1  11  -5    0.01    0.01
   1  11   5    0.06    0.02
   1  11   5    0.05    0.01
   1  11   5    0.02    0.02
  -1 -11  -5    0.05    0.02
   1  11   6    0.29    0.04
   1  11   6    0.28    0.02
  -1  11  -6    0.33    0.03
   1  11   6    0.27    0.04
  -1 -11  -6    0.30    0.04
   1  11   7    0.24    0.02
   1  11   7    0.29    0.04
   1  11   7    0.25    0.03
  -1  11  -7    0.25    0.02
  -1 -11  -7    0.29    0.04
   1  11   8    0.00    0.01
  -1  11  -8   -0.01    0.01
   1  11   8    0.01    0.02
  -1 -11  -8    0.01    0.02
   1  11   9    0.05    0.02
  -1  11  -9    0.02    0.01
   1  11   9    0.05    0.02
  -1 -11  -9    0.00    0.02
   1  11  10    0.02    0.02
  -1  11 -10    0.05    0.01
   1  11  10   -0.01    0.02
  -1 -11 -10    0.05    0.03
   1  11  11    0.09    0.03
  -1 -11 -11    0.07    0.03
   1  11  12    0.03    0.03
  -1 -11 -12    0.08    0.03
   1  11  13   -0.02    0.03
  -1 -11 -13    0.01    0.03
  -1  12  12    0.03    0.03
   1 -12 -12    0.03    0.03
  -1  12  11   -0.01    0.02
   1 -12 -11   -0.02    0.02
  -1  12  10   -0.02    0.02
   1  12 -10    0.01    0.01
   1 -12 -10    0.01    0.02
   1  12  -9    0.46    0.03
  -1  12   9    0.61    0.06
  -1  12   9    0.52    0.05
   1 -12  -9    0.65    0.06
  -1  12   8    0.06    0.02
   1  12  -8    0.04    0.01
   1 -12  -8    0.04    0.02
   1  12  -7    0.18    0.02
  -1  12   7    0.20    0.03
  -1  12   7    0.17    0.02
   1 -12  -7    0.22    0.03
  -1  12   6    0.02    0.02
   1  12  -6    0.02    0.01
  -1  12   6   -0.01    0.01
   1 -12  -6    0.00    0.02
   1  12  -5    0.31    0.03
  -1  12   5    0.31    0.04
  -1  12   5    0.27    0.03
   1 -12  -5    0.36    0.04
  -1  12   4    0.01    0.01
   1  12  -4    0.01    0.01
  -1  12   4    0.01    0.01
   1 -12  -4    0.02    0.01
  -1  12   3    1.79    0.08
   1  12  -3    1.82    0.07
   1  12  -3    1.80    0.08
  -1  12   3    1.88    0.08
   1 -12  -3    1.87    0.08
  -1  12   2    0.08    0.02
   1  12  -2    0.08    0.02
   1  12  -2    0.08    0.02
  -1  12   2    0.09    0.02
   1 -12  -2    0.09    0.02
  -1  12   1    0.08    0.02
   1 -12  -1    0.05    0.01
  -1  12   0    0.07    0.01
   1  12   0    0.05    0.01
  -1  12   0    0.09    0.02
   1  12   0    0.06    0.02
   1  12   0    0.06    0.01
   1  12   1    2.12    0.08
  -1  12  -1    1.96    0.08
   1  12   1    1.97    0.07
   1  12   1    2.08    0.08
  -1  12  -1    2.01    0.08
   1  12   2    0.01    0.01
  -1  12  -2    0.00    0.01
  -1  12  -2    0.02    0.01
   1  12   2    0.01    0.01
  -1 -12  -2    0.00    0.01
   1  12   3    0.04    0.02
  -1 -12  -3    0.10    0.02
   1  12   4    0.01    0.01
   1  12   4   -0.01    0.01
  -1  12  -4    0.00    0.01
  -1 -12  -4    0.01    0.01
   1  12   5    0.25    0.03
   1  12   5    0.33    0.04
  -1  12  -5    0.30    0.03
   1  12   5    0.28    0.03
  -1 -12  -5    0.35    0.04
   1  12   6    0.00    0.02
   1  12   6   -0.01    0.01
  -1  12  -6   -0.01    0.01
   1  12   6   -0.01    0.01
  -1 -12  -6   -0.02    0.01
   1  12   7    0.00    0.02
   1  12   7    0.02    0.02
   1  12   7    0.01    0.01
  -1  12  -7    0.03    0.01
  -1 -12  -7    0.03    0.02
   1  12   8    0.15    0.03
   1  12   8    0.16    0.03
  -1  12  -8    0.13    0.02
  -1 -12  -8    0.14    0.03
  -1  12  -9    0.02    0.01
   1  12   9    0.00    0.02
   1  12   9   -0.01    0.02
  -1 -12  -9    0.06    0.03
  -1  12 -10    0.00    0.01
   1  12  10   -0.02    0.02
  -1 -12 -10   -0.01    0.02
  -1  12 -11    0.01    0.01
   1  12  11    0.00    0.02
  -1 -12 -11    0.04    0.03
   1  12  12    0.08    0.04
  -1 -12 -12    0.13    0.04
   1  13 -11    0.01    0.01
   1 -13 -11    0.01    0.02
   1  13 -10    0.02    0.01
   1 -13 -10    0.01    0.02
   1  13  -9    0.11    0.02
  -1  13   9    0.13    0.04
   1 -13  -9    0.11    0.03
   1  13  -8    0.00    0.01
  -1  13   8   -0.01    0.01
   1 -13  -8   -0.01    0.02
  -1  13   7    0.03    0.02
  -1  13   7    0.01    0.01
   1  13  -7   -0.01    0.01
   1 -13  -7    0.01    0.02
  -1  13   6    0.02    0.01
  -1  13   6    0.03    0.02
   1  13  -6    0.04    0.01
   1 -13  -6    0.02    0.02
  -1  13   5    0.28    0.04
  -1  13   5    0.32    0.03
   1  13  -5    0.29    0.03
   1 -13  -5    0.34    0.04
  -1  13   4    0.16    0.02
   1  13  -4    0.11    0.02
  -1  13   4    0.15    0.03
   1 -13  -4    0.19    0.03
  -1  13   3    0.00    0.01
   1  13  -3   -0.01    0.01
  -1  13   3    0.00    0.01
   1  13  -3    0.02    0.01
   1 -13  -3   -0.01    0.01
   1  13  -2    0.09    0.02
  -1  13   2    0.08    0.02
   1  13  -2    0.07    0.02
  -1  13   2    0.07    0.02
   1  13  -1    0.47    0.04
   1  13  -1    0.43    0.03
  -1  13   1    0.46    0.04
  -1  13   1    0.42    0.03
  -1  13   0    0.20    0.03
  -1  13   0    0.18    0.02
   1  13   0    0.21    0.02
   1  13   0    0.19    0.03
  -1  13  -1    0.05    0.02
  -1  13  -1    0.03    0.01
   1  13   1    0.03    0.02
   1  13   2    0.28    0.03
  -1  13  -2    0.30    0.03
   1  13   2    0.27    0.03
  -1  13  -2    0.28    0.03
   1  13   3    0.16    0.02
   1  13   3    0.20    0.03
  -1  13  -3    0.15    0.02
  -1  13  -3    0.11    0.02
   1  13   4   -0.01    0.01
   1  13   4    0.01    0.02
  -1  13  -4    0.00    0.01
  -1 -13  -4    0.01    0.01
   1  13   5    0.02    0.01
  -1  13  -5    0.00    0.01
   1  13   5    0.00    0.01
  -1 -13  -5    0.00    0.01
   1  13   6    0.19    0.03
   1  13   6    0.23    0.02
  -1  13  -6    0.23    0.03
  -1 -13  -6    0.30    0.04
   1  13   7   -0.01    0.02
  -1  13  -7    0.01    0.01
   1  13   7    0.00    0.02
   1  13   7    0.01    0.01
  -1 -13  -7   -0.01    0.02
  -1  13  -8    0.01    0.01
   1  13   8    0.03    0.02
   1  13   8    0.01    0.02
  -1 -13  -8    0.03    0.02
  -1  13  -9    0.00    0.01
   1  13   9    0.00    0.02
  -1 -13  -9    0.00    0.02
   1  13  10    0.06    0.03
  -1  13 -10    0.00    0.01
  -1 -13 -10    0.03    0.02
   1  13  11    0.05    0.03
  -1  13 -11    0.06    0.02
  -1 -13 -11    0.07    0.03
   1  14 -10    0.05    0.02
   1 -14 -10    0.03    0.02
   1  14  -9    0.06    0.02
   1 -14  -9    0.09    0.03
  -1  14   8    0.00    0.02
   1  14  -8    0.02    0.01
   1 -14  -8    0.02    0.02
   1  14  -7    0.08    0.02
  -1  14   7    0.05    0.01
  -1  14   7    0.11    0.03
   1 -14  -7    0.07    0.02
  -1  14   6    0.14    0.03
  -1  14   6    0.16    0.02
   1  14  -6    0.17    0.02
   1 -14  -6    0.16    0.03
  -1  14   5    0.49    0.04
  -1  14   5    0.53    0.05
   1  14  -5    0.51    0.03
   1 -14  -5    0.46    0.05
  -1  14   4   -0.03    0.01
  -1  14   4    0.01    0.01
   1  14  -4    0.00    0.01
   1  14  -3    0.01    0.02
   1  14  -3    0.01    0.01
  -1  14   3    0.01    0.01
  -1  14   2    0.16    0.03
   1  14  -2    0.18    0.02
   1  14  -2    0.18    0.03
  -1  14   1    0.80    0.05
   1  14  -1    0.80    0.05
   1  14  -1    0.76    0.04
  -1  14   1    0.75    0.04
   1  14   0    0.06    0.02
  -1  14   0    0.03    0.01
  -1  14   0    0.05    0.02
   1  14   0    0.04    0.01
   1  14   2    0.09    0.02
  -1  14  -2    0.04    0.02
  -1  14  -2    0.06    0.02
   1  14   3    0.04    0.02
  -1  14  -3    0.05    0.02
  -1  14  -3    0.02    0.02
   1  14   4    0.09    0.02
  -1  14  -4    0.06    0.02
   1  14   4    0.06    0.02
   1  14   5    0.04    0.01
  -1  14  -5    0.05    0.02
   1  14   5   -0.01    0.01
  -1  14  -6   -0.01    0.01
   1  14   6    0.02    0.01
   1  14   6   -0.01    0.02
  -1 -14  -6    0.01    0.02
  -1  14  -7    0.08    0.02
   1  14   7    0.06    0.02
   1  14   7    0.04    0.01
  -1 -14  -7    0.05    0.02
  -1  14  -8    0.03    0.01
  -1 -14  -8    0.02    0.02
  -1  14  -9    0.01    0.01
  -1 -14  -9    0.01    0.02
  -1  14 -10   -0.01    0.01
  -1 -14 -10   -0.01    0.02
   1  15  -9    0.10    0.02
   1 -15  -9    0.10    0.03
   1  15  -8   -0.01    0.01
   1 -15  -8   -0.02    0.02
  -1  15   7    0.06    0.01
  -1  15   7    0.03    0.03
   1  15  -7    0.06    0.02
   1  15  -6    0.00    0.01
  -1  15   6    0.01    0.01
   1  15  -5    0.05    0.02
  -1  15   5    0.03    0.02
   1  15  -4    0.01    0.01
  -1  15   4    0.00    0.01
   1  15  -3    0.20    0.03
   1  15  -3    0.16    0.02
  -1  15   3    0.14    0.02
   1  15  -2    0.03    0.02
   1  15  -2    0.00    0.01
  -1  15   2   -0.01    0.01
   1  15  -1    0.03    0.01
  -1  15   1    0.02    0.02
   1  15  -1    0.05    0.02
   1  15   0    0.01    0.01
   1  15   0    0.01    0.02
  -1  15   0    0.01    0.01
  -1  15   0   -0.01    0.02
   1  15   1    0.19    0.03
  -1  15  -1    0.32    0.04
  -1  15  -1    0.25    0.03
  -1  15  -2    0.00    0.01
   1  15   2    0.03    0.02
  -1  15  -2    0.00    0.02
   1  15   3    0.00    0.01
  -1  15  -3    0.03    0.02
  -1  15  -3    0.03    0.01
   1  15   4    0.03    0.02
  -1  15  -4    0.03    0.02
  -1  15  -5    0.04    0.02
   1  15   5    0.01    0.01
  -1  15  -6    0.07    0.02
   1  15   6    0.06    0.02
   1  15   6    0.03    0.02
   1  15   7    0.05    0.01
  -1  15  -7    0.05    0.02
  -1  15  -8    0.00    0.01
  -1 -15  -9    0.03    0.02
   1  16  -7    0.01    0.02
  -1  16   7    0.00    0.01
  -1  16   6    0.01    0.01
   1  16  -6    0.02    0.02
   1  16  -5    0.12    0.02
  -1  16   5    0.13    0.02
   1  16  -4    0.30    0.03
  -1  16   4    0.34    0.04
   1  16  -3    0.18    0.02
  -1  16   3    0.22    0.03
   1  16  -2    0.17    0.02
   1  16  -2    0.21    0.03
  -1  16   2    0.15    0.03
  -1  16   1    0.32    0.04
   1  16  -1    0.30    0.04
   1  16  -1    0.34    0.03
   1  16   0    0.32    0.04
  -1  16   0    0.33    0.03
  -1  16   0    0.30    0.04
  -1  16  -1    0.47    0.04
   1  16   1    0.41    0.04
  -1  16  -1    0.46    0.05
   1  16   2    0.49    0.05
  -1  16  -2    0.48    0.04
  -1  16  -2    0.41    0.05
  -1  16  -3    0.13    0.03
  -1  16  -3    0.16    0.03
   1  16   3    0.15    0.03
   1  16   4    0.23    0.03
  -1  16  -4    0.23    0.03
  -1  16  -5    0.24    0.03
   1  16   5    0.25    0.03
   1  16   6    0.22    0.03
  -1  16  -6    0.21    0.03
  -1  16  -7    0.04    0.02
   1  16   7    0.07    0.02
   1  17  -4    0.02    0.02
  -1  17   4    0.01    0.02
   1  17  -3    0.07    0.02
  -1  17   3    0.09    0.02
   1  17  -2   -0.01    0.02
   1  17  -2   -0.01    0.01
  -1  17   2    0.00    0.02
  -1  17   1   -0.02    0.02
   1  17  -1    0.04    0.02
   1  17  -1    0.02    0.01
  -1  17   0    0.00    0.02
   1  17   0    0.01    0.02
  -1  17  -1    0.02    0.02
  -1  17  -1    0.02    0.02
   1  17   1    0.04    0.02
  -1  17  -2    0.02    0.02
   1  17   2    0.01    0.02
  -1  17  -2    0.00    0.02
   1  17   3   -0.01    0.01
  -1  17  -3    0.01    0.02
  -1  17  -4    0.02    0.02
   1  17   4    0.00    0.02
   2   0 -17   -0.02    0.02
  -2   0  17    0.00    0.03
   2   0 -16    1.69    0.09
  -2   0  16    1.66    0.10
  -2   0  15    0.02    0.02
   2   0 -15    0.04    0.02
  -2   0  14    0.03    0.02
  -2   0  14    0.01    0.02
   2   0 -14    0.02    0.02
   2   0 -13    0.01    0.02
  -2   0  13   -0.02    0.01
  -2   0  13    0.01    0.02
  -2   0  12    6.59    0.23
   2   0 -12    6.99    0.23
  -2   0  12    6.70    0.23
  -2   0  11    0.01    0.02
  -2   0  11    0.01    0.01
   2   0 -11    0.03    0.02
  -2   0  10    0.56    0.04
   2   0 -10    0.58    0.04
  -2   0  10    0.51    0.04
   2   0  -9    0.01    0.01
  -2   0   9    0.02    0.01
  -2   0   9    0.01    0.01
  -2   0   8   15.53    0.46
  -2   0   8   14.64    0.46
  -2   0   7    0.00    0.01
  -2   0   7    0.00    0.01
  -2   0   6    6.85    0.22
  -2   0   6    7.27    0.22
  -2   0   5   -0.01    0.00
   2   0  -5    0.00    0.01
  -2   0   5    0.00    0.01
  -2   0   4    8.61    0.25
  -2   0   4    7.89    0.25
   2   0  -4    8.10    0.25
   2   0  -4    8.83    0.25
  -2   0   3   -0.01    0.00
  -2   0   3    0.00    0.00
   2   0  -3    0.00    0.00
   2   0  -3    0.01    0.00
  -2   0   2   22.00    0.65
   2   0  -2   22.10    0.65
   2   0  -1    0.00    0.00
   2   0   0    0.04    0.00
  -2   0   0    0.05    0.00
   2   0   0    0.05    0.00
   2   0   1    0.00    0.00
   2   0   1    0.00    0.00
  -2   0  -1    0.00    0.00
   2   0   1    0.00    0.00
   2   0   2    7.05    0.21
  -2   0  -2    7.18    0.21
   2   0   2    7.12    0.21
  -2   0  -3    0.00    0.00
   2   0   3    0.00    0.00
   2   0   3    0.00    0.00
   2   0   4   -0.03    0.01
   2   0   4   -0.03    0.01
  -2   0  -5    0.00    0.00
   2   0   5    0.00    0.01
   2   0   5   -0.01    0.01
   2   0   6    2.01    0.07
   2   0   6    1.48    0.06
   2   0   7    0.00    0.01
   2   0   7   -0.01    0.01
   2   0   9   -0.01    0.01
   2   0   9   -0.01    0.01
   2   0  10    0.22    0.03
   2   0  10    0.19    0.03
   2   0  11   -0.03    0.01
   2   0  11   -0.01    0.02
   2   0  12    0.20    0.03
   2   0  13    0.00    0.02
   2   0  13    0.02    0.02
   2   0  14    0.02    0.03
   2   0  14   -0.01    0.02
   2   0  15    0.00    0.03
   2   0  15   -0.01    0.02
   2   0  16    0.19    0.04
  -2   0 -16    0.24    0.04
  -2   0 -17   -0.04    0.02
   2   0  17    0.00    0.03
  -2   1  17   -0.01    0.02
   2   1 -17    0.00    0.02
  -2  -1  17    0.00    0.02
   2  -1 -17    0.00    0.02
  -2   1  16    0.04    0.03
  -2   1  16    0.05    0.03
   2   1 -16    0.06    0.03
  -2  -1  16    0.06    0.03
   2  -1 -16    0.04    0.03
  -2   1  15    0.06    0.03
   2   1 -15    0.06    0.02
  -2   1  15    0.03    0.02
   2  -1 -15    0.09    0.03
  -2  -1  15    0.09    0.03
  -2   1  14    0.09    0.03
   2   1 -14    0.10    0.03
  -2   1  14    0.08    0.03
  -2  -1  14    0.18    0.03
   2  -1 -14    0.09    0.03
   2   1 -13    0.05    0.02
  -2   1  13    0.02    0.02
  -2   1  13    0.04    0.02
  -2  -1  13    0.03    0.02
   2  -1 -13    0.04    0.02
  -2   1  12    0.26    0.04
  -2   1  12    0.44    0.04
   2   1 -12    0.33    0.04
  -2  -1  12    0.41    0.04
   2  -1 -12    0.30    0.04
  -2  -1  12    0.16    0.03
  -2   1  11    0.14    0.03
  -2   1  11    0.14    0.03
   2   1 -11    0.13    0.02
   2  -1 -11    0.19    0.03
  -2  -1  11    0.14    0.03
  -2  -1  11    0.19    0.03
   2   1 -10    0.56    0.04
  -2   1  10    0.63    0.04
  -2   1  10    0.53    0.04
  -2  -1  10    0.50    0.04
   2  -1 -10    0.60    0.04
  -2  -1  10    0.56    0.04
  -2   1   9    0.33    0.03
  -2   1   9    0.30    0.03
  -2  -1   9    0.34    0.03
  -2  -1   9    0.26    0.03
   2  -1  -9    0.35    0.03
  -2   1   8    5.47    0.18
  -2   1   8    5.51    0.18
  -2  -1   8    5.56    0.18
   2  -1  -8    5.68    0.18
  -2  -1   8    5.24    0.18
  -2   1   7    2.42    0.09
  -2   1   7    2.75    0.09
   2  -1  -7    2.49    0.09
  -2  -1   7    2.47    0.09
  -2  -1   7    2.53    0.09
  -2   1   6    2.60    0.09
  -2   1   6    2.52    0.09
  -2  -1   6    2.44    0.09
  -2  -1   6    2.78    0.09
   2  -1  -6    2.48    0.09
  -2   1   5    0.44    0.03
  -2   1   5    0.49    0.03
   2   1  -5    0.46    0.02
  -2  -1   5    0.40    0.02
   2  -1  -5    0.47    0.03
  -2  -1   5    0.47    0.02
  -2   1   4   22.89    0.67
  -2   1   4   23.11    0.67
   2   1  -4   21.96    0.66
   2   1  -4   23.78    0.67
   2  -1  -4   23.19    0.67
   2  -1  -4   22.92    0.67
  -2  -1   4   21.49    0.66
  -2   1   3   15.85    0.47
  -2   1   3   15.81    0.47
   2   1  -3   15.89    0.46
   2   1  -3   16.46    0.47
  -2  -1   3   15.73    0.46
   2  -1  -3   15.86    0.47
   2  -1  -3   15.79    0.47
   2   1  -2    5.92    0.17
  -2   1   2    5.92    0.18
  -2   1   2    5.95    0.18
   2  -1  -2    6.01    0.18
   2  -1  -2    5.86    0.18
  -2  -1   2    5.85    0.17
  -2   1   1    6.70    0.19
  -2   1   1    6.42    0.20
   2   1  -1    6.62    0.19
   2   1  -1    6.75    0.19
   2  -1  -1    6.57    0.19
   2  -1  -1    6.53    0.20
  -2  -1   1    6.49    0.19
   2  -1  -1    6.54    0.20
   2   1   0   18.13    0.53
  -2   1   0   16.85    0.57
   2   1   0   18.02    0.53
   2   1   0   18.72    0.53
   2   1   0   18.26    0.53
  -2  -1   0   18.64    0.53
   2  -1   0   18.63    0.53
  -2  -1   0   17.77    0.53
   2   1   1    6.41    0.19
   2   1   1    6.30    0.19
   2   1   1    6.31    0.19
  -2   1  -1    6.42    0.19
  -2   1  -1    6.53    0.19
  -2  -1  -1    6.51    0.19
   2  -1   1    6.39    0.19
   2  -1   1    6.50    0.19
   2   1   2    3.15    0.10
   2   1   2    3.21    0.10
  -2   1  -2    3.28    0.10
   2   1   2    3.32    0.09
  -2   1  -2    3.22    0.10
   2  -1   2    3.26    0.10
   2  -1   2    3.19    0.10
  -2  -1  -2    3.21    0.10
   2  -1   2    3.26    0.10
  -2   1  -3   15.69    0.46
   2   1   3   15.92    0.46
   2   1   3   15.39    0.47
  -2  -1  -3   16.29    0.46
   2  -1   3   15.81    0.47
   2  -1   3   15.87    0.46
   2   1   4   10.80    0.29
  -2   1  -4    9.68    0.28
   2   1   4    9.24    0.29
  -2  -1  -4    9.50    0.29
   2  -1   4    9.44    0.29
   2  -1   4    9.36    0.29
   2   1   5    0.31    0.02
   2   1   5    0.31    0.02
  -2   1  -5    0.33    0.02
   2  -1   5    0.32    0.02
   2  -1   5    0.35    0.02
   2   1   6    0.07    0.01
   2   1   7    2.20    0.09
   2   1   7    2.00    0.08
   2  -1   7    2.36    0.08
   2  -1   7    2.13    0.08
   2   1   8    4.89    0.17
   2   1   8    4.61    0.16
   2  -1   8    4.75    0.16
   2  -1   8    4.81    0.16
   2   1   9    0.34    0.03
   2   1   9    0.30    0.03
   2  -1   9    0.37    0.04
   2  -1   9    0.33    0.03
   2   1  10    0.25    0.03
   2   1  10    0.22    0.03
   2  -1  10    0.27    0.03
   2  -1  10    0.27    0.03
   2   1  11    0.00    0.02
   2   1  11    0.00    0.02
   2  -1  11   -0.02    0.01
   2  -1  11    0.02    0.02
   2   1  12    1.18    0.07
   2   1  12    1.40    0.07
   2  -1  12    1.34    0.08
   2  -1  12    1.39    0.07
   2   1  13    0.13    0.03
   2   1  13    0.09    0.02
   2  -1  13    0.11    0.02
   2  -1  13    0.11    0.03
   2   1  14    0.12    0.03
   2   1  14    0.17    0.04
   2  -1  14    0.15    0.03
   2  -1  14    0.16    0.04
   2   1  15    0.01    0.03
   2   1  15    0.03    0.02
   2  -1  15    0.02    0.03
   2   1  16    0.39    0.06
   2   1  16    0.43    0.05
   2  -1  16    0.44    0.06
  -2  -1 -16    0.43    0.06
  -2   1 -17    0.04    0.03
   2   1  17    0.01    0.03
  -2  -1 -17   -0.03    0.02
   2  -1  17    0.02    0.03
  -2   2  17    0.04    0.03
   2  -2 -17    0.05    0.03
  -2   2  16    0.02    0.03
  -2   2  16    0.00    0.02
   2   2 -16    0.03    0.02
  -2  -2  16    0.02    0.03
   2  -2 -16    0.05    0.03
  -2   2  15    0.47    0.06
  -2   2  15    0.42    0.05
   2   2 -15    0.41    0.05
  -2  -2  15    0.55    0.06
   2  -2 -15    0.38    0.05
  -2   2  14    0.11    0.03
  -2   2  14    0.09    0.03
   2   2 -14    0.07    0.02
  -2  -2  14    0.11    0.03
   2  -2 -14    0.07    0.02
  -2   2  13    0.28    0.04
   2   2 -13    0.34    0.04
  -2   2  13    0.35    0.05
   2  -2 -13    0.34    0.04
  -2  -2  13    0.32    0.04
  -2   2  12    0.71    0.05
  -2   2  12    0.65    0.05
   2   2 -12    0.69    0.05
  -2  -2  12    0.75    0.05
   2  -2 -12    0.72    0.05
  -2   2  11    1.88    0.09
   2   2 -11    1.78    0.08
  -2   2  11    1.84    0.09
   2  -2 -11    1.93    0.09
  -2  -2  11    1.80    0.08
  -2   2  10    0.16    0.02
   2   2 -10    0.14    0.02
  -2   2  10    0.15    0.03
   2  -2 -10    0.21    0.03
  -2  -2  10    0.15    0.02
  -2   2   9    0.49    0.04
  -2   2   9    0.49    0.04
   2  -2  -9    0.53    0.04
  -2  -2   9    0.45    0.03
  -2   2   8    6.57    0.22
  -2   2   8    6.67    0.22
  -2  -2   8    6.62    0.21
   2  -2  -8    6.57    0.22
  -2   2   7    3.76    0.13
  -2   2   7    3.16    0.12
   2  -2  -7    3.75    0.13
  -2  -2   7    3.62    0.12
  -2   2   6    0.81    0.04
   2   2  -6    0.79    0.04
  -2   2   6    0.83    0.04
  -2  -2   6    0.80    0.04
   2  -2  -6    0.80    0.04
   2   2  -5    0.01    0.01
  -2   2   5    0.02    0.01
   2   2  -4   33.51    0.95
  -2   2   4   31.54    0.96
  -2   2   4   33.93    0.95
   2  -2  -4   31.13    0.95
  -2  -2   4   31.36    0.94
  -2   2   3    4.90    0.15
  -2   2   3    5.11    0.15
   2   2  -3    5.01    0.15
   2  -2  -3    4.74    0.15
  -2  -2   3    4.91    0.15
   2  -2  -3    4.96    0.15
  -2   2   2    1.42    0.04
  -2   2   2    1.40    0.05
  -2   2   2    1.42    0.04
   2   2  -2    1.41    0.04
  -2   2   2    1.35    0.05
   2   2  -2    1.41    0.05
   2  -2  -2    1.40    0.05
   2  -2  -2    1.37    0.05
   2  -2  -2    1.34    0.05
   2   2  -1    1.69    0.05
   2   2  -1    1.68    0.05
   2   2  -1    1.62    0.05
   2   2  -1    1.65    0.05
   2   2  -1    1.71    0.05
  -2   2   1    1.54    0.05
  -2   2   1    1.67    0.05
  -2   2   1    1.69    0.05
   2  -2  -1    1.65    0.05
   2  -2  -1    1.68    0.05
  -2  -2   1    1.69    0.05
   2   2   0   32.61    0.96
   2   2   0   33.23    0.97
  -2   2   0   30.54    1.03
   2   2   0   31.30    1.03
  -2   2   0   31.45    1.04
  -2  -2   0   34.02    0.97
   2  -2   0   31.24    1.04
  -2  -2   0   36.67    0.97
   2  -2   0   36.33    0.97
   2   2   1    0.96    0.03
   2   2   1    0.84    0.03
   2   2   1    0.84    0.03
  -2   2  -1    0.84    0.03
   2  -2   1    0.90    0.03
  -2  -2  -1    0.83    0.03
   2  -2   1    0.81    0.03
  -2   2  -2    0.32    0.01
  -2   2  -2    0.33    0.01
   2   2   2    0.33    0.01
   2   2   2    0.34    0.02
   2  -2   2    0.33    0.01
   2  -2   2    0.32    0.01
   2  -2   2    0.34    0.02
  -2  -2  -2    0.32    0.02
  -2   2  -3   11.85    0.34
   2   2   3   11.56    0.35
   2   2   3   11.50    0.35
  -2   2  -3   11.52    0.34
  -2  -2  -3   11.76    0.35
   2  -2   3   11.96    0.34
   2  -2   3   11.51    0.34
  -2   2  -4    6.26    0.19
   2   2   4    6.25    0.20
  -2   2  -4    6.38    0.19
   2  -2   4    6.05    0.20
  -2  -2  -4    7.11    0.20
   2  -2   4    6.59    0.19
  -2   2  -5    1.22    0.04
   2   2   5    1.19    0.05
  -2   2  -5    1.35    0.05
   2   2   5    1.16    0.05
   2  -2   5    1.21    0.04
   2  -2   5    1.22    0.05
  -2   2  -6    0.69    0.03
   2   2   6    0.63    0.04
   2   2   6    0.70    0.04
   2  -2   6    0.72    0.04
   2  -2   6    0.69    0.03
   2   2   7    7.02    0.22
   2   2   7    6.93    0.23
   2  -2   7    6.85    0.22
   2  -2   7    7.04    0.22
   2   2   8    0.79    0.04
   2  -2   8    0.86    0.04
   2   2   9    0.63    0.04
   2   2   9    0.47    0.04
   2  -2   9    0.56    0.03
   2  -2   9    0.59    0.04
   2   2  10    0.15    0.03
   2   2  10    0.16    0.02
   2  -2  10    0.16    0.03
   2  -2  10    0.15    0.02
   2   2  11    1.56    0.08
   2   2  11    1.44    0.07
   2  -2  11    1.52    0.08
   2  -2  11    1.57    0.07
   2   2  12    0.07    0.03
   2   2  12    0.05    0.02
   2  -2  12    0.03    0.02
   2  -2  12    0.04    0.02
   2   2  13    0.03    0.02
   2   2  13    0.06    0.02
   2  -2  13    0.05    0.02
   2  -2  13    0.09    0.03
   2   2  14    0.08    0.03
   2   2  14    0.09    0.03
   2  -2  14    0.06    0.03
   2   2  15    0.41    0.05
   2   2  15    0.60    0.07
   2  -2  15    0.45    0.06
   2   2  16    0.03    0.03
   2   2  16   -0.01    0.02
  -2  -2 -16    0.02    0.03
   2  -2  16   -0.02    0.03
   2   2  17   -0.05    0.02
  -2   2 -17   -0.02    0.02
  -2  -2 -17    0.04    0.03
   2  -2  17   -0.03    0.02
  -2   3  17    0.08    0.03
   2  -3 -17    0.07    0.03
  -2   3  16    0.04    0.03
   2  -3 -16    0.01    0.02
  -2   3  15    0.05    0.03
  -2   3  15    0.01    0.02
  -2  -3  15    0.02    0.02
   2  -3 -15    0.05    0.03
   2   3 -14    0.08    0.02
  -2   3  14    0.07    0.03
  -2   3  14    0.07    0.02
   2  -3 -14    0.09    0.03
  -2  -3  14    0.03    0.02
  -2   3  13    0.12    0.03
   2   3 -13    0.10    0.02
  -2   3  13    0.16    0.03
  -2  -3  13    0.11    0.02
   2  -3 -13    0.12    0.03
  -2   3  12    0.17    0.03
   2   3 -12    0.18    0.03
  -2   3  12    0.22    0.03
  -2  -3  12    0.14    0.03
   2  -3 -12    0.16    0.03
  -2   3  11    0.02    0.02
   2   3 -11    0.03    0.02
  -2   3  11    0.04    0.02
  -2  -3  11    0.05    0.02
   2  -3 -11    0.06    0.02
  -2   3  10    0.47    0.04
   2   3 -10    0.52    0.03
  -2   3  10    0.58    0.04
   2  -3 -10    0.67    0.04
  -2  -3  10    0.39    0.03
  -2   3   9    0.03    0.01
  -2   3   9    0.02    0.01
   2  -3  -9    0.01    0.01
  -2  -3   9    0.01    0.01
  -2   3   8    0.22    0.03
  -2   3   8    0.16    0.02
   2  -3  -8    0.20    0.03
  -2  -3   8    0.19    0.02
  -2   3   7    0.14    0.02
  -2   3   6    6.24    0.20
  -2   3   6    6.05    0.20
   2   3  -6    6.39    0.19
   2  -3  -6    6.01    0.20
  -2  -3   6    6.05    0.19
  -2   3   5    0.19    0.02
   2   3  -5    0.20    0.02
  -2   3   5    0.30    0.02
   2   3  -5    0.20    0.02
  -2  -3   5    0.27    0.02
  -2   3   4    0.27    0.02
   2   3  -4    0.28    0.02
  -2   3   4    0.32    0.02
   2  -3  -4    0.28    0.02
  -2  -3   4    0.29    0.01
   2   3  -3    4.48    0.13
  -2   3   3    4.22    0.13
   2   3  -3    4.10    0.14
  -2   3   3    4.12    0.14
  -2   3   3    4.22    0.13
  -2   3   3    4.59    0.14
   2  -3  -3    4.31    0.14
   2  -3  -3    4.28    0.14
  -2  -3   3    4.45    0.13
   2   3  -2   58.64    1.66
  -2   3   2   58.22    1.67
   2   3  -2   53.02    1.68
  -2   3   2   57.18    1.67
  -2   3   2   54.40    1.75
   2   3  -2   58.67    1.66
   2  -3  -2   57.99    1.67
   2  -3  -2   57.94    1.67
  -2   3   1    7.49    0.22
   2   3  -1    7.35    0.22
   2   3  -1    7.46    0.22
  -2   3   1    7.64    0.22
   2   3  -1    7.21    0.22
   2   3  -1    7.42    0.22
  -2   3   1    7.45    0.22
   2   3  -1    7.50    0.22
  -2  -3   1    7.62    0.22
   2  -3  -1    7.56    0.22
   2  -3  -1    7.44    0.22
  -2  -3   1    7.65    0.22
   2   3   0    0.80    0.03
   2   3   0    0.83    0.03
   2   3   0    0.79    0.03
   2   3   0    0.84    0.03
  -2   3   0    0.79    0.03
  -2   3   0    0.81    0.03
   2   3   0    0.78    0.03
  -2  -3   0    0.80    0.03
   2  -3   0    0.81    0.03
   2  -3   0    0.80    0.03
  -2   3  -1    9.42    0.27
   2   3   1    8.86    0.27
   2   3   1    9.80    0.27
  -2   3  -1    8.97    0.27
   2   3   1    9.07    0.27
   2  -3   1    9.38    0.27
   2  -3   1    9.08    0.27
  -2  -3  -1    9.24    0.27
   2   3   2   49.65    1.35
   2   3   2   45.29    1.35
   2   3   2   45.83    1.36
  -2   3  -2   41.77    1.40
  -2  -3  -2   47.55    1.35
   2  -3   2   47.15    1.35
  -2   3  -3   13.84    0.41
   2   3   3   14.27    0.42
  -2   3  -3   14.44    0.42
   2   3   3   13.79    0.42
   2   3   3   14.42    0.42
  -2  -3  -3   14.59    0.42
   2  -3   3   14.23    0.42
   2   3   4    0.01    0.01
  -2   3  -4    0.01    0.00
  -2   3  -4    0.01    0.01
   2  -3   4    0.02    0.00
   2  -3   4    0.01    0.01
  -2   3  -5    0.99    0.04
  -2   3  -5    1.03    0.04
   2   3   5    1.03    0.04
   2   3   5    0.98    0.05
   2  -3   5    1.03    0.04
   2  -3   5    0.98    0.04
  -2   3  -6    1.86    0.06
   2   3   6    1.70    0.07
  -2   3  -6    1.77    0.06
   2  -3   6    1.70    0.07
   2  -3   6    1.73    0.06
  -2   3  -7    3.41    0.11
   2   3   7    3.41    0.12
  -2   3  -7    3.47    0.11
   2   3   7    3.19    0.12
   2  -3   7    3.46    0.11
   2  -3   7    3.33    0.12
  -2   3  -8    0.03    0.01
   2   3   8    0.02    0.01
   2   3   8    0.03    0.01
   2  -3   8    0.02    0.01
   2  -3   8    0.01    0.01
  -2   3  -9    0.04    0.01
   2   3   9    0.04    0.02
   2   3   9    0.06    0.02
   2  -3   9    0.05    0.01
   2  -3   9    0.05    0.01
  -2   3 -10    0.01    0.01
   2   3  10    0.01    0.01
   2   3  10    0.03    0.02
   2  -3  10    0.08    0.02
   2  -3  10    0.01    0.01
   2   3  11    0.16    0.03
   2   3  11    0.15    0.03
  -2   3 -11    0.15    0.02
   2  -3  11    0.18    0.03
   2  -3  11    0.19    0.02
   2   3  12    0.18    0.04
   2   3  12    0.23    0.04
  -2   3 -12    0.26    0.03
   2  -3  12    0.28    0.04
   2  -3  12    0.21    0.03
   2   3  13    0.15    0.03
   2   3  13    0.13    0.03
   2  -3  13    0.20    0.03
   2   3  14    0.00    0.02
   2   3  14   -0.03    0.02
   2  -3  14   -0.01    0.02
   2   3  15    0.00    0.03
   2   3  15    0.02    0.03
   2  -3  15   -0.01    0.02
  -2  -3 -15    0.01    0.03
   2   3  16    0.11    0.04
   2  -3  16    0.10    0.04
  -2  -3 -16    0.06    0.03
   2   3  17    0.05    0.03
  -2  -3 -17    0.10    0.04
  -2   4  17    0.16    0.04
   2  -4 -17    0.16    0.04
  -2   4  16    0.03    0.03
   2  -4 -16    0.10    0.04
  -2   4  15    0.15    0.04
  -2   4  15    0.18    0.04
   2  -4 -15    0.20    0.04
  -2   4  14    0.22    0.04
   2   4 -14    0.25    0.03
  -2   4  14    0.27    0.04
   2  -4 -14    0.33    0.05
  -2   4  13    0.35    0.04
  -2   4  13    0.32    0.05
   2   4 -13    0.32    0.04
   2   4 -13    0.38    0.04
   2  -4 -13    0.40    0.05
  -2  -4  13    0.35    0.04
   2   4 -12   -0.01    0.01
  -2   4  12    0.02    0.02
   2   4 -12    0.01    0.02
  -2   4  12    0.03    0.02
  -2  -4  12    0.01    0.01
   2  -4 -12    0.02    0.02
  -2   4  11    0.23    0.03
   2   4 -11    0.27    0.03
   2   4 -11    0.20    0.03
  -2   4  11    0.24    0.03
  -2  -4  11    0.24    0.03
   2  -4 -11    0.21    0.03
  -2   4  10    0.48    0.04
  -2   4  10    0.55    0.04
   2   4 -10    0.51    0.04
   2   4 -10    0.50    0.03
  -2  -4  10    0.51    0.03
   2  -4 -10    0.42    0.04
  -2   4   9    0.37    0.04
  -2   4   9    0.36    0.04
   2   4  -9    0.36    0.03
  -2  -4   9    0.36    0.03
   2  -4  -9    0.36    0.04
  -2   4   8    1.11    0.06
  -2   4   8    1.17    0.06
   2   4  -8    1.05    0.05
   2  -4  -8    1.20    0.06
  -2  -4   8    1.16    0.05
  -2   4   7    0.03    0.01
   2   4  -7    0.05    0.01
  -2   4   7    0.09    0.02
  -2   4   6    0.40    0.03
   2   4  -6    0.33    0.02
   2   4  -6    0.30    0.02
  -2   4   5    0.70    0.04
   2   4  -5    0.72    0.03
  -2   4   5    0.96    0.04
   2   4  -5    0.79    0.04
   2  -4  -5    0.96    0.04
  -2  -4   5    0.96    0.03
  -2   4   4    4.46    0.15
   2   4  -4    4.76    0.15
   2   4  -4    4.62    0.14
  -2   4   4    4.72    0.13
  -2   4   4    4.69    0.13
  -2   4   4    4.48    0.15
   2  -4  -4    4.37    0.15
  -2  -4   4    4.53    0.14
  -2   4   3    2.11    0.07
   2   4  -3    2.07    0.07
  -2   4   3    2.08    0.08
   2   4  -3    2.12    0.07
  -2   4   3    2.12    0.07
  -2   4   3    2.05    0.07
   2  -4  -3    2.15    0.08
   2   4  -2    2.84    0.09
   2   4  -2    2.81    0.09
  -2   4   2    3.04    0.10
   2   4  -2    2.94    0.09
   2   4  -2    2.93    0.10
  -2   4   2    3.26    0.10
  -2   4   2    2.78    0.09
   2  -4  -2    2.92    0.09
   2  -4  -2    2.93    0.10
  -2   4   1    3.88    0.12
  -2   4   1    3.77    0.12
   2   4  -1    3.69    0.12
   2   4  -1    3.69    0.11
   2   4  -1    3.89    0.12
  -2   4   1    3.87    0.11
   2   4  -1    3.69    0.11
   2   4  -1    3.76    0.12
   2  -4  -1    3.81    0.12
   2  -4  -1    3.71    0.12
  -2  -4   1    3.74    0.11
  -2  -4   1    3.85    0.12
   2   4   0    0.99    0.03
  -2   4   0    0.96    0.03
   2   4   0    0.96    0.04
  -2   4   0    1.00    0.04
   2   4   0    0.98    0.04
   2   4   0    0.99    0.03
  -2   4   0    1.01    0.04
   2  -4   0    1.03    0.03
   2  -4   0    1.03    0.04
  -2  -4   0    1.03    0.04
   2   4   1    4.27    0.14
   2   4   1    4.60    0.14
  -2   4  -1    4.28    0.13
   2   4   1    4.32    0.14
  -2   4  -1    4.55    0.13
   2  -4   1    4.43    0.13
  -2  -4  -1    4.51    0.14
   2  -4   1    4.53    0.13
   2   4   2   18.88    0.55
   2   4   2   18.12    0.55
   2   4   2   18.44    0.55
  -2   4  -2   19.08    0.54
  -2  -4  -2   18.84    0.55
   2  -4   2   19.20    0.55
  -2   4  -3    0.33    0.02
   2   4   3    0.35    0.02
  -2   4  -3    0.35    0.01
   2   4   3    0.31    0.02
   2  -4   3    0.32    0.02
  -2   4  -4    1.44    0.05
   2   4   4    1.39    0.04
  -2   4  -4    1.30    0.04
   2   4   4    1.34    0.05
   2  -4   4    1.29    0.05
  -2   4  -5    2.68    0.09
   2   4   5    2.53    0.10
  -2   4  -5    2.63    0.08
   2   4   5    2.82    0.10
   2  -4   5    2.67    0.09
  -2   4  -6    5.83    0.18
  -2   4  -6    5.53    0.17
   2   4   6    5.41    0.19
   2   4   6    5.64    0.18
   2  -4   6    5.61    0.18
   2   4   7    0.56    0.04
   2   4   7    0.61    0.04
  -2   4  -7    0.59    0.03
  -2   4  -7    0.59    0.03
   2  -4   7    0.58    0.03
  -2   4  -8    1.28    0.05
  -2   4  -8    1.35    0.06
   2   4   8    1.37    0.06
   2   4   8    1.27    0.07
   2  -4   8    1.25    0.06
   2   4   9    0.26    0.03
   2   4   9    0.22    0.03
  -2   4  -9    0.27    0.03
   2  -4   9    0.28    0.03
   2   4  10    0.24    0.03
   2   4  10    0.20    0.03
  -2   4 -10    0.29    0.03
   2  -4  10    0.25    0.03
  -2   4 -11    0.36    0.03
   2   4  11    0.31    0.04
   2   4  11    0.33    0.04
   2  -4  11    0.38    0.04
  -2   4 -12    0.16    0.02
   2   4  12    0.14    0.03
   2   4  12    0.15    0.03
   2  -4  12    0.16    0.03
   2   4  13    0.04    0.03
   2   4  13   -0.03    0.01
   2  -4  13    0.03    0.02
   2   4  14    0.00    0.02
   2   4  14    0.02    0.03
  -2  -4 -14    0.01    0.02
   2  -4  14    0.01    0.02
   2   4  15    0.04    0.03
   2   4  15    0.08    0.03
  -2  -4 -15    0.01    0.03
   2   4  16    0.04    0.03
  -2  -4 -16   -0.01    0.03
   2   4  17    0.01    0.03
  -2  -4 -17    0.00    0.03
  -2   5  16    0.05    0.03
   2  -5 -16    0.02    0.03
  -2   5  15   -0.02    0.02
   2  -5 -15    0.03    0.03
  -2   5  14    0.04    0.03
   2   5 -14    0.00    0.02
  -2   5  14    0.00    0.02
   2  -5 -14    0.03    0.02
  -2   5  13    0.43    0.05
  -2   5  13    0.35    0.05
   2   5 -13    0.41    0.04
   2  -5 -13    0.34    0.05
  -2   5  12    0.26    0.04
   2   5 -12    0.24    0.03
  -2   5  12    0.18    0.03
   2  -5 -12    0.19    0.04
   2   5 -11    0.00    0.01
  -2   5  11    0.02    0.02
  -2   5  11   -0.01    0.02
   2   5 -11    0.01    0.01
  -2  -5  11    0.02    0.01
   2  -5 -11    0.01    0.02
  -2   5  10    0.02    0.02
   2   5 -10    0.00    0.01
  -2   5   9    1.27    0.07
  -2   5   9    1.43    0.07
   2   5  -9    1.21    0.05
   2   5  -9    1.38    0.06
   2  -5  -9    1.23    0.07
  -2  -5   9    1.30    0.05
  -2   5   8    2.18    0.09
   2   5  -8    2.12    0.08
  -2   5   8    2.11    0.09
   2  -5  -8    2.13    0.09
  -2  -5   8    2.03    0.07
  -2   5   7    0.02    0.01
   2   5  -7    0.05    0.01
  -2   5   7    0.05    0.02
   2   5  -7    0.03    0.01
   2  -5  -7    0.03    0.01
  -2  -5   7    0.05    0.01
   2   5  -6    0.41    0.02
   2   5  -6    0.39    0.03
  -2   5   6    0.43    0.03
  -2   5   5    0.97    0.05
   2   5  -5    1.04    0.04
   2   5  -5    1.10    0.05
  -2   5   5    1.13    0.05
   2  -5  -5    1.03    0.05
  -2  -5   5    1.06    0.04
   2   5  -4   23.76    0.71
  -2   5   4   24.48    0.70
   2   5  -4   24.11    0.70
  -2   5   4   23.62    0.71
  -2   5   4   24.09    0.71
  -2   5   4   24.29    0.70
   2  -5  -4   23.65    0.71
  -2   5   3    0.57    0.03
   2   5  -3    0.53    0.02
   2   5  -3    0.57    0.03
  -2   5   3    0.56    0.02
  -2   5   3    0.58    0.03
   2   5  -3    0.49    0.02
   2  -5  -3    0.56    0.03
  -2   5   2    0.72    0.03
  -2   5   2    0.75    0.03
   2   5  -2    0.75    0.03
   2   5  -2    0.73    0.03
   2   5  -2    0.68    0.03
  -2   5   2    0.70    0.03
   2   5  -2    0.70    0.03
   2  -5  -2    0.73    0.03
   2  -5  -2    0.74    0.03
  -2   5   1    0.57    0.03
   2   5  -1    0.63    0.03
   2   5  -1    0.59    0.03
   2   5  -1    0.57    0.02
  -2   5   1    0.61    0.02
   2   5  -1    0.63    0.02
  -2   5   1    0.57    0.03
   2  -5  -1    0.60    0.03
   2  -5  -1    0.61    0.03
  -2  -5   1    0.61    0.02
  -2  -5   1    0.60    0.03
  -2   5   0   58.61    1.71
  -2   5   0   57.80    1.71
   2   5   0   59.98    1.71
  -2   5   0   60.20    1.71
   2   5   0   58.82    1.71
   2   5   0   55.41    1.91
   2   5   0   60.91    1.71
  -2  -5   0   56.83    1.85
   2  -5   0   60.09    1.71
   2  -5   0   59.57    1.71
  -2  -5   0   57.81    1.71
  -2   5  -1    0.03    0.01
  -2   5  -1    0.02    0.00
   2   5   1    0.02    0.01
   2   5   1    0.02    0.01
   2   5   1    0.03    0.00
   2  -5   1    0.02    0.01
   2  -5   1    0.02    0.00
  -2   5  -2    0.44    0.02
   2   5   2    0.45    0.02
   2   5   2    0.40    0.02
  -2   5  -2    0.43    0.02
   2   5   2    0.48    0.03
   2  -5   2    0.45    0.02
   2  -5   2    0.42    0.02
   2   5   3    0.25    0.02
  -2   5  -3    0.17    0.01
   2   5   3    0.17    0.02
   2   5   3    0.19    0.01
   2  -5   3    0.16    0.01
   2   5   4   14.97    0.46
   2   5   4   16.83    0.46
  -2   5  -4   15.49    0.45
   2   5   4   14.88    0.45
  -2   5  -4   15.19    0.45
   2  -5   4   14.81    0.45
   2   5   5    0.04    0.00
   2   5   5    0.04    0.00
  -2   5  -5    0.04    0.01
   2   5   5    0.04    0.01
  -2   5  -5    0.05    0.00
   2  -5   5    0.04    0.01
  -2   5  -6    3.08    0.10
  -2   5  -6    3.04    0.09
   2   5   6    2.88    0.11
   2   5   6    3.04    0.11
   2  -5   6    3.16    0.10
   2   5   7    0.37    0.03
   2   5   7    0.30    0.03
  -2   5  -7    0.42    0.03
  -2   5  -7    0.37    0.02
   2  -5   7    0.37    0.02
  -2   5  -8    0.26    0.02
   2   5   8    0.36    0.04
   2  -5   8    0.34    0.03
  -2   5  -9    0.04    0.01
   2   5   9    0.03    0.02
   2   5  10    2.02    0.09
  -2   5 -10    1.97    0.08
   2   5  10    1.92    0.09
   2  -5  10    1.98    0.08
   2   5  11    0.24    0.04
   2   5  11    0.24    0.03
  -2   5 -11    0.20    0.03
   2  -5  11    0.22    0.03
   2   5  12    0.00    0.02
  -2   5 -12   -0.01    0.01
   2   5  12   -0.02    0.02
   2  -5  12    0.01    0.02
   2   5  13    0.04    0.03
   2   5  13    0.02    0.02
  -2  -5 -13    0.06    0.03
   2   5  14    0.39    0.05
   2   5  14    0.51    0.06
  -2  -5 -14    0.51    0.06
   2   5  15    0.02    0.03
  -2  -5 -15    0.02    0.03
   2   5  16    0.01    0.03
  -2  -5 -16    0.01    0.03
  -2   6  16    0.11    0.04
   2  -6 -16    0.06    0.03
  -2   6  15    0.23    0.05
   2  -6 -15    0.24    0.04
   2   6 -14    0.01    0.02
  -2   6  14    0.01    0.03
  -2   6  14    0.12    0.03
   2  -6 -14    0.02    0.03
  -2   6  13    0.06    0.03
  -2   6  13    0.07    0.03
   2   6 -13    0.09    0.02
   2  -6 -13    0.03    0.02
   2   6 -12    0.30    0.03
  -2   6  12    0.37    0.05
  -2   6  12    0.35    0.04
   2  -6 -12    0.40    0.05
  -2   6  11    0.38    0.05
  -2   6  11    0.52    0.05
   2   6 -11    0.39    0.04
   2  -6 -11    0.44    0.05
  -2   6  10    0.05    0.02
  -2   6  10    0.00    0.01
   2   6 -10    0.02    0.01
   2  -6 -10    0.02    0.02
   2   6  -9    0.00    0.01
  -2   6   9    0.00    0.01
  -2   6   9   -0.01    0.01
   2  -6  -9    0.03    0.02
  -2  -6   9    0.00    0.01
   2   6  -8    1.14    0.05
  -2   6   8    1.26    0.06
   2   6  -8    1.23    0.06
  -2   6   8    1.17    0.06
  -2  -6   8    1.14    0.05
   2  -6  -8    1.24    0.06
  -2   6   7    0.15    0.02
  -2   6   7    0.15    0.02
   2   6  -7    0.17    0.02
   2   6  -7    0.14    0.01
   2   6  -7    0.15    0.02
   2  -6  -7    0.12    0.02
  -2  -6   7    0.17    0.01
   2   6  -6    0.04    0.01
  -2   6   6    0.06    0.02
  -2   6   6    0.03    0.01
   2   6  -6    0.05    0.01
   2   6  -6    0.03    0.01
   2  -6  -6    0.03    0.01
  -2  -6   6    0.04    0.01
  -2   6   5    0.69    0.04
   2   6  -5    0.65    0.04
  -2   6   5    0.71    0.04
  -2   6   5    0.66    0.03
  -2   6   5    0.71    0.03
   2   6  -5    0.66    0.03
   2   6  -5    0.69    0.02
   2  -6  -5    0.68    0.04
   2   6  -4    3.65    0.12
  -2   6   4    3.75    0.12
  -2   6   4    3.64    0.13
  -2   6   4    3.71    0.12
   2   6  -4    3.81    0.11
  -2   6   4    3.72    0.13
   2   6  -4    3.75    0.13
   2  -6  -4    3.65    0.13
   2   6  -3    0.28    0.01
  -2   6   3    0.26    0.02
   2   6  -3    0.30    0.02
  -2   6   3    0.32    0.02
  -2   6   3    0.29    0.02
   2   6  -3    0.27    0.02
   2   6  -3    0.28    0.02
   2  -6  -3    0.25    0.02
   2   6  -2    1.07    0.04
  -2   6   2    1.00    0.04
   2   6  -2    1.09    0.04
  -2   6   2    1.04    0.04
  -2   6   2    1.09    0.04
   2   6  -2    1.01    0.04
   2   6  -2    1.00    0.04
  -2  -6   2    1.03    0.04
  -2  -6   2    1.02    0.03
   2  -6  -2    1.12    0.05
  -2   6   1    2.24    0.08
   2   6  -1    2.17    0.07
  -2   6   1    2.21    0.08
  -2   6   1    2.16    0.07
   2   6  -1    2.20    0.07
   2   6  -1    2.15    0.08
   2  -6  -1    2.20    0.08
   2  -6  -1    2.31    0.07
  -2  -6   1    2.22    0.07
  -2  -6   1    2.26    0.07
  -2   6   0    0.61    0.03
   2   6   0    0.58    0.03
   2   6   0    0.62    0.03
  -2   6   0    0.64    0.03
  -2   6   0    0.60    0.03
   2   6   0    0.60    0.03
   2   6   0    0.62    0.03
   2  -6   0    0.62    0.03
  -2  -6   0    0.64    0.03
   2  -6   0    0.63    0.03
  -2  -6   0    0.63    0.03
   2   6   1    1.17    0.05
   2   6   1    1.06    0.04
  -2   6  -1    1.18    0.04
  -2   6  -1    1.11    0.04
   2   6   1    1.18    0.04
   2   6   1    1.22    0.04
  -2   6  -1    1.08    0.04
  -2  -6  -1    1.21    0.04
   2  -6   1    1.13    0.04
   2  -6   1    1.10    0.04
   2   6   2    0.92    0.04
   2   6   2    0.96    0.04
  -2   6  -2    0.96    0.04
   2   6   2    0.98    0.04
  -2   6  -2    0.97    0.03
   2  -6   2    1.00    0.04
   2  -6   2    0.96    0.03
   2   6   3    1.32    0.05
   2   6   3    1.27    0.05
   2   6   3    1.26    0.05
  -2   6  -3    1.33    0.04
   2  -6   3    1.33    0.05
   2   6   4    0.06    0.01
  -2   6  -4    0.06    0.01
   2   6   4    0.06    0.01
   2  -6   4    0.06    0.01
   2   6   5    0.52    0.03
  -2   6  -5    0.55    0.03
  -2   6  -5    0.51    0.02
   2   6   5    0.52    0.02
   2   6   5    0.56    0.04
   2  -6   5    0.52    0.03
   2   6   6    0.00    0.01
   2   6   6    0.02    0.01
  -2   6  -6    0.01    0.01
   2  -6   6    0.01    0.01
   2   6   7    0.24    0.03
  -2   6  -7    0.21    0.02
   2   6   7    0.21    0.03
  -2   6  -7    0.24    0.01
   2  -6   7    0.24    0.02
  -2   6  -8    0.21    0.02
   2   6   8    0.18    0.03
   2   6   8    0.25    0.03
   2  -6   8    0.24    0.02
  -2   6  -9    0.09    0.02
   2   6   9    0.15    0.03
   2   6   9    0.09    0.02
   2  -6   9    0.08    0.02
  -2   6 -10    0.82    0.04
   2   6  10    0.79    0.05
   2   6  10    0.69    0.05
   2  -6  10    0.67    0.04
   2   6  11   -0.01    0.01
  -2   6 -11   -0.01    0.01
   2   6  11    0.03    0.02
   2   6  12    0.19    0.04
   2   6  12    0.09    0.03
  -2   6 -12    0.13    0.02
  -2  -6 -12    0.22    0.04
   2   6  13    0.01    0.02
   2   6  13    0.01    0.02
  -2  -6 -13   -0.02    0.02
   2   6  14    1.08    0.08
   2   6  14    1.09    0.08
  -2  -6 -14    1.02    0.08
   2   6  15    0.04    0.03
  -2  -6 -15   -0.03    0.02
   2   6  16    0.05    0.03
  -2  -6 -16    0.03    0.03
  -2   7  16   -0.03    0.03
   2  -7 -16   -0.03    0.03
  -2   7  15    0.14    0.04
   2  -7 -15    0.10    0.04
   2   7 -14    0.01    0.02
  -2   7  14    0.02    0.03
   2  -7 -14    0.01    0.02
   2   7 -13    0.01    0.02
  -2   7  13   -0.02    0.02
  -2   7  13    0.03    0.02
   2  -7 -13    0.04    0.02
  -2   7  12    0.00    0.02
   2   7 -12    0.00    0.01
  -2   7  12    0.01    0.02
   2  -7 -12    0.04    0.02
  -2   7  11    0.04    0.02
   2   7 -11    0.06    0.02
  -2   7  11    0.02    0.02
   2  -7 -11    0.04    0.02
  -2   7  10    0.15    0.03
   2   7 -10    0.07    0.02
   2   7  -9    0.00    0.01
  -2   7   9    0.00    0.02
  -2   7   9    0.00    0.01
   2  -7  -9    0.02    0.02
  -2   7   8    0.20    0.03
  -2   7   8    0.23    0.03
   2   7  -8    0.18    0.02
   2  -7  -8    0.25    0.03
  -2   7   7    0.01    0.01
   2   7  -7    0.02    0.01
   2   7  -7    0.02    0.01
  -2   7   7    0.03    0.01
   2  -7  -7    0.02    0.01
   2   7  -6    0.32    0.02
  -2   7   6    0.41    0.03
   2   7  -6    0.30    0.03
   2   7  -6    0.31    0.01
   2   7  -6    0.29    0.02
   2   7  -5    0.17    0.01
   2   7  -5    0.18    0.01
  -2   7   5    0.17    0.01
  -2   7   5    0.16    0.01
   2   7  -5    0.15    0.02
  -2   7   5    0.19    0.02
  -2   7   5    0.18    0.02
   2  -7  -5    0.17    0.02
   2   7  -4    0.14    0.01
  -2   7   4    0.12    0.02
   2   7  -4    0.15    0.01
  -2   7   4    0.20    0.02
   2   7  -4    0.10    0.01
   2   7  -4    0.16    0.02
  -2   7   4    0.13    0.01
   2  -7  -4    0.13    0.02
  -2   7   3    0.19    0.02
  -2   7   3    0.21    0.02
   2   7  -3    0.19    0.02
   2   7  -3    0.20    0.02
   2   7  -3    0.16    0.01
   2   7  -3    0.18    0.01
   2  -7  -3    0.18    0.02
  -2   7   2    2.57    0.09
  -2   7   2    2.55    0.08
  -2   7   2    2.67    0.09
   2   7  -2    2.58    0.08
   2   7  -2    2.59    0.09
   2   7  -2    2.55    0.08
  -2  -7   2    2.46    0.08
   2  -7  -2    2.62    0.09
  -2  -7   2    2.54    0.08
  -2  -7   2    2.56    0.08
   2   7  -1    0.40    0.02
  -2   7   1    0.42    0.02
  -2   7   1    0.42    0.02
   2   7  -1    0.42    0.02
  -2   7   1    0.43    0.02
   2   7  -1    0.45    0.02
  -2  -7   1    0.44    0.02
   2  -7  -1    0.39    0.02
  -2  -7   1    0.40    0.02
   2   7   0    0.00    0.00
  -2   7   0    0.00    0.01
   2   7   0    0.00    0.00
   2   7   0    0.00    0.01
   2   7   0    0.00    0.01
  -2   7   0    0.00    0.00
  -2   7   0    0.00    0.00
  -2  -7   0    0.00    0.00
   2  -7   0   -0.01    0.00
   2  -7   0    0.01    0.00
  -2   7  -1    0.17    0.01
   2   7   1    0.21    0.01
   2   7   1    0.20    0.02
   2   7   1    0.20    0.02
  -2   7  -1    0.19    0.02
   2   7   1    0.17    0.02
  -2   7  -1    0.20    0.01
  -2  -7  -1    0.19    0.02
   2  -7   1    0.20    0.01
   2  -7   1    0.18    0.01
   2   7   2    5.72    0.19
   2   7   2    6.11    0.19
   2   7   2    5.99    0.19
  -2   7  -2    5.87    0.18
  -2   7  -2    5.95    0.18
   2  -7   2    6.00    0.18
   2  -7   2    6.10    0.18
  -2  -7  -2    5.88    0.19
   2   7   3    0.01    0.01
   2   7   3    0.01    0.01
   2   7   3    0.00    0.01
  -2   7  -3    0.00    0.00
  -2  -7  -3    0.02    0.01
   2  -7   3    0.00    0.00
   2   7   4    0.32    0.02
  -2   7  -4    0.28    0.02
   2   7   4    0.30    0.02
   2   7   4    0.30    0.03
  -2  -7  -4    0.33    0.03
   2  -7   4    0.31    0.02
  -2   7  -5    0.14    0.01
   2   7   5    0.16    0.02
   2   7   5    0.16    0.02
   2   7   5    0.16    0.01
   2  -7   5    0.17    0.01
   2   7   6    4.43    0.16
   2   7   6    4.51    0.14
  -2   7  -6    4.57    0.15
   2   7   6    4.45    0.13
  -2   7  -6    4.62    0.14
   2   7   6    4.51    0.16
   2  -7   6    4.40    0.14
   2   7   7    0.00    0.01
  -2   7  -7    0.01    0.00
   2   7   7    0.00    0.01
  -2   7  -7    0.01    0.01
   2  -7   7    0.01    0.01
   2   7   8    0.20    0.03
   2   7   8    0.24    0.03
  -2   7  -8    0.25    0.03
   2  -7   8    0.27    0.02
   2   7   9    0.48    0.05
  -2   7  -9    0.45    0.03
   2   7   9    0.53    0.05
  -2  -7  -9    0.42    0.05
  -2   7 -10    2.32    0.09
   2   7  10    2.26    0.11
   2   7  10    2.31    0.10
  -2  -7 -10    2.22    0.10
   2   7  11    0.05    0.02
  -2   7 -11    0.04    0.02
   2   7  11    0.07    0.03
  -2  -7 -11    0.05    0.03
   2   7  12   -0.03    0.02
   2   7  12    0.00    0.02
  -2   7 -12   -0.03    0.01
  -2  -7 -12   -0.02    0.02
   2   7  13    0.01    0.02
   2   7  13    0.00    0.02
  -2  -7 -13    0.04    0.03
   2   7  14    0.52    0.06
  -2  -7 -14    0.67    0.07
   2   7  15    0.00    0.02
  -2  -7 -15    0.03    0.03
   2   7  16    0.02    0.03
  -2  -7 -16   -0.03    0.02
  -2   8  15    0.03    0.03
   2  -8 -15    0.06    0.03
  -2   8  14    0.37    0.06
   2   8 -14    0.28    0.04
   2  -8 -14    0.25    0.05
   2   8 -13    0.21    0.03
  -2   8  13    0.27    0.05
   2  -8 -13    0.23    0.04
  -2   8  12    0.31    0.05
  -2   8  12    0.25    0.04
   2   8 -12    0.24    0.03
   2  -8 -12    0.31    0.05
   2   8 -11    0.00    0.02
  -2   8  11   -0.01    0.01
  -2   8  11   -0.01    0.02
   2  -8 -11    0.01    0.02
  -2   8  10    0.22    0.04
  -2   8  10    0.21    0.04
   2   8 -10    0.23    0.03
   2  -8 -10    0.19    0.03
  -2   8   9    0.07    0.02
   2   8  -9    0.05    0.02
  -2   8   9    0.03    0.02
   2  -8  -9    0.07    0.02
  -2   8   8    0.22    0.03
   2   8  -8    0.18    0.03
  -2   8   8    0.22    0.03
   2  -8  -8    0.23    0.03
   2   8  -7    0.10    0.01
  -2   8   7    0.13    0.02
  -2   8   7    0.15    0.03
   2   8  -7    0.10    0.02
   2  -8  -7    0.13    0.02
  -2   8   6    0.00    0.00
  -2   8   6    0.00    0.00
   2   8  -6    0.01    0.01
   2   8  -6    0.00    0.01
  -2   8   6    0.00    0.01
   2   8  -6    0.01    0.01
  -2   8   6    0.00    0.01
   2  -8  -6    0.01    0.01
   2   8  -5    0.00    0.01
  -2   8   5    0.00    0.01
   2   8  -5    0.01    0.01
   2   8  -5    0.00    0.01
  -2   8   5    0.00    0.01
   2   8  -5    0.00    0.00
  -2   8   5    0.01    0.01
   2  -8  -5   -0.01    0.01
   2   8  -4    0.14    0.02
  -2   8   4    0.13    0.01
   2   8  -4    0.15    0.02
   2   8  -4    0.14    0.01
   2   8  -4    0.16    0.01
  -2   8   4    0.15    0.02
   2  -8  -4    0.14    0.02
  -2   8   3    0.43    0.03
   2   8  -3    0.40    0.02
   2   8  -3    0.42    0.03
   2   8  -3    0.44    0.02
  -2   8   3    0.42    0.03
   2  -8  -3    0.44    0.03
   2   8  -2    0.32    0.02
   2   8  -2    0.27    0.02
  -2   8   2    0.29    0.02
  -2   8   2    0.27    0.02
  -2   8   2    0.32    0.02
   2   8  -2    0.31    0.02
  -2  -8   2    0.26    0.01
  -2  -8   2    0.28    0.01
  -2  -8   2    0.29    0.02
   2  -8  -2    0.30    0.02
   2   8  -1    0.26    0.02
  -2   8   1    0.22    0.02
   2   8  -1    0.24    0.02
   2   8  -1    0.27    0.02
  -2   8   1    0.24    0.02
  -2   8   1    0.19    0.02
  -2  -8   1    0.24    0.01
   2  -8  -1    0.21    0.02
  -2   8   0    0.74    0.04
   2   8   0    0.77    0.03
   2   8   0    0.75    0.04
   2   8   0    0.73    0.03
  -2   8   0    0.74    0.03
  -2   8   0    0.71    0.03
   2  -8   0    0.80    0.03
   2  -8   0    0.73    0.03
  -2  -8   0    0.74    0.03
   2   8   1    0.48    0.03
  -2   8  -1    0.44    0.03
   2   8   1    0.47    0.02
  -2   8  -1    0.46    0.02
  -2   8  -1    0.46    0.02
   2   8   1    0.42    0.03
   2   8   1    0.47    0.03
   2  -8   1    0.46    0.02
  -2  -8  -1    0.49    0.03
   2  -8   1    0.44    0.02
   2   8   2    0.08    0.01
   2   8   2    0.09    0.01
  -2   8  -2    0.10    0.01
  -2   8  -2    0.10    0.01
  -2   8  -2    0.08    0.01
   2   8   2    0.08    0.01
   2  -8   2    0.09    0.01
  -2  -8  -2    0.10    0.01
   2  -8   2    0.11    0.01
   2   8   3    0.35    0.03
   2   8   3    0.34    0.02
   2   8   3    0.30    0.02
  -2   8  -3    0.32    0.01
  -2   8  -3    0.34    0.02
  -2  -8  -3    0.32    0.03
   2  -8   3    0.37    0.02
   2   8   4    1.38    0.06
   2   8   4    1.45    0.06
  -2   8  -4    1.49    0.05
   2   8   4    1.45    0.06
  -2  -8  -4    1.41    0.06
   2  -8   4    1.53    0.05
  -2   8  -5    0.16    0.01
   2   8   5    0.15    0.02
   2   8   5    0.14    0.02
   2   8   5    0.14    0.02
  -2  -8  -5    0.11    0.02
   2  -8   5    0.16    0.02
   2   8   6    0.03    0.02
   2   8   6    0.01    0.01
  -2   8  -6    0.01    0.01
   2   8   6    0.01    0.01
  -2  -8  -6    0.03    0.02
   2  -8   6    0.03    0.01
   2   8   7    0.19    0.03
  -2   8  -7    0.24    0.01
  -2   8  -7    0.26    0.03
   2   8   7    0.23    0.03
  -2  -8  -7    0.26    0.03
   2   8   8    0.68    0.05
  -2   8  -8    0.65    0.03
  -2   8  -8    0.65    0.04
   2   8   8    0.74    0.05
  -2  -8  -8    0.63    0.05
  -2   8  -9    0.14    0.02
   2   8   9    0.14    0.03
   2   8   9    0.17    0.03
  -2  -8  -9    0.15    0.03
   2   8  10    0.01    0.02
  -2   8 -10    0.02    0.01
   2   8  10    0.04    0.02
  -2  -8 -10    0.06    0.03
   2   8  11    0.29    0.04
  -2   8 -11    0.26    0.03
   2   8  11    0.21    0.04
  -2  -8 -11    0.21    0.04
   2   8  12    0.08    0.03
  -2   8 -12    0.04    0.02
   2   8  12    0.11    0.03
  -2  -8 -12    0.10    0.03
   2   8  13    0.33    0.05
  -2  -8 -13    0.37    0.05
   2   8  14    0.00    0.02
  -2  -8 -14    0.04    0.03
   2   8  15    0.03    0.03
  -2  -8 -15    0.01    0.03
  -2   9  15    0.03    0.03
   2  -9 -15    0.01    0.03
   2   9 -14    0.06    0.02
  -2   9  14    0.03    0.02
   2  -9 -14    0.01    0.03
   2   9 -13    0.23    0.03
  -2   9  13    0.18    0.04
   2  -9 -13    0.14    0.04
  -2   9  12   -0.01    0.02
   2   9 -12   -0.02    0.01
  -2   9  12    0.01    0.02
   2  -9 -12    0.03    0.02
  -2   9  11    0.04    0.03
   2   9 -11    0.00    0.02
  -2   9  11   -0.02    0.02
   2  -9 -11    0.01    0.02
  -2   9  10    0.04    0.02
  -2   9  10    0.04    0.02
   2   9 -10    0.02    0.02
   2  -9 -10    0.01    0.02
  -2   9   9    0.29    0.04
   2   9  -9    0.36    0.04
  -2   9   9    0.32    0.04
   2  -9  -9    0.36    0.04
   2   9  -8    0.02    0.01
  -2   9   8    0.03    0.01
  -2   9   8    0.05    0.02
   2   9  -8    0.02    0.01
   2  -9  -8    0.01    0.02
  -2   9   7    0.05    0.02
  -2   9   7    0.09    0.02
   2   9  -7    0.06    0.01
   2   9  -7    0.06    0.02
   2  -9  -7    0.05    0.02
  -2   9   6    0.76    0.05
  -2   9   6    0.72    0.05
   2   9  -6    0.69    0.04
   2   9  -6    0.75    0.03
  -2   9   6    0.76    0.03
   2  -9  -6    0.69    0.05
  -2   9   5    0.08    0.02
   2   9  -5    0.10    0.02
  -2   9   5    0.08    0.01
   2   9  -5    0.11    0.01
   2   9  -5    0.10    0.01
  -2   9   5    0.11    0.02
   2  -9  -5    0.12    0.02
   2   9  -4    0.03    0.01
   2   9  -4    0.01    0.01
  -2   9   4    0.02    0.01
  -2   9   4    0.03    0.01
   2   9  -4    0.02    0.01
   2  -9  -4    0.03    0.01
  -2   9   3    0.10    0.02
   2   9  -3    0.11    0.02
   2   9  -3    0.12    0.01
  -2   9   3    0.14    0.02
   2   9  -3    0.14    0.01
   2  -9  -3    0.10    0.02
  -2   9   2    0.50    0.03
   2   9  -2    0.44    0.03
   2   9  -2    0.44    0.02
  -2   9   2    0.44    0.02
  -2   9   2    0.50    0.03
   2   9  -2    0.47    0.02
   2  -9  -2    0.49    0.03
  -2  -9   2    0.47    0.02
  -2  -9   2    0.48    0.02
   2   9  -1    0.10    0.01
  -2   9   1    0.10    0.01
  -2   9   1    0.14    0.02
   2   9  -1    0.09    0.01
  -2   9   1    0.10    0.02
   2   9  -1    0.11    0.02
   2  -9  -1    0.08    0.01
  -2  -9   1    0.10    0.01
   2   9   0    0.12    0.02
  -2   9   0    0.09    0.01
   2   9   0    0.13    0.02
   2   9   0    0.13    0.01
  -2   9   0    0.14    0.02
  -2   9   0    0.14    0.02
  -2  -9   0    0.12    0.01
   2  -9   0    0.14    0.02
   2   9   1    0.04    0.01
   2   9   1    0.04    0.01
  -2   9  -1    0.03    0.01
  -2   9  -1    0.05    0.01
   2   9   1    0.04    0.01
   2   9   1    0.05    0.01
  -2   9  -1    0.04    0.01
   2  -9   1    0.04    0.01
  -2  -9  -1    0.03    0.01
   2  -9   1    0.05    0.01
  -2   9  -2    0.03    0.01
  -2   9  -2    0.01    0.01
   2   9   2    0.02    0.01
  -2   9  -2    0.01    0.01
   2   9   2    0.02    0.01
   2  -9   2    0.02    0.01
   2  -9   2    0.02    0.01
  -2  -9  -2    0.05    0.01
  -2   9  -3    0.46    0.03
  -2   9  -3    0.42    0.02
  -2   9  -3    0.46    0.02
   2   9   3    0.45    0.03
   2   9   3    0.47    0.03
   2   9   3    0.39    0.03
   2  -9   3    0.47    0.02
  -2  -9  -3    0.45    0.03
   2   9   4    1.71    0.07
   2   9   4    1.67    0.07
  -2   9  -4    1.75    0.06
   2   9   4    1.80    0.07
  -2  -9  -4    1.67    0.07
   2  -9   4    1.72    0.06
   2   9   5    0.15    0.02
   2   9   5    0.15    0.02
  -2   9  -5    0.13    0.01
   2   9   5    0.14    0.02
  -2  -9  -5    0.18    0.02
   2   9   6    0.03    0.01
   2   9   6    0.04    0.02
  -2   9  -6    0.05    0.01
   2   9   6    0.08    0.02
   2   9   7    0.18    0.03
  -2   9  -7    0.15    0.01
   2   9   7    0.13    0.03
  -2  -9  -7    0.13    0.03
   2   9   8    1.61    0.08
  -2   9  -8    1.67    0.06
   2   9   8    1.56    0.08
  -2  -9  -8    1.61    0.08
   2   9   9    0.26    0.04
   2   9   9    0.23    0.03
  -2   9  -9    0.22    0.03
  -2  -9  -9    0.34    0.04
  -2   9 -10    0.26    0.03
   2   9  10    0.28    0.04
   2   9  10    0.29    0.04
  -2  -9 -10    0.24    0.04
   2   9  11    0.00    0.02
   2   9  11    0.04    0.02
  -2   9 -11    0.01    0.01
  -2  -9 -11    0.01    0.02
   2   9  12    0.53    0.06
   2   9  12    0.44    0.06
  -2  -9 -12    0.41    0.06
   2   9  13    0.04    0.03
  -2  -9 -13    0.13    0.03
   2   9  14    0.06    0.03
  -2  -9 -14    0.09    0.03
  -2  10  14    0.07    0.03
   2 -10 -14    0.02    0.03
  -2  10  13    0.14    0.04
   2  10 -13    0.18    0.03
   2 -10 -13    0.17    0.04
  -2  10  12    0.03    0.03
   2  10 -12   -0.01    0.02
   2 -10 -12    0.01    0.02
   2  10 -11   -0.01    0.01
  -2  10  11    0.01    0.02
  -2  10  11    0.00    0.02
   2 -10 -11    0.01    0.02
  -2  10  10    0.33    0.04
   2  10 -10    0.39    0.04
  -2  10  10    0.40    0.05
   2 -10 -10    0.33    0.05
   2  10  -9    0.00    0.01
  -2  10   9    0.00    0.02
  -2  10   9    0.03    0.02
   2  10  -9   -0.01    0.01
   2 -10  -9    0.01    0.02
   2  10  -8    0.00    0.01
  -2  10   8    0.00    0.01
  -2  10   8    0.03    0.02
   2  10  -8   -0.01    0.01
   2 -10  -8    0.01    0.02
  -2  10   7    0.15    0.03
  -2  10   7    0.14    0.01
   2  10  -7    0.12    0.02
   2  10  -7    0.12    0.01
  -2  10   7    0.13    0.03
   2 -10  -7    0.17    0.03
  -2  10   6    0.25    0.03
  -2  10   6    0.26    0.02
   2  10  -6    0.26    0.02
   2  10  -6    0.25    0.03
   2 -10  -6    0.29    0.03
  -2  10   5    0.02    0.01
  -2  10   5    0.02    0.01
   2  10  -5    0.02    0.01
   2 -10  -5    0.01    0.01
   2  10  -4   -0.01    0.01
  -2  10   4    0.01    0.01
  -2  10   4    0.00    0.01
   2  10  -4    0.00    0.01
   2 -10  -4   -0.01    0.01
  -2  10   3    0.21    0.02
   2  10  -3    0.18    0.02
   2  10  -3    0.20    0.02
   2  10  -3    0.20    0.02
  -2  10   3    0.21    0.02
   2 -10  -3    0.18    0.02
  -2  10   2   -0.01    0.01
   2  10  -2    0.00    0.01
   2  10  -2    0.00    0.01
  -2  10   2    0.00    0.01
   2  10  -2    0.01    0.01
  -2  10   2    0.00    0.01
   2 -10  -2    0.00    0.01
  -2  10   1    0.06    0.01
   2  10  -1    0.05    0.01
   2  10  -1    0.03    0.01
   2  10  -1    0.06    0.01
  -2  10   1    0.05    0.01
  -2  10   1    0.04    0.01
  -2 -10   1    0.05    0.01
   2 -10  -1    0.04    0.01
  -2  10   0    0.07    0.01
  -2  10   0    0.07    0.01
   2  10   0    0.06    0.01
   2  10   0    0.08    0.02
  -2  10   0    0.07    0.02
   2  10   0    0.07    0.01
  -2 -10   0    0.06    0.01
   2 -10   0    0.07    0.01
   2  10   1    0.00    0.01
   2  10   1   -0.01    0.01
  -2  10  -1   -0.01    0.01
  -2  10  -1    0.00    0.01
  -2  10  -1    0.00    0.01
   2  10   1    0.01    0.01
  -2 -10  -1    0.01    0.01
   2 -10   1    0.01    0.01
  -2  10  -2    0.00    0.01
  -2  10  -2    0.00    0.01
   2  10   2   -0.02    0.01
   2  10   2    0.00    0.01
   2  10   2   -0.01    0.01
  -2  10  -2    0.01    0.01
  -2 -10  -2    0.02    0.01
   2 -10   2    0.00    0.01
  -2  10  -3    0.00    0.01
   2  10   3    0.00    0.01
   2  10   3   -0.01    0.01
  -2  10  -3   -0.01    0.01
   2  10   3   -0.01    0.01
  -2 -10  -3    0.01    0.01
   2  10   4    0.00    0.01
  -2  10  -4    0.01    0.01
  -2  10  -4    0.01    0.01
   2  10   4    0.00    0.01
   2  10   4    0.00    0.01
  -2 -10  -4    0.00    0.01
   2  10   5    0.03    0.02
   2  10   5    0.04    0.02
  -2  10  -5    0.04    0.01
   2  10   5    0.02    0.01
  -2 -10  -5    0.03    0.02
   2  10   6    0.01    0.01
   2  10   6    0.01    0.01
   2  10   6   -0.01    0.01
  -2  10  -6    0.00    0.01
  -2 -10  -6    0.01    0.01
  -2  10  -7   -0.01    0.01
   2  10   7   -0.01    0.01
   2  10   7   -0.02    0.01
   2  10   7    0.00    0.01
  -2 -10  -7    0.01    0.02
  -2  10  -8    0.12    0.01
   2  10   8    0.09    0.03
   2  10   8    0.06    0.02
  -2 -10  -8    0.08    0.02
   2  10   9    0.07    0.03
   2  10   9    0.04    0.02
  -2  10  -9    0.08    0.01
  -2 -10  -9    0.09    0.03
   2  10  10    0.00    0.02
   2  10  10    0.01    0.02
  -2 -10 -10    0.06    0.02
   2  10  11    0.01    0.02
   2  10  11   -0.01    0.02
  -2 -10 -11    0.01    0.02
   2  10  12    0.16    0.04
  -2 -10 -12    0.13    0.03
   2  10  13    0.05    0.03
  -2 -10 -13    0.04    0.03
   2  10  14   -0.02    0.02
  -2 -10 -14    0.00    0.03
   2  11 -13    0.01    0.02
  -2  11  13    0.04    0.03
   2 -11 -13    0.02    0.03
  -2  11  12    0.58    0.07
   2  11 -12    0.48    0.05
   2 -11 -12    0.65    0.07
   2  11 -11    0.04    0.02
  -2  11  11    0.03    0.03
   2 -11 -11    0.04    0.03
  -2  11  10    0.11    0.03
  -2  11  10    0.12    0.03
   2  11 -10    0.15    0.02
   2  11 -10    0.18    0.03
   2 -11 -10    0.13    0.03
  -2  11   9    0.13    0.03
   2  11  -9    0.16    0.03
   2  11  -9    0.11    0.02
  -2  11   9    0.12    0.03
   2 -11  -9    0.14    0.03
   2  11  -8    0.76    0.05
   2  11  -8    0.66    0.03
  -2  11   8    0.72    0.05
  -2  11   8    0.77    0.06
   2 -11  -8    0.69    0.05
  -2  11   7    0.00    0.01
   2  11  -7    0.01    0.01
  -2  11   7    0.02    0.02
   2 -11  -7   -0.02    0.01
   2  11  -6    0.12    0.02
  -2  11   6    0.08    0.01
  -2  11   6    0.06    0.02
   2 -11  -6    0.08    0.02
   2  11  -5    0.29    0.02
  -2  11   5    0.26    0.02
  -2  11   5    0.30    0.03
   2 -11  -5    0.25    0.03
  -2  11   4    0.23    0.03
  -2  11   4    0.19    0.02
   2  11  -4    0.24    0.02
   2 -11  -4    0.17    0.03
   2  11  -3    0.09    0.02
  -2  11   3    0.05    0.02
   2  11  -3    0.07    0.01
  -2  11   3    0.12    0.02
   2 -11  -3    0.07    0.02
   2  11  -2    0.00    0.01
  -2  11   2    0.00    0.01
  -2  11   2    0.00    0.01
   2  11  -2   -0.01    0.01
  -2  11   2    0.00    0.01
   2  11  -2   -0.02    0.01
   2 -11  -2   -0.01    0.01
   2  11  -1    0.00    0.01
  -2  11   1    0.00    0.01
   2  11  -1    0.02    0.01
  -2  11   1    0.01    0.01
   2  11  -1    0.00    0.01
  -2  11   1   -0.01    0.01
   2 -11  -1   -0.02    0.01
   2  11   0    0.02    0.01
   2  11   0    0.01    0.01
  -2  11   0    0.01    0.01
   2  11   0    0.03    0.01
  -2  11   0    0.01    0.01
  -2  11   0    0.00    0.01
   2 -11   0    0.02    0.01
   2  11   1    0.01    0.01
  -2  11  -1   -0.02    0.01
   2  11   1    0.00    0.01
   2  11   1   -0.03    0.01
  -2  11  -1    0.00    0.01
  -2 -11  -1    0.02    0.01
   2 -11   1    0.00    0.01
   2  11   2   -0.01    0.01
  -2  11  -2    0.00    0.01
  -2  11  -2   -0.01    0.01
   2  11   2    0.02    0.01
  -2 -11  -2    0.02    0.01
   2  11   3    0.10    0.02
  -2  11  -3    0.15    0.02
   2  11   3    0.09    0.02
  -2  11  -3    0.13    0.02
   2  11   3    0.14    0.02
  -2 -11  -3    0.17    0.02
   2  11   4    0.03    0.02
   2  11   4    0.03    0.01
  -2  11  -4    0.03    0.01
  -2  11  -4    0.03    0.01
   2  11   4    0.05    0.02
  -2 -11  -4    0.05    0.02
   2  11   5    0.22    0.03
  -2  11  -5    0.20    0.02
   2  11   5    0.24    0.03
   2  11   5    0.19    0.02
  -2 -11  -5    0.17    0.03
  -2  11  -6    0.07    0.01
   2  11   6    0.07    0.02
   2  11   6    0.05    0.02
   2  11   6    0.08    0.01
  -2 -11  -6    0.07    0.02
   2  11   7   -0.01    0.02
  -2  11  -7   -0.01    0.01
   2  11   7    0.01    0.02
   2  11   7   -0.02    0.01
  -2 -11  -7    0.02    0.02
   2  11   8    0.24    0.04
   2  11   8    0.17    0.03
  -2  11  -8    0.11    0.02
  -2 -11  -8    0.16    0.03
  -2  11  -9    0.08    0.01
   2  11   9    0.12    0.03
   2  11   9    0.08    0.03
  -2 -11  -9    0.10    0.03
   2  11  10    0.17    0.03
   2  11  10    0.24    0.04
  -2  11 -10    0.17    0.02
  -2 -11 -10    0.20    0.04
   2  11  11    0.07    0.03
  -2 -11 -11    0.10    0.03
   2  11  12    0.12    0.04
  -2 -11 -12    0.12    0.03
   2  11  13    0.07    0.03
  -2 -11 -13    0.05    0.03
   2  12 -12    0.00    0.02
   2 -12 -12   -0.02    0.02
   2 -12 -11    0.06    0.03
   2  12 -10    0.01    0.01
   2 -12 -10    0.01    0.02
   2  12  -9    0.12    0.02
  -2  12   9    0.06    0.03
   2 -12  -9    0.07    0.03
   2  12  -8   -0.02    0.01
  -2  12   8   -0.03    0.01
   2 -12  -8    0.00    0.02
  -2  12   7    0.39    0.04
  -2  12   7    0.39    0.02
   2  12  -7    0.38    0.03
   2 -12  -7    0.41    0.05
  -2  12   6    0.02    0.01
  -2  12   6    0.01    0.02
   2  12  -6    0.00    0.01
   2 -12  -6    0.00    0.02
  -2  12   5    0.02    0.01
  -2  12   5    0.01    0.02
   2  12  -5    0.02    0.01
   2 -12  -5    0.02    0.02
   2  12  -4    0.04    0.01
  -2  12   4    0.04    0.02
  -2  12   4    0.08    0.02
   2 -12  -4    0.10    0.02
  -2  12   3    0.26    0.03
  -2  12   3    0.20    0.03
   2  12  -3    0.28    0.03
   2  12  -3    0.29    0.03
   2 -12  -3    0.32    0.03
   2  12  -2    0.00    0.01
  -2  12   2    0.02    0.01
   2  12  -2    0.00    0.01
  -2  12   2    0.00    0.01
   2 -12  -2   -0.01    0.01
  -2  12   1   -0.02    0.01
   2  12  -1   -0.01    0.01
  -2  12   1    0.00    0.01
   2  12  -1   -0.02    0.01
  -2  12   1   -0.01    0.01
   2 -12  -1   -0.01    0.01
  -2  12   0    0.00    0.01
   2  12   0   -0.01    0.01
   2  12   0    0.00    0.01
  -2  12   0    0.00    0.01
   2  12   0    0.01    0.01
   2  12   1    0.00    0.01
  -2  12  -1   -0.01    0.01
   2  12   1    0.01    0.01
  -2  12  -1   -0.01    0.01
  -2  12  -2    0.00    0.01
  -2  12  -2    0.01    0.01
   2  12   2    0.01    0.01
   2  12   2    0.02    0.01
  -2 -12  -2    0.01    0.01
  -2  12  -3    0.05    0.02
  -2  12  -3    0.07    0.02
   2  12   3    0.06    0.02
   2  12   3    0.05    0.02
  -2 -12  -3    0.08    0.02
   2  12   4    0.04    0.02
  -2  12  -4    0.05    0.01
   2  12   4    0.02    0.01
   2  12   4    0.04    0.02
  -2 -12  -4    0.03    0.02
  -2  12  -5    0.16    0.02
   2  12   5    0.19    0.03
   2  12   5    0.16    0.03
   2  12   5    0.15    0.02
  -2 -12  -5    0.14    0.03
   2  12   6    0.17    0.03
   2  12   6    0.15    0.02
  -2  12  -6    0.14    0.02
   2  12   6    0.16    0.03
  -2 -12  -6    0.15    0.03
  -2  12  -7    0.17    0.02
   2  12   7    0.19    0.02
   2  12   7    0.18    0.03
   2  12   7    0.21    0.03
  -2 -12  -7    0.16    0.03
   2  12   8    0.00    0.02
   2  12   8    0.00    0.02
  -2  12  -8   -0.01    0.01
  -2 -12  -8   -0.01    0.02
  -2  12  -9    0.15    0.02
   2  12   9    0.14    0.03
   2  12   9    0.22    0.04
  -2 -12  -9    0.20    0.04
  -2  12 -10    0.20    0.02
   2  12  10    0.15    0.04
  -2 -12 -10    0.13    0.03
   2  12  11    0.04    0.03
  -2  12 -11    0.05    0.01
  -2 -12 -11    0.05    0.03
   2  12  12    0.02    0.03
  -2 -12 -12   -0.02    0.02
   2  13 -11    0.03    0.01
   2 -13 -11    0.03    0.03
   2  13 -10    0.00    0.01
   2 -13 -10    0.00    0.02
  -2  13   9    0.04    0.03
   2  13  -9    0.02    0.01
   2 -13  -9    0.01    0.02
   2  13  -8    0.12    0.02
  -2  13   8    0.13    0.03
   2 -13  -8    0.17    0.03
  -2  13   7    0.20    0.02
   2  13  -7    0.22    0.02
  -2  13   7    0.17    0.03
   2 -13  -7    0.22    0.04
   2  13  -6    0.06    0.02
  -2  13   6    0.07    0.02
  -2  13   6    0.07    0.01
   2 -13  -6    0.06    0.02
  -2  13   5    0.08    0.02
   2  13  -5    0.11    0.02
  -2  13   5    0.11    0.02
   2 -13  -5    0.12    0.02
  -2  13   4    0.03    0.01
  -2  13   4   -0.01    0.01
   2  13  -4    0.02    0.01
   2 -13  -4    0.03    0.02
  -2  13   3    0.58    0.04
   2  13  -3    0.61    0.04
  -2  13   3    0.56    0.04
   2  13  -3    0.60    0.04
   2 -13  -3    0.60    0.04
   2  13  -2    0.52    0.04
  -2  13   2    0.52    0.04
   2  13  -2    0.46    0.03
   2  13  -1    0.26    0.02
  -2  13   1    0.23    0.03
   2  13  -1    0.32    0.03
  -2  13   1    0.26    0.02
  -2  13   0    0.06    0.01
  -2  13   0    0.12    0.02
   2  13   0    0.10    0.02
   2  13   0    0.10    0.02
   2  13   1    0.43    0.03
   2  13   1    0.37    0.04
  -2  13  -1    0.47    0.04
  -2  13  -1    0.45    0.03
   2  13   2    0.31    0.03
  -2  13  -2    0.25    0.03
  -2  13  -2    0.27    0.03
   2  13   2    0.26    0.03
   2  13   3    0.36    0.03
  -2  13  -3    0.31    0.03
  -2  13  -3    0.31    0.03
   2  13   3    0.35    0.04
   2  13   4    0.01    0.02
  -2  13  -4    0.00    0.01
   2  13   4    0.00    0.01
  -2 -13  -4    0.03    0.02
   2  13   5    0.17    0.02
  -2  13  -5    0.09    0.02
   2  13   5    0.14    0.03
  -2 -13  -5    0.19    0.03
   2  13   6    0.01    0.02
   2  13   6    0.00    0.01
  -2  13  -6    0.00    0.01
   2  13   6    0.00    0.02
  -2 -13  -6    0.02    0.02
  -2  13  -7    0.12    0.02
   2  13   7    0.08    0.03
   2  13   7    0.13    0.03
   2  13   7    0.10    0.02
  -2 -13  -7    0.13    0.03
   2  13   8    0.01    0.02
  -2  13  -8    0.01    0.01
   2  13   8    0.04    0.02
  -2 -13  -8    0.04    0.02
   2  13   9    0.02    0.02
  -2  13  -9    0.02    0.01
  -2 -13  -9    0.02    0.02
   2  13  10    0.01    0.02
  -2  13 -10    0.01    0.01
  -2 -13 -10    0.05    0.03
   2  13  11    0.03    0.03
  -2  13 -11    0.03    0.01
  -2 -13 -11    0.00    0.02
   2  14 -10    0.02    0.01
   2 -14 -10    0.04    0.03
   2  14  -9    0.15    0.02
   2 -14  -9    0.18    0.04
   2  14  -8    0.03    0.01
  -2  14   8    0.07    0.03
   2 -14  -8    0.05    0.02
   2  14  -7    0.03    0.01
  -2  14   7    0.03    0.02
  -2  14   7    0.04    0.01
   2 -14  -7    0.04    0.02
  -2  14   6    0.02    0.01
   2  14  -6    0.02    0.01
  -2  14   6    0.00    0.02
   2 -14  -6    0.01    0.02
   2  14  -5    0.25    0.03
  -2  14   5    0.22    0.03
  -2  14   5    0.27    0.03
   2 -14  -5    0.25    0.03
  -2  14   4    0.04    0.02
   2  14  -4    0.03    0.01
   2  14  -3    0.02    0.01
  -2  14   3   -0.01    0.01
   2  14  -3   -0.01    0.01
   2  14  -2    0.02    0.02
   2  14  -2    0.01    0.01
  -2  14   2    0.02    0.02
   2  14  -1    0.03    0.02
  -2  14   1    0.03    0.02
   2  14  -1    0.00    0.01
  -2  14   1    0.03    0.01
  -2  14   0    0.00    0.01
   2  14   0    0.01    0.02
   2  14   0    0.01    0.01
  -2  14   0   -0.01    0.01
   2  14   1    0.00    0.01
  -2  14  -1    0.00    0.01
  -2  14  -1   -0.01    0.01
   2  14   2    0.12    0.02
  -2  14  -2    0.12    0.02
  -2  14  -2    0.14    0.02
  -2  14  -3   -0.02    0.01
   2  14   3    0.00    0.01
   2  14   3    0.00    0.01
  -2  14  -3   -0.02    0.01
   2  14   4    0.00    0.01
   2  14   4    0.00    0.01
  -2  14  -4    0.01    0.01
  -2  14  -5    0.03    0.01
   2  14   5    0.04    0.02
   2  14   5    0.06    0.02
  -2  14  -6    0.23    0.03
   2  14   6    0.21    0.03
   2  14   6    0.22    0.04
  -2 -14  -6    0.22    0.04
   2  14   7    0.00    0.02
   2  14   7    0.00    0.01
  -2  14  -7    0.02    0.01
  -2 -14  -7    0.01    0.02
  -2  14  -8   -0.02    0.01
   2  14   8    0.00    0.02
  -2 -14  -8   -0.02    0.02
  -2  14  -9    0.03    0.02
   2  14   9    0.11    0.03
  -2 -14  -9    0.07    0.03
  -2  14 -10    0.12    0.02
   2  14  10    0.07    0.03
  -2 -14 -10    0.16    0.04
   2  15  -9    0.02    0.02
   2 -15  -9    0.00    0.02
   2  15  -8    0.02    0.02
   2 -15  -8    0.02    0.02
  -2  15   7    0.13    0.03
  -2  15   7    0.11    0.02
   2  15  -7    0.10    0.02
   2 -15  -7    0.06    0.03
   2  15  -6    0.05    0.02
  -2  15   6    0.01    0.01
  -2  15   5    0.06    0.02
   2  15  -5    0.05    0.02
   2  15  -4    0.25    0.03
  -2  15   4    0.23    0.03
  -2  15   3    0.29    0.03
   2  15  -3    0.21    0.03
   2  15  -3    0.27    0.04
   2  15  -2   -0.01    0.01
  -2  15   2    0.01    0.02
   2  15  -2   -0.01    0.02
  -2  15   1    0.23    0.03
   2  15  -1    0.19    0.03
   2  15  -1    0.16    0.02
   2  15   0    1.17    0.07
  -2  15   0    1.20    0.07
  -2  15   0    1.16    0.05
  -2  15  -1    0.08    0.02
   2  15   1    0.09    0.02
  -2  15  -1    0.05    0.02
   2  15   2    0.03    0.02
  -2  15  -2    0.00    0.02
  -2  15  -2    0.00    0.01
   2  15   3    0.22    0.03
  -2  15  -3    0.18    0.03
  -2  15  -3    0.21    0.03
   2  15   4    1.14    0.06
  -2  15  -4    1.11    0.06
   2  15   5    0.02    0.01
   2  15   5    0.01    0.02
  -2  15  -5    0.01    0.01
  -2  15  -6    0.07    0.02
   2  15   6    0.12    0.03
   2  15   6    0.12    0.02
   2  15   7    0.03    0.01
  -2  15  -7    0.02    0.02
  -2  15  -8    0.45    0.04
   2  16  -7    0.04    0.02
  -2  16   7    0.05    0.01
   2  16  -6    0.28    0.03
  -2  16   6    0.26    0.03
   2  16  -5    0.06    0.02
  -2  16   5    0.05    0.02
   2  16  -4    0.15    0.02
  -2  16   4    0.17    0.03
   2  16  -3    0.12    0.02
  -2  16   3    0.11    0.02
  -2  16   2    0.31    0.04
   2  16  -2    0.38    0.04
   2  16  -2    0.36    0.03
   2  16  -1    0.24    0.04
  -2  16   1    0.29    0.04
   2  16  -1    0.31    0.03
  -2  16   0    0.35    0.03
  -2  16   0    0.34    0.04
   2  16   0    0.37    0.04
  -2  16  -1    0.11    0.02
   2  16   1    0.14    0.03
  -2  16  -1    0.07    0.02
  -2  16  -2    0.11    0.03
  -2  16  -2    0.11    0.02
   2  16   2    0.09    0.02
   2  16   3    0.39    0.04
  -2  16  -3    0.40    0.05
  -2  16  -3    0.43    0.04
  -2  16  -4    0.25    0.03
   2  16   4    0.23    0.03
   2  16   5    0.06    0.02
  -2  16  -5    0.04    0.02
  -2  16  -6    0.02    0.02
   2  16   6    0.01    0.01
   2  16   7    0.26    0.03
   2  17  -4    0.01    0.02
  -2  17   4    0.06    0.02
   2  17  -3    0.05    0.02
  -2  17   3    0.03    0.02
   2  17  -2    0.23    0.03
   2  17  -2    0.18    0.03
  -2  17   2    0.17    0.03
   2  17  -1   -0.01    0.02
  -2  17   1    0.01    0.02
   2  17   0    0.00    0.02
  -2  17   0   -0.01    0.02
   2  17   1    0.00    0.02
  -2  17  -1   -0.03    0.01
  -2  17  -1   -0.01    0.02
  -2  17  -2    0.25    0.03
   2  17   2    0.22    0.03
  -2  17  -2    0.30    0.04
  -2  17  -3    0.01    0.02
  -2  17  -3   -0.01    0.03
   2  17   3   -0.01    0.02
   2  17   4    0.00    0.02
   3   0 -17    0.00    0.02
  -3   0  17    0.04    0.03
  -3   0  16    0.02    0.03
   3   0 -16    0.06    0.03
   3   0 -15    0.02    0.02
  -3   0  15    0.00    0.02
   3   0 -14    0.10    0.03
  -3   0  14    0.15    0.03
  -3   0  13    0.04    0.02
   3   0 -12    0.63    0.05
  -3   0  12    0.66    0.05
  -3   0  12    0.44    0.05
  -3   0  11    0.05    0.02
   3   0 -11    0.03    0.01
  -3   0  11   -0.02    0.01
  -3   0  10    1.10    0.06
   3   0 -10    1.05    0.06
  -3   0  10    0.99    0.05
  -3   0   9   -0.01    0.01
  -3   0   9    0.01    0.01
   3   0  -9   -0.01    0.01
  -3   0   8    0.46    0.03
  -3   0   8    0.37    0.04
   3   0  -8    0.58    0.04
  -3   0   7    0.00    0.01
   3   0  -7    0.01    0.01
  -3   0   7   -0.01    0.01
  -3   0   6    3.63    0.12
   3   0  -6    3.68    0.12
  -3   0   6    3.74    0.12
   3   0  -5    0.00    0.00
  -3   0   5    0.01    0.01
  -3   0   5    0.00    0.01
   3   0  -4    1.00    0.04
   3   0  -4    1.03    0.04
  -3   0   4    1.06    0.04
  -3   0   4    1.01    0.04
  -3   0   3    0.00    0.00
   3   0  -3    0.00    0.00
   3   0  -2    0.99    0.03
  -3   0   1    0.00    0.00
   3   0  -1    0.00    0.00
   3   0  -1    0.00    0.00
  -3   0   0    0.00    0.00
   3   0   0    0.00    0.00
   3   0   0    0.00    0.00
   3   0   1    0.00    0.00
   3   0   1    0.00    0.00
   3   0   1    0.00    0.00
  -3   0  -1    0.00    0.00
   3   0   2    0.29    0.01
  -3   0  -2    0.28    0.01
   3   0   2    0.29    0.02
  -3   0  -3    0.00    0.00
   3   0   3    0.00    0.01
   3   0   3    0.00    0.00
  -3   0  -4   10.14    0.30
   3   0   4   10.22    0.31
   3   0   4   10.44    0.31
   3   0   5   -0.01    0.00
  -3   0  -5    0.00    0.00
   3   0   5    0.00    0.01
   3   0   6    1.25    0.06
   3   0   6    1.30    0.05
   3   0   7    0.00    0.01
   3   0   7    0.00    0.01
   3   0   8    1.21    0.06
   3   0   8    1.26    0.06
   3   0   9    0.00    0.01
   3   0   9    0.00    0.01
   3   0  10    0.85    0.05
   3   0  10    0.72    0.04
   3   0  11    0.00    0.01
   3   0  11   -0.01    0.01
   3   0  12    0.34    0.04
   3   0  12    0.61    0.05
   3   0  13   -0.01    0.02
   3   0  13    0.04    0.02
   3   0  14    0.06    0.03
   3   0  14    0.06    0.02
   3   0  15   -0.02    0.02
   3   0  15    0.01    0.03
   3   0  16    0.87    0.08
  -3   0 -17   -0.03    0.02
   3   0  17    0.02    0.03
  -3   1  17   -0.01    0.02
   3   1 -17    0.05    0.03
  -3  -1  17    0.03    0.03
   3  -1 -17    0.03    0.03
  -3   1  16    0.06    0.03
   3   1 -16    0.05    0.02
   3  -1 -16    0.02    0.02
  -3  -1  16    0.09    0.03
   3   1 -15    0.39    0.05
  -3   1  15    0.28    0.04
  -3  -1  15    0.27    0.04
   3  -1 -15    0.31    0.04
   3   1 -14    0.01    0.02
  -3   1  14    0.03    0.02
  -3   1  14    0.01    0.02
  -3  -1  14    0.01    0.02
   3  -1 -14    0.04    0.02
  -3   1  13    0.08    0.02
   3   1 -13    0.08    0.02
  -3   1  13    0.14    0.03
   3  -1 -13    0.09    0.02
  -3  -1  13    0.06    0.02
  -3   1  12   -0.01    0.01
   3  -1 -12    0.05    0.02
  -3   1  11    1.63    0.08
   3   1 -11    1.51    0.07
  -3   1  11    1.36    0.07
  -3  -1  11    1.47    0.07
   3  -1 -11    1.49    0.07
  -3   1  10    0.34    0.04
   3   1 -10    0.39    0.03
  -3   1  10    0.31    0.03
   3  -1 -10    0.42    0.04
  -3  -1  10    0.33    0.03
  -3   1   9    0.09    0.02
   3   1  -9    0.08    0.02
  -3   1   9    0.08    0.02
   3  -1  -9    0.07    0.02
  -3  -1   9    0.08    0.02
  -3   1   8    0.44    0.03
   3   1  -7    3.66    0.12
  -3   1   7    3.72    0.13
  -3   1   7    3.44    0.12
   3  -1  -7    3.49    0.12
  -3  -1   7    3.54    0.12
  -3   1   6    1.27    0.05
  -3   1   6    1.19    0.05
   3   1  -6    1.31    0.05
   3  -1  -6    1.22    0.05
  -3  -1   6    1.24    0.05
   3   1  -5    1.01    0.04
  -3   1   5    0.93    0.04
   3   1  -5    1.01    0.04
  -3   1   5    1.07    0.04
  -3  -1   5    0.99    0.04
   3  -1  -5    0.98    0.04
   3   1  -4    3.08    0.10
  -3   1   4    2.98    0.10
  -3   1   4    2.87    0.10
   3   1  -4    2.85    0.09
   3  -1  -4    3.02    0.10
   3  -1  -4    2.97    0.10
  -3  -1   4    2.73    0.09
  -3   1   3    0.29    0.02
   3   1  -3    0.29    0.01
  -3   1   3    0.27    0.02
  -3  -1   3    0.29    0.02
   3  -1  -3    0.29    0.02
   3  -1  -3    0.28    0.02
   3   1  -2    2.04    0.06
  -3   1   2    2.00    0.07
   3  -1  -2    1.95    0.07
   3  -1  -2    1.90    0.06
  -3   1   1    3.50    0.10
   3   1  -1    3.45    0.10
   3   1  -1    3.47    0.10
   3   1  -1    3.47    0.10
  -3  -1   1    3.43    0.10
   3  -1  -1    3.54    0.10
   3  -1  -1    3.60    0.11
  -3   1   0    1.16    0.04
   3   1   0    1.15    0.04
   3   1   0    1.14    0.04
   3   1   0    1.13    0.04
   3   1   0    1.17    0.04
   3  -1   0    1.14    0.04
   3  -1   0    1.15    0.04
  -3  -1   0    1.11    0.04
  -3  -1   0    1.17    0.04
   3   1   1    0.95    0.03
   3   1   1    0.93    0.03
   3   1   1    0.91    0.03
  -3   1  -1    0.95    0.03
   3   1   1    1.00    0.03
   3  -1   1    0.93    0.03
  -3  -1  -1    0.98    0.03
  -3  -1  -1    0.97    0.03
   3  -1   1    0.93    0.03
   3   1   2    0.33    0.01
   3   1   2    0.35    0.02
   3   1   2    0.34    0.02
  -3   1  -2    0.35    0.01
  -3  -1  -2    0.35    0.02
   3  -1   2    0.34    0.02
   3  -1   2    0.32    0.01
   3  -1   2    0.33    0.01
  -3   1  -3    1.34    0.04
  -3   1  -3    1.40    0.04
   3   1   3    1.32    0.05
   3   1   3    1.37    0.05
  -3  -1  -3    1.37    0.05
   3  -1   3    1.35    0.04
   3  -1   3    1.33    0.05
  -3   1  -4    3.16    0.10
   3   1   4    3.14    0.11
   3   1   4    3.18    0.10
   3  -1   4    3.29    0.10
  -3  -1  -4    3.39    0.10
   3  -1   4    3.19    0.11
  -3   1  -5    0.18    0.01
   3   1   5    0.23    0.02
   3   1   5    0.20    0.02
   3  -1   5    0.16    0.01
   3  -1   5    0.18    0.02
  -3   1  -6    0.00    0.00
   3   1   6    0.03    0.01
   3   1   6    0.00    0.01
   3  -1   6   -0.01    0.01
   3  -1   6    0.00    0.01
   3   1   7    3.26    0.11
   3   1   7    3.06    0.11
   3  -1   7    3.21    0.11
   3  -1   7    3.15    0.11
   3   1   8    6.51    0.22
   3   1   8    6.88    0.21
   3  -1   8    6.25    0.22
   3  -1   8    6.83    0.21
   3   1   9    0.26    0.03
   3   1   9    0.26    0.03
   3  -1   9    0.26    0.03
   3  -1   9    0.25    0.03
   3   1  10    0.08    0.02
   3   1  10    0.06    0.02
   3  -1  10    0.09    0.02
   3  -1  10    0.10    0.02
   3   1  11    0.88    0.05
   3   1  11    0.87    0.06
   3  -1  11    0.86    0.05
   3  -1  11    0.88    0.06
   3   1  12    3.67    0.15
   3   1  12    4.08    0.15
   3  -1  12    3.54    0.15
   3  -1  12    4.03    0.14
   3   1  13    0.08    0.03
   3   1  13    0.14    0.03
   3  -1  13    0.12    0.03
   3  -1  13    0.06    0.02
   3   1  14    0.04    0.02
   3   1  14    0.09    0.03
   3  -1  14    0.05    0.03
   3  -1  14    0.09    0.03
   3   1  15    0.11    0.04
   3   1  15    0.12    0.03
   3  -1  15    0.11    0.04
   3   1  16    1.11    0.08
   3   1  16    1.08    0.08
   3  -1  16    1.15    0.08
   3   1  17    0.00    0.03
  -3   1 -17    0.00    0.02
  -3  -1 -17    0.02    0.03
   3  -1  17   -0.05    0.02
  -3   2  17    0.05    0.03
   3  -2 -17   -0.01    0.03
   3   2 -16    0.15    0.03
  -3   2  16    0.19    0.04
  -3   2  16    0.24    0.05
  -3  -2  16    0.13    0.03
   3  -2 -16    0.16    0.04
  -3   2  15    0.57    0.06
   3   2 -15    0.59    0.05
  -3   2  15    0.59    0.06
  -3  -2  15    0.53    0.05
   3  -2 -15    0.52    0.06
  -3   2  14    0.11    0.03
  -3   2  14    0.10    0.03
   3   2 -14    0.15    0.03
   3  -2 -14    0.08    0.03
  -3  -2  14    0.12    0.03
   3   2 -13    0.37    0.04
  -3   2  13    0.40    0.05
  -3   2  13    0.37    0.04
   3  -2 -13    0.42    0.05
  -3  -2  13    0.46    0.05
  -3   2  12    0.98    0.06
   3   2 -12    1.10    0.06
  -3   2  12    1.00    0.06
   3  -2 -12    1.04    0.06
  -3  -2  12    0.96    0.06
  -3   2  11    1.02    0.06
  -3   2  11    1.03    0.06
   3   2 -11    0.99    0.05
  -3  -2  11    0.97    0.05
   3  -2 -11    0.90    0.06
   3   2 -10    0.42    0.03
  -3   2  10    0.43    0.04
  -3   2  10    0.49    0.04
   3  -2 -10    0.50    0.04
  -3  -2  10    0.38    0.03
  -3   2   9    1.18    0.06
  -3   2   9    1.13    0.06
   3   2  -9    1.17    0.05
  -3  -2   9    1.14    0.05
   3  -2  -9    1.21    0.06
  -3   2   8    4.17    0.15
  -3   2   8    3.98    0.14
   3   2  -8    4.19    0.14
  -3  -2   8    4.22    0.14
   3  -2  -8    4.11    0.14
   3   2  -7    1.51    0.06
  -3   2   7    1.52    0.07
  -3   2   7    1.51    0.07
  -3  -2   7    1.58    0.06
   3  -2  -7    1.49    0.07
  -3   2   6    0.33    0.02
  -3   2   5    1.41    0.06
   3   2  -5    1.43    0.05
  -3   2   5    1.41    0.06
   3   2  -5    1.36    0.05
  -3  -2   5    1.40    0.05
   3  -2  -5    1.48    0.06
  -3   2   4    4.02    0.13
  -3   2   4    4.09    0.13
   3   2  -4    4.23    0.13
  -3  -2   4    4.08    0.13
   3  -2  -4    4.00    0.13
   3   2  -3    0.36    0.02
  -3   2   3    0.35    0.02
  -3   2   3    0.33    0.02
   3  -2  -3    0.36    0.02
   3  -2  -3    0.37    0.02
   3   2  -2    0.11    0.01
   3   2  -2    0.12    0.01
  -3   2   2    0.12    0.01
  -3   2   2    0.11    0.01
  -3   2   2    0.13    0.01
   3  -2  -2    0.15    0.01
   3  -2  -2    0.11    0.01
   3  -2  -2    0.14    0.01
   3   2  -1    7.56    0.23
  -3   2   1    7.66    0.23
   3   2  -1    7.81    0.23
  -3   2   1    7.65    0.22
   3   2  -1    7.75    0.22
  -3   2   1    7.72    0.23
   3   2  -1    7.71    0.23
   3  -2  -1    7.56    0.23
  -3  -2   1    7.78    0.22
   3  -2  -1    7.90    0.23
   3  -2  -1    7.92    0.23
  -3   2   0    1.12    0.03
   3   2   0    1.00    0.04
   3   2   0    1.07    0.04
   3   2   0    1.05    0.04
   3   2   0    1.07    0.04
  -3  -2   0    1.12    0.04
   3  -2   0    1.10    0.04
   3  -2   0    1.10    0.04
   3   2   1    0.10    0.01
   3   2   1    0.12    0.01
  -3   2  -1    0.09    0.01
   3   2   1    0.08    0.01
  -3  -2  -1    0.08    0.01
  -3  -2  -1    0.08    0.01
   3  -2   1    0.10    0.01
  -3   2  -2    4.65    0.13
   3   2   2    4.42    0.14
   3   2   2    4.47    0.14
  -3   2  -2    4.67    0.13
   3   2   2    4.51    0.14
   3  -2   2    4.45    0.13
   3  -2   2    4.37    0.13
  -3  -2  -2    4.61    0.14
   3  -2   2    4.59    0.14
   3   2   3    6.11    0.17
   3   2   3    5.89    0.18
  -3   2  -3    6.11    0.18
  -3   2  -3    6.02    0.18
   3   2   3    5.71    0.19
   3  -2   3    6.09    0.18
   3  -2   3    5.77    0.18
   3  -2   3    5.92    0.18
  -3  -2  -3    6.09    0.18
  -3   2  -4    6.33    0.18
  -3   2  -4    6.23    0.18
   3   2   4    6.04    0.19
   3   2   4    6.04    0.19
   3  -2   4    6.24    0.19
   3  -2   4    6.13    0.18
   3   2   5    1.03    0.05
  -3   2  -5    1.09    0.04
   3   2   5    1.11    0.05
  -3   2  -5    1.11    0.04
   3  -2   5    1.10    0.05
   3  -2   5    1.11    0.04
   3   2   6    3.60    0.12
  -3   2  -6    3.34    0.11
  -3   2  -6    3.45    0.11
   3   2   6    3.15    0.12
   3  -2   6    3.39    0.12
   3  -2   6    3.49    0.11
   3   2   7    0.01    0.01
  -3   2  -7    0.04    0.01
   3   2   7    0.02    0.01
   3  -2   7    0.04    0.01
   3  -2   7    0.03    0.01
   3   2   8    2.04    0.08
   3   2   8    2.07    0.09
  -3   2  -8    2.09    0.07
   3  -2   8    1.89    0.08
   3  -2   8    2.04    0.08
   3   2   9    0.70    0.04
   3   2   9    0.74    0.05
   3  -2   9    0.75    0.04
   3  -2   9    0.66    0.04
   3   2  10    0.17    0.03
   3   2  10    0.17    0.03
   3  -2  10    0.19    0.03
   3  -2  10    0.17    0.02
   3   2  11    0.17    0.03
   3   2  11    0.13    0.02
  -3   2 -11    0.17    0.02
   3  -2  11    0.14    0.03
   3  -2  11    0.15    0.02
   3   2  12    0.14    0.03
   3   2  12    0.17    0.03
   3  -2  12    0.14    0.03
   3  -2  12    0.09    0.03
   3   2  13    0.01    0.02
   3   2  13   -0.02    0.01
   3  -2  13    0.00    0.01
   3  -2  13    0.02    0.02
   3   2  14    0.02    0.02
   3   2  14    0.01    0.02
   3  -2  14    0.00    0.02
   3   2  15    0.19    0.04
   3   2  15    0.24    0.05
   3  -2  15    0.32    0.05
   3   2  16    0.00    0.03
   3   2  16    0.03    0.03
   3  -2  16    0.04    0.03
   3   2  17    0.04    0.04
   3  -2  17    0.08    0.04
  -3  -2 -17    0.05    0.03
  -3   3  17    0.00    0.03
   3  -3 -17    0.04    0.03
  -3   3  16   -0.01    0.03
   3  -3 -16    0.01    0.03
   3   3 -15    0.26    0.04
  -3   3  15    0.26    0.04
  -3   3  15    0.20    0.04
   3  -3 -15    0.23    0.04
  -3   3  14    0.06    0.03
   3   3 -14    0.04    0.02
  -3   3  14    0.04    0.03
  -3  -3  14    0.03    0.02
   3  -3 -14    0.07    0.03
  -3   3  13    0.08    0.03
   3   3 -13    0.04    0.02
  -3   3  13    0.07    0.02
  -3  -3  13    0.06    0.02
   3  -3 -13    0.06    0.02
  -3   3  12    0.06    0.02
   3   3 -12    0.08    0.02
  -3   3  12    0.09    0.02
  -3  -3  12    0.08    0.02
   3  -3 -12    0.11    0.03
  -3   3  11    2.03    0.09
  -3   3  11    2.14    0.09
   3   3 -11    2.01    0.08
   3  -3 -11    2.01    0.09
  -3  -3  11    1.98    0.08
  -3   3  10    0.00    0.01
   3   3 -10    0.04    0.01
  -3   3  10    0.01    0.02
  -3  -3  10    0.05    0.01
   3  -3 -10    0.03    0.02
  -3   3   9    0.06    0.02
   3  -3  -9    0.06    0.02
   3   3  -8    0.10    0.02
  -3   3   8    0.06    0.02
  -3   3   8    0.18    0.03
   3  -3  -8    0.10    0.02
  -3  -3   8    0.12    0.02
  -3   3   7    7.31    0.23
   3   3  -7    7.19    0.22
  -3   3   7    6.93    0.23
   3  -3  -7    7.10    0.23
  -3  -3   7    7.08    0.22
   3   3  -6    3.07    0.10
  -3   3   6    3.14    0.11
  -3   3   6    3.11    0.11
  -3  -3   6    3.00    0.10
   3  -3  -6    3.13    0.11
   3   3  -5    0.94    0.04
  -3   3   5    0.95    0.05
   3   3  -5    0.96    0.04
  -3   3   5    1.20    0.05
  -3  -3   5    1.07    0.04
   3  -3  -5    1.01    0.05
   3   3  -4    0.01    0.00
  -3   3   4    0.01    0.01
  -3   3   4    0.00    0.01
   3   3  -4    0.00    0.01
  -3  -3   4    0.01    0.00
   3  -3  -4    0.01    0.01
  -3   3   3    4.63    0.15
   3   3  -3    4.80    0.14
   3   3  -3    4.75    0.15
  -3   3   3    4.67    0.15
  -3   3   3    4.80    0.14
  -3   3   3    4.68    0.14
   3  -3  -3    4.73    0.14
   3  -3  -3    4.67    0.15
   3  -3  -3    4.72    0.15
   3   3  -2    4.30    0.12
   3   3  -2    4.25    0.12
   3   3  -2    4.17    0.12
  -3   3   2    4.10    0.13
   3   3  -2    3.77    0.12
  -3   3   2    4.12    0.13
   3   3  -2    4.19    0.13
   3   3  -2    4.23    0.13
   3  -3  -2    4.25    0.13
   3  -3  -2    4.14    0.13
  -3   3   1    0.34    0.01
   3   3  -1    0.33    0.02
   3   3  -1    0.36    0.02
   3   3  -1    0.34    0.02
   3   3  -1    0.34    0.01
  -3   3   1    0.31    0.02
  -3   3   1    0.32    0.02
   3   3  -1    0.32    0.01
  -3  -3   1    0.33    0.01
  -3  -3   1    0.30    0.02
   3  -3  -1    0.34    0.02
   3  -3  -1    0.32    0.02
   3   3   0    0.43    0.02
   3   3   0    0.47    0.02
   3   3   0    0.45    0.02
   3   3   0    0.44    0.02
  -3   3   0    0.47    0.02
  -3   3   0    0.49    0.02
   3   3   0    0.45    0.02
  -3  -3   0    0.48    0.02
   3  -3   0    0.45    0.02
   3  -3   0    0.45    0.02
   3   3   1    3.98    0.13
  -3   3  -1    4.14    0.12
   3   3   1    4.08    0.13
   3   3   1    3.95    0.12
   3  -3   1    4.05    0.12
   3  -3   1    4.10    0.12
  -3  -3  -1    4.27    0.13
   3   3   2    0.79    0.03
   3   3   2    0.78    0.03
  -3   3  -2    0.78    0.03
   3   3   2    0.77    0.03
   3  -3   2    0.77    0.03
  -3  -3  -2    0.81    0.03
   3   3   3    1.36    0.05
   3   3   3    1.60    0.06
   3   3   3    1.34    0.05
  -3   3  -3    1.35    0.05
  -3   3  -3    1.32    0.04
   3  -3   3    1.34    0.04
   3  -3   3    1.40    0.05
   3   3   4    0.14    0.02
  -3   3  -4    0.12    0.01
   3   3   4    0.13    0.02
  -3   3  -4    0.12    0.01
   3  -3   4    0.13    0.01
   3  -3   4    0.15    0.01
  -3   3  -5    7.43    0.22
   3   3   5    7.02    0.23
   3   3   5    7.47    0.23
  -3   3  -5    7.71    0.22
   3  -3   5    7.43    0.22
   3  -3   5    7.24    0.23
  -3   3  -6    0.57    0.03
  -3   3  -6    0.52    0.02
   3   3   6    0.51    0.03
   3  -3   6    0.56    0.03
   3  -3   6    0.54    0.03
  -3   3  -7    1.25    0.05
  -3   3  -7    1.27    0.05
   3   3   7    1.29    0.06
   3  -3   7    1.21    0.05
   3  -3   7    1.23    0.05
   3   3   8    0.00    0.01
   3   3   8   -0.01    0.01
  -3   3  -8    0.01    0.01
   3  -3   8    0.00    0.01
   3  -3   8    0.00    0.01
  -3   3  -9    0.96    0.04
   3   3   9    0.92    0.05
   3   3   9    0.99    0.05
   3  -3   9    0.90    0.05
   3  -3   9    0.95    0.04
   3   3  10    0.06    0.02
  -3   3 -10    0.09    0.02
   3   3  10    0.05    0.02
   3  -3  10    0.06    0.01
   3  -3  10    0.06    0.02
   3   3  11    0.15    0.03
  -3   3 -11    0.10    0.02
   3   3  11    0.13    0.03
   3  -3  11    0.14    0.03
   3  -3  11    0.14    0.02
   3   3  12    0.20    0.03
   3   3  12    0.23    0.04
   3  -3  12    0.21    0.03
   3  -3  12    0.23    0.03
   3   3  13    0.03    0.03
   3   3  13   -0.01    0.01
   3  -3  13    0.01    0.02
   3   3  14    0.04    0.02
   3   3  14    0.02    0.03
   3  -3  14    0.01    0.02
   3   3  15    0.05    0.03
   3   3  15   -0.01    0.03
   3  -3  15    0.01    0.02
   3   3  16    0.11    0.04
  -3  -3 -16    0.07    0.03
   3  -3  16    0.12    0.04
   3   3  17    0.05    0.04
  -3  -3 -17    0.03    0.03
  -3   4  17   -0.01    0.03
   3  -4 -17    0.01    0.03
  -3   4  16    0.03    0.03
   3  -4 -16    0.02    0.02
  -3   4  15    0.29    0.05
   3   4 -15    0.25    0.04
  -3   4  15    0.25    0.04
   3  -4 -15    0.27    0.04
  -3   4  14    0.27    0.05
   3   4 -14    0.29    0.04
  -3   4  14    0.30    0.04
   3  -4 -14    0.33    0.05
   3   4 -13    0.03    0.02
  -3   4  13    0.02    0.02
  -3   4  13    0.03    0.02
   3  -4 -13    0.02    0.02
  -3  -4  13    0.01    0.02
  -3   4  12    0.17    0.03
   3   4 -12    0.20    0.03
  -3   4  12    0.16    0.03
   3   4 -12    0.18    0.03
   3  -4 -12    0.21    0.03
  -3  -4  12    0.20    0.03
   3   4 -11    0.71    0.05
   3   4 -11    0.77    0.04
  -3   4  11    0.78    0.06
  -3   4  11    0.91    0.06
   3  -4 -11    0.82    0.05
  -3  -4  11    0.80    0.05
  -3   4  10    0.95    0.06
   3   4 -10    1.01    0.05
   3   4 -10    0.89    0.05
  -3   4  10    1.05    0.06
  -3  -4  10    1.06    0.05
   3  -4 -10    0.90    0.06
   3   4  -9    0.02    0.01
  -3   4   9    0.03    0.02
  -3   4   9    0.05    0.02
   3   4  -9    0.06    0.01
   3  -4  -9    0.04    0.02
  -3  -4   9    0.04    0.01
   3   4  -8    0.28    0.02
  -3   4   8    0.30    0.03
   3   4  -8    0.27    0.03
  -3   4   8    0.31    0.03
   3  -4  -8    0.35    0.04
  -3  -4   8    0.27    0.02
   3   4  -7    0.10    0.02
  -3   4   6    0.95    0.05
  -3   4   6    0.94    0.05
   3   4  -6    1.14    0.05
   3   4  -6    1.10    0.04
   3   4  -6    0.98    0.04
  -3  -4   6    0.93    0.04
   3  -4  -6    0.88    0.05
   3   4  -5    0.05    0.01
   3   4  -5    0.04    0.01
  -3   4   5    0.05    0.01
  -3   4   5    0.04    0.01
  -3  -4   5    0.05    0.01
   3  -4  -5    0.04    0.01
  -3   4   4    0.00    0.01
  -3   4   4    0.00    0.00
  -3   4   4    0.01    0.01
   3   4  -4    0.00    0.01
   3   4  -4    0.01    0.00
  -3   4   4    0.00    0.00
   3  -4  -4    0.01    0.01
   3   4  -3    1.08    0.03
  -3   4   3    1.01    0.04
   3   4  -3    1.05    0.04
  -3   4   3    1.05    0.04
  -3   4   3    1.03    0.04
   3   4  -3    1.08    0.04
  -3   4   3    1.08    0.04
   3  -4  -3    1.00    0.04
  -3   4   2    0.16    0.01
  -3   4   2    0.14    0.01
   3   4  -2    0.16    0.01
   3   4  -2    0.16    0.01
   3   4  -2    0.14    0.01
  -3   4   2    0.16    0.01
   3   4  -2    0.15    0.01
   3  -4  -2    0.17    0.02
   3  -4  -2    0.15    0.01
  -3   4   1    0.46    0.02
   3   4  -1    0.51    0.02
   3   4  -1    0.48    0.02
   3   4  -1    0.45    0.02
  -3   4   1    0.45    0.02
  -3   4   1    0.44    0.02
   3   4  -1    0.46    0.02
   3   4  -1    0.47    0.02
   3  -4  -1    0.45    0.02
   3  -4  -1    0.45    0.02
  -3  -4   1    0.49    0.02
  -3  -4   1    0.47    0.02
  -3   4   0    0.44    0.02
   3   4   0    0.46    0.02
   3   4   0    0.43    0.02
   3   4   0    0.46    0.02
  -3   4   0    0.45    0.02
   3   4   0    0.43    0.02
   3   4   0    0.45    0.02
   3  -4   0    0.46    0.02
  -3  -4   0    0.43    0.02
   3  -4   0    0.44    0.02
   3   4   1    0.46    0.02
   3   4   1    0.42    0.02
  -3   4  -1    0.39    0.02
   3   4   1    0.41    0.02
   3  -4   1    0.41    0.02
   3  -4   1    0.40    0.02
  -3  -4  -1    0.43    0.02
   3   4   2    0.09    0.01
  -3   4  -2    0.11    0.01
   3   4   2    0.13    0.01
   3   4   2    0.11    0.01
  -3  -4  -2    0.11    0.02
   3  -4   2    0.12    0.01
   3   4   3    4.09    0.14
   3   4   3    4.28    0.13
   3   4   3    4.11    0.13
  -3   4  -3    4.15    0.12
   3  -4   3    4.17    0.13
  -3   4  -4    0.02    0.01
   3   4   4    0.03    0.01
   3   4   4    0.03    0.01
   3   4   4    0.04    0.01
   3  -4   4    0.04    0.01
   3   4   5    0.02    0.01
  -3   4  -5    0.04    0.01
  -3   4  -5    0.04    0.00
   3  -4   5    0.04    0.01
   3   4   6    0.06    0.01
  -3   4  -6    0.07    0.01
  -3   4  -6    0.04    0.01
   3  -4   6    0.05    0.01
   3  -4   6    0.04    0.01
   3   4   7    6.22    0.20
   3   4   7    5.83    0.20
  -3   4  -7    6.07    0.18
  -3   4  -7    6.45    0.19
   3  -4   7    6.21    0.19
   3  -4   7    6.06    0.20
   3   4   8    0.30    0.03
  -3   4  -8    0.37    0.02
   3   4   8    0.32    0.04
  -3   4  -8    0.35    0.02
   3  -4   8    0.38    0.02
   3  -4   8    0.34    0.03
   3   4   9    0.00    0.01
   3   4   9    0.00    0.01
  -3   4  -9    0.00    0.01
   3  -4   9    0.00    0.01
   3  -4   9    0.00    0.01
   3   4  10   -0.01    0.01
   3   4  10    0.02    0.02
  -3   4 -10    0.02    0.01
   3  -4  10    0.03    0.01
   3  -4  10    0.02    0.01
  -3   4 -11    2.38    0.09
   3   4  11    2.03    0.10
   3   4  11    2.27    0.10
   3  -4  11    2.08    0.09
   3  -4  11    2.18    0.09
   3   4  12    0.27    0.04
   3   4  12    0.26    0.04
   3  -4  12    0.32    0.04
   3   4  13   -0.01    0.02
   3   4  13   -0.02    0.02
   3  -4  13    0.01    0.02
   3   4  14    0.10    0.03
   3   4  14    0.10    0.04
   3  -4  14    0.16    0.03
   3   4  15    0.50    0.06
   3   4  15    0.51    0.06
  -3  -4 -15    0.46    0.06
   3   4  16    0.00    0.03
  -3  -4 -16   -0.01    0.02
  -3   5  16    0.06    0.03
   3  -5 -16    0.08    0.03
  -3   5  15    0.06    0.03
   3   5 -15    0.00    0.02
   3  -5 -15   -0.02    0.02
   3   5 -14    0.13    0.03
  -3   5  14    0.16    0.04
  -3   5  14    0.19    0.04
   3  -5 -14    0.13    0.03
  -3   5  13    0.33    0.05
  -3   5  13    0.47    0.05
   3   5 -13    0.43    0.04
   3  -5 -13    0.37    0.05
  -3   5  12    0.15    0.03
  -3   5  12    0.15    0.03
   3   5 -12    0.17    0.03
   3  -5 -12    0.10    0.03
  -3   5  11    0.28    0.04
  -3   5  11    0.29    0.04
   3   5 -11    0.31    0.04
  -3  -5  11    0.25    0.03
   3  -5 -11    0.24    0.04
  -3   5  10    0.36    0.04
  -3   5  10    0.35    0.04
   3   5 -10    0.35    0.04
   3   5 -10    0.38    0.03
   3  -5 -10    0.34    0.04
  -3  -5  10    0.36    0.03
   3   5  -9    3.41    0.11
  -3   5   9    3.17    0.13
   3   5  -9    3.57    0.13
  -3   5   9    3.48    0.13
   3  -5  -9    3.39    0.13
  -3  -5   9    3.36    0.11
  -3   5   8    0.01    0.01
  -3   5   8    0.01    0.01
   3   5  -8    0.01    0.01
   3   5  -8    0.00    0.01
  -3  -5   8    0.00    0.01
   3  -5  -8   -0.01    0.01
   3   5  -7    1.68    0.06
  -3   5   7    1.76    0.08
   3   5  -7    1.61    0.07
  -3   5   7    1.70    0.07
  -3  -5   7    1.67    0.06
   3  -5  -7    1.64    0.07
   3   5  -6    0.25    0.02
   3   5  -6    0.23    0.01
  -3   5   6    0.21    0.02
  -3   5   6    0.25    0.03
   3   5  -6    0.24    0.02
  -3  -5   6    0.22    0.01
   3  -5  -6    0.21    0.02
   3   5  -5   11.94    0.34
   3   5  -5   11.92    0.36
  -3   5   5   11.68    0.36
  -3   5   5   12.01    0.36
   3  -5  -5   11.45    0.36
  -3   5   4    0.85    0.03
  -3   5   4    0.86    0.04
   3   5  -4    0.90    0.03
   3   5  -4    0.88    0.04
  -3   5   4    0.85    0.03
  -3   5   4    0.82    0.04
   3   5  -4    0.87    0.03
   3  -5  -4    0.87    0.04
  -3   5   3    1.13    0.05
   3   5  -3    1.16    0.04
   3   5  -3    1.12    0.04
   3   5  -3    1.10    0.05
   3   5  -3    1.08    0.04
  -3   5   3    1.04    0.04
   3  -5  -3    1.04    0.05
  -3   5   2    0.00    0.00
  -3   5   2    0.00    0.00
   3   5  -2    0.01    0.01
   3   5  -2    0.00    0.00
  -3   5   2    0.00    0.01
   3   5  -2    0.00    0.00
   3   5  -2    0.01    0.00
   3  -5  -2    0.00    0.00
   3  -5  -2   -0.01    0.01
   3   5  -1   16.61    0.49
   3   5  -1   16.78    0.49
   3   5  -1   16.29    0.48
  -3   5   1   16.61    0.49
   3   5  -1   16.99    0.49
   3   5  -1   16.52    0.49
  -3   5   1   16.42    0.49
  -3   5   1   16.69    0.49
   3  -5  -1   17.18    0.49
   3  -5  -1   16.36    0.49
  -3  -5   1   17.28    0.49
  -3  -5   1   16.41    0.48
   3   5   0    0.07    0.01
   3   5   0    0.08    0.01
  -3   5   0    0.09    0.01
   3   5   0    0.10    0.01
  -3   5   0    0.07    0.01
   3   5   0    0.08    0.01
  -3   5   0    0.11    0.01
  -3  -5   0    0.09    0.01
   3  -5   0    0.08    0.01
   3  -5   0    0.07    0.01
   3   5   1    0.00    0.00
  -3   5  -1    0.00    0.00
  -3   5  -1    0.00    0.00
   3   5   1    0.02    0.01
   3  -5   1    0.00    0.00
   3  -5   1    0.00    0.00
  -3   5  -2    0.01    0.00
   3   5   2    0.02    0.01
   3   5   2    0.02    0.01
   3   5   2    0.01    0.01
   3  -5   2    0.01    0.01
   3  -5   2    0.01    0.00
   3   5   3   10.71    0.33
   3   5   3   11.15    0.33
   3   5   3   10.55    0.33
  -3   5  -3   11.35    0.32
   3  -5   3   11.26    0.33
  -3   5  -4    0.33    0.01
   3   5   4    0.32    0.02
   3   5   4    0.32    0.02
   3   5   4    0.35    0.03
   3  -5   4    0.33    0.02
   3   5   5    0.09    0.01
   3   5   5    0.08    0.01
  -3   5  -5    0.09    0.01
   3  -5   5    0.10    0.01
   3   5   6    0.09    0.02
  -3   5  -6    0.07    0.01
  -3   5  -6    0.09    0.01
   3   5   6    0.06    0.02
   3  -5   6    0.08    0.01
   3   5   7    1.30    0.06
  -3   5  -7    1.35    0.05
  -3   5  -7    1.48    0.06
   3   5   7    1.34    0.07
   3  -5   7    1.44    0.06
   3   5   8    0.09    0.02
  -3   5  -8    0.08    0.01
   3   5   8    0.04    0.02
   3  -5   8    0.07    0.01
   3   5   9    0.16    0.03
  -3   5  -9    0.16    0.02
   3  -5   9    0.17    0.02
   3   5  10    0.06    0.02
   3   5  10    0.10    0.02
  -3   5 -10    0.15    0.02
   3  -5  10    0.12    0.02
   3   5  11    0.02    0.02
  -3   5 -11    0.01    0.01
   3   5  11    0.01    0.02
   3  -5  11    0.00    0.01
   3   5  12    0.02    0.02
   3   5  12    0.00    0.02
   3  -5  12    0.02    0.02
   3   5  13    0.01    0.02
   3   5  13    0.01    0.02
   3  -5  13   -0.01    0.02
   3   5  14    0.12    0.03
   3   5  14    0.12    0.04
   3   5  15    0.04    0.03
  -3  -5 -15    0.02    0.03
   3   5  16   -0.03    0.02
  -3  -5 -16    0.01    0.03
  -3   6  16   -0.02    0.02
   3  -6 -16    0.01    0.02
  -3   6  15    0.02    0.03
   3   6 -15    0.01    0.02
   3  -6 -15    0.05    0.03
  -3   6  14   -0.01    0.02
   3   6 -14    0.00    0.02
  -3   6  14    0.02    0.02
   3  -6 -14   -0.01    0.02
  -3   6  13    0.38    0.05
  -3   6  13    0.28    0.05
   3   6 -13    0.37    0.04
   3  -6 -13    0.37    0.05
  -3   6  12    0.20    0.04
   3   6 -12    0.26    0.03
  -3   6  12    0.17    0.03
   3  -6 -12    0.21    0.04
  -3   6  11    0.15    0.03
   3   6 -11    0.20    0.03
  -3   6  11    0.14    0.03
   3  -6 -11    0.15    0.03
  -3   6  10    0.18    0.03
   3   6 -10    0.14    0.03
  -3   6  10    0.14    0.03
   3  -6 -10    0.09    0.02
   3   6  -9    0.91    0.05
  -3   6   9    0.94    0.06
  -3   6   9    0.93    0.06
   3  -6  -9    0.85    0.05
   3   6  -8    1.28    0.05
  -3   6   8    1.27    0.07
   3   6  -8    1.33    0.06
  -3   6   8    1.26    0.07
  -3  -6   8    1.23    0.05
   3  -6  -8    1.27    0.07
  -3   6   7    2.14    0.09
  -3   6   7    2.22    0.09
   3   6  -7    2.34    0.09
   3   6  -7    2.11    0.07
  -3  -6   7    2.18    0.07
   3  -6  -7    2.36    0.09
  -3   6   6    1.82    0.08
  -3   6   6    1.74    0.08
   3   6  -6    1.71    0.05
   3   6  -6    1.77    0.07
   3  -6  -6    1.73    0.07
  -3   6   5    0.02    0.00
  -3   6   5    0.01    0.01
   3   6  -5    0.02    0.01
  -3   6   5    0.01    0.00
  -3   6   5    0.01    0.01
   3   6  -5    0.02    0.00
   3   6  -5    0.02    0.01
   3  -6  -5    0.00    0.01
  -3   6   4    3.69    0.12
   3   6  -4    3.61    0.11
   3   6  -4    3.52    0.11
   3   6  -4    3.53    0.11
   3   6  -4    3.53    0.12
  -3   6   4    3.65    0.11
  -3   6   4    3.59    0.13
  -3   6   4    3.53    0.11
   3  -6  -4    3.62    0.12
  -3   6   3    6.44    0.20
   3   6  -3    6.62    0.21
   3   6  -3    6.46    0.20
   3   6  -3    6.70    0.20
   3   6  -3    6.36    0.19
  -3   6   3    6.60    0.21
   3  -6  -3    6.53    0.21
  -3   6   2    5.07    0.16
   3   6  -2    5.26    0.16
   3   6  -2    5.29    0.17
  -3   6   2    5.22    0.16
  -3   6   2    5.11    0.16
   3   6  -2    5.03    0.16
   3   6  -2    5.26    0.16
   3  -6  -2    5.34    0.17
  -3   6   1    3.25    0.11
  -3   6   1    3.26    0.11
  -3   6   1    3.23    0.10
   3   6  -1    3.17    0.10
   3   6  -1    3.33    0.10
   3   6  -1    3.14    0.11
   3   6  -1    3.25    0.10
   3  -6  -1    3.26    0.11
   3  -6  -1    3.16    0.10
  -3  -6   1    3.29    0.10
  -3  -6   1    3.16    0.10
  -3   6   0    4.91    0.15
   3   6   0    4.85    0.15
  -3   6   0    4.92    0.15
  -3   6   0    4.94    0.15
   3   6   0    5.06    0.15
   3   6   0    4.82    0.15
   3   6   0    4.91    0.15
   3  -6   0    4.99    0.15
  -3  -6   0    4.69    0.15
   3  -6   0    4.89    0.15
  -3   6  -1    4.48    0.14
   3   6   1    4.41    0.14
  -3   6  -1    4.44    0.14
   3   6   1    4.39    0.14
   3   6   1    4.49    0.14
   3  -6   1    4.43    0.13
   3  -6   1    4.54    0.14
  -3   6  -2    1.82    0.06
   3   6   2    1.86    0.07
   3   6   2    1.91    0.07
  -3   6  -2    1.86    0.06
   3   6   2    1.80    0.07
   3  -6   2    1.82    0.06
   3  -6   2    1.87    0.06
   3   6   3    5.67    0.18
   3   6   3    5.83    0.18
  -3   6  -3    5.59    0.17
   3   6   3    5.87    0.18
   3  -6   3    5.59    0.17
  -3   6  -4    3.75    0.11
   3   6   4    3.74    0.13
   3   6   4    3.81    0.12
   3   6   4    3.76    0.13
   3  -6   4    3.76    0.12
   3   6   5    1.28    0.06
   3   6   5    1.23    0.04
  -3   6  -5    1.28    0.04
   3   6   5    1.26    0.06
   3  -6   5    1.33    0.05
  -3   6  -6    0.26    0.02
   3   6   6    0.29    0.03
  -3   6  -6    0.27    0.01
   3   6   6    0.40    0.03
   3  -6   6    0.31    0.02
   3   6   7    1.14    0.06
   3   6   7    1.28    0.06
  -3   6  -7    1.24    0.05
   3  -6   7    1.25    0.05
   3   6   8    0.28    0.03
   3   6   8    0.24    0.03
  -3   6  -8    0.27    0.02
   3  -6   8    0.25    0.03
   3   6   9    0.15    0.03
  -3   6  -9    0.14    0.02
   3   6   9    0.18    0.03
   3  -6   9    0.21    0.02
   3   6  10   -0.02    0.01
  -3   6 -10    0.02    0.01
   3   6  10    0.00    0.01
   3  -6  10    0.01    0.01
   3   6  11   -0.03    0.02
  -3   6 -11    0.00    0.01
   3   6  11    0.01    0.01
   3  -6  11   -0.01    0.01
   3   6  12    0.05    0.02
   3   6  12    0.03    0.02
   3   6  13    0.02    0.02
   3   6  13   -0.03    0.02
  -3  -6 -13    0.00    0.02
   3   6  14    0.18    0.04
   3   6  14    0.07    0.03
  -3  -6 -14    0.16    0.04
   3   6  15    0.06    0.03
  -3  -6 -15    0.11    0.04
   3   6  16   -0.01    0.03
  -3  -6 -16   -0.02    0.03
  -3   7  16    0.02    0.03
   3  -7 -16   -0.04    0.02
  -3   7  15    0.02    0.03
   3  -7 -15    0.02    0.03
  -3   7  14    0.01    0.02
   3   7 -14   -0.02    0.02
   3  -7 -14    0.03    0.02
  -3   7  13    0.07    0.03
   3   7 -13    0.03    0.02
  -3   7  13    0.04    0.03
   3  -7 -13   -0.01    0.02
  -3   7  12    0.03    0.02
   3   7 -12    0.06    0.02
  -3   7  12    0.04    0.02
   3  -7 -12    0.06    0.03
   3   7 -11    0.03    0.02
  -3   7  11    0.05    0.02
  -3   7  11    0.00    0.02
   3  -7 -11    0.02    0.02
  -3   7  10    0.00    0.02
  -3   7  10   -0.01    0.01
   3   7 -10    0.00    0.01
   3  -7 -10    0.00    0.01
   3   7  -9    0.17    0.03
  -3   7   9    0.16    0.03
  -3   7   9    0.14    0.03
   3  -7  -9    0.17    0.03
  -3   7   8    0.06    0.02
   3   7  -8    0.05    0.02
  -3   7   8    0.08    0.02
   3  -7  -8    0.04    0.02
  -3   7   7    0.02    0.01
   3   7  -7    0.00    0.01
   3   7  -7    0.00    0.01
  -3   7   7    0.01    0.01
   3  -7  -7    0.02    0.01
   3   7  -6    0.16    0.01
  -3   7   6    0.19    0.03
  -3   7   6    0.19    0.03
   3   7  -6    0.17    0.02
   3   7  -6    0.19    0.02
   3  -7  -6    0.19    0.03
  -3   7   5    0.16    0.02
  -3   7   5    0.18    0.02
   3   7  -5    0.17    0.01
   3   7  -5    0.18    0.02
   3   7  -5    0.23    0.02
  -3   7   5    0.16    0.01
  -3   7   5    0.17    0.01
   3   7  -5    0.21    0.01
   3  -7  -5    0.20    0.02
  -3   7   4    0.00    0.01
  -3   7   4    0.01    0.01
   3   7  -4    0.00    0.01
   3   7  -4    0.01    0.01
   3   7  -4    0.01    0.01
   3   7  -4    0.01    0.00
   3  -7  -4   -0.01    0.01
   3   7  -3    0.01    0.01
   3   7  -3    0.00    0.01
   3   7  -3    0.01    0.00
  -3   7   3    0.01    0.01
  -3   7   3    0.01    0.01
   3   7  -3    0.02    0.01
   3  -7  -3    0.01    0.01
   3   7  -2    0.24    0.02
   3   7  -2    0.31    0.02
  -3   7   2    0.25    0.01
  -3   7   2    0.24    0.02
  -3   7   2    0.27    0.02
   3   7  -2    0.26    0.02
   3   7  -2    0.25    0.02
  -3  -7   2    0.26    0.01
  -3  -7   2    0.28    0.02
   3  -7  -2    0.26    0.02
   3   7  -1    0.01    0.01
  -3   7   1    0.01    0.01
   3   7  -1    0.01    0.01
  -3   7   1    0.01    0.01
  -3   7   1    0.00    0.01
   3   7  -1    0.01    0.01
   3  -7  -1    0.00    0.01
  -3  -7   1    0.00    0.00
  -3   7   0    0.00    0.00
   3   7   0   -0.01    0.00
  -3   7   0   -0.01    0.00
  -3   7   0   -0.01    0.00
   3   7   0    0.00    0.01
   3   7   0    0.00    0.01
   3   7   0   -0.01    0.00
   3  -7   0    0.00    0.00
  -3  -7   0    0.00    0.00
   3  -7   0    0.00    0.00
  -3   7  -1    0.00    0.01
  -3   7  -1    0.00    0.00
   3   7   1    0.00    0.01
   3   7   1    0.00    0.01
  -3   7  -1    0.00    0.01
   3   7   1   -0.01    0.00
   3  -7   1    0.00    0.00
  -3  -7  -1   -0.01    0.00
   3  -7   1    0.00    0.00
   3   7   2   -0.01    0.01
  -3   7  -2    0.00    0.00
   3   7   2    0.01    0.01
   3   7   2    0.00    0.01
  -3   7  -2    0.00    0.00
   3  -7   2    0.00    0.01
   3  -7   2    0.00    0.00
   3   7   3    0.90    0.04
   3   7   3    0.85    0.04
  -3   7  -3    0.81    0.03
   3   7   3    0.86    0.04
   3  -7   3    0.83    0.04
   3   7   4    0.03    0.01
  -3   7  -4    0.05    0.01
   3   7   4    0.04    0.01
   3   7   4    0.03    0.01
   3  -7   4    0.04    0.01
   3   7   5    0.04    0.01
  -3   7  -5    0.03    0.01
   3   7   5    0.05    0.02
   3   7   5    0.03    0.01
   3  -7   5    0.05    0.01
   3   7   6    0.17    0.01
   3   7   6    0.13    0.01
  -3   7  -6    0.14    0.01
   3   7   6    0.16    0.03
   3   7   6    0.15    0.02
   3  -7   6    0.15    0.02
  -3   7  -7    0.71    0.04
   3   7   7    0.67    0.04
   3   7   7    0.69    0.05
  -3   7  -7    0.69    0.03
   3  -7   7    0.69    0.04
   3   7   8    0.14    0.02
   3   7   8    0.14    0.03
  -3   7  -8    0.16    0.02
   3  -7   8    0.16    0.02
  -3   7  -9    0.00    0.01
   3   7   9    0.01    0.02
   3   7   9   -0.02    0.01
   3  -7   9    0.00    0.01
  -3   7 -10    0.38    0.03
   3   7  10    0.30    0.04
   3   7  10    0.42    0.04
   3   7  11    0.22    0.03
  -3   7 -11    0.16    0.02
   3   7  11    0.25    0.04
   3   7  12    0.01    0.02
   3   7  12    0.00    0.02
  -3  -7 -12    0.01    0.02
   3   7  13    0.02    0.02
   3   7  13   -0.01    0.02
  -3  -7 -13    0.01    0.02
   3   7  14    0.27    0.05
  -3  -7 -14    0.21    0.05
   3   7  15    0.10    0.04
  -3  -7 -15    0.06    0.03
  -3   8  15    0.06    0.03
   3  -8 -15    0.09    0.03
  -3   8  14    0.00    0.02
   3   8 -14   -0.01    0.01
   3  -8 -14    0.02    0.02
  -3   8  13   -0.01    0.02
   3   8 -13   -0.02    0.01
   3  -8 -13   -0.01    0.02
   3   8 -12    0.11    0.03
  -3   8  12    0.13    0.03
  -3   8  12    0.12    0.03
   3  -8 -12    0.13    0.03
  -3   8  11    0.39    0.05
   3   8 -11    0.36    0.04
  -3   8  11    0.29    0.04
   3  -8 -11    0.32    0.04
  -3   8  10    0.03    0.02
  -3   8  10    0.03    0.02
   3   8 -10    0.02    0.02
   3  -8 -10    0.01    0.02
  -3   8   9    0.14    0.03
   3   8  -9    0.15    0.03
  -3   8   9    0.14    0.03
   3  -8  -9    0.13    0.03
  -3   8   8    0.06    0.02
  -3   8   8    0.05    0.02
   3   8  -8    0.05    0.02
   3  -8  -8    0.00    0.01
   3   8  -7    0.47    0.03
  -3   8   7    0.43    0.04
   3   8  -7    0.41    0.02
   3   8  -7    0.42    0.02
  -3   8   7    0.48    0.04
   3  -8  -7    0.41    0.04
  -3   8   6    0.24    0.03
  -3   8   6    0.23    0.01
   3   8  -6    0.27    0.02
  -3   8   6    0.25    0.01
   3   8  -6    0.28    0.03
   3   8  -6    0.25    0.02
  -3   8   6    0.25    0.03
   3  -8  -6    0.21    0.03
  -3   8   5    0.78    0.03
   3   8  -5    0.76    0.03
  -3   8   5    0.73    0.04
   3   8  -5    0.79    0.04
   3   8  -5    0.71    0.03
   3  -8  -5    0.74    0.04
   3   8  -4    0.14    0.01
  -3   8   4    0.13    0.02
   3   8  -4    0.15    0.02
   3   8  -4    0.13    0.02
   3   8  -4    0.16    0.01
  -3   8   4    0.12    0.01
   3  -8  -4    0.17    0.02
   3   8  -3    0.21    0.02
   3   8  -3    0.19    0.01
   3   8  -3    0.23    0.02
  -3   8   3    0.17    0.02
   3   8  -3    0.18    0.02
  -3   8   3    0.16    0.02
   3  -8  -3    0.17    0.02
   3   8  -2    0.86    0.04
  -3   8   2    0.86    0.04
  -3   8   2    0.82    0.04
   3   8  -2    0.88    0.04
  -3   8   2    0.89    0.03
   3   8  -2    0.89    0.04
  -3  -8   2    0.90    0.03
  -3  -8   2    0.88    0.03
   3  -8  -2    0.91    0.04
   3   8  -1    2.64    0.10
  -3   8   1    2.73    0.09
  -3   8   1    2.73    0.10
  -3   8   1    2.79    0.09
   3   8  -1    2.67    0.09
   3   8  -1    2.83    0.09
   3  -8  -1    2.75    0.10
  -3  -8   1    2.77    0.09
   3   8   0    0.74    0.03
   3   8   0    0.72    0.04
   3   8   0    0.75    0.03
   3   8   0    0.72    0.03
  -3   8   0    0.70    0.04
  -3   8   0    0.73    0.03
  -3   8   0    0.77    0.03
   3  -8   0    0.73    0.03
   3  -8   0    0.71    0.03
  -3  -8   0    0.76    0.03
   3   8   1    0.05    0.01
   3   8   1    0.03    0.01
   3   8   1    0.03    0.01
  -3   8  -1    0.04    0.01
  -3   8  -1    0.03    0.01
  -3   8  -1    0.04    0.01
   3   8   1    0.03    0.01
   3  -8   1    0.02    0.01
   3  -8   1    0.01    0.01
  -3   8  -2    0.24    0.02
   3   8   2    0.26    0.02
  -3   8  -2    0.23    0.01
   3   8   2    0.28    0.02
   3   8   2    0.26    0.02
  -3   8  -2    0.21    0.02
  -3  -8  -2    0.26    0.02
   3  -8   2    0.25    0.02
   3  -8   2    0.23    0.01
   3   8   3    1.05    0.05
   3   8   3    1.01    0.05
   3   8   3    1.09    0.05
  -3   8  -3    1.12    0.04
  -3  -8  -3    1.02    0.05
   3  -8   3    1.05    0.04
   3   8   4    0.17    0.02
   3   8   4    0.18    0.02
  -3   8  -4    0.18    0.02
   3   8   4    0.20    0.02
  -3  -8  -4    0.18    0.02
   3  -8   4    0.18    0.02
   3   8   5    0.14    0.02
   3   8   5    0.10    0.02
  -3   8  -5    0.11    0.01
   3   8   5    0.11    0.01
   3  -8   5    0.13    0.01
   3   8   6    0.06    0.02
  -3   8  -6    0.06    0.01
   3   8   6    0.02    0.01
   3   8   6    0.04    0.01
   3  -8   6    0.07    0.01
  -3   8  -7    0.12    0.01
   3   8   7    0.14    0.03
   3   8   7    0.12    0.02
   3  -8   7    0.14    0.03
   3   8   8    0.05    0.02
  -3   8  -8    0.05    0.01
   3   8   8    0.04    0.02
   3   8   9    0.05    0.02
   3   8   9    0.05    0.02
  -3  -8  -9    0.06    0.02
   3   8  10    0.14    0.03
  -3   8 -10    0.13    0.02
   3   8  10    0.13    0.03
  -3  -8 -10    0.12    0.03
   3   8  11    0.13    0.03
  -3   8 -11    0.18    0.03
   3   8  11    0.21    0.04
  -3  -8 -11    0.22    0.04
   3   8  12    0.03    0.02
   3   8  12    0.12    0.03
  -3  -8 -12    0.06    0.03
   3   8  13    0.02    0.02
  -3  -8 -13    0.02    0.03
   3   8  14    0.12    0.04
  -3  -8 -14    0.11    0.04
   3   8  15    0.02    0.03
  -3  -8 -15    0.03    0.03
  -3   9  15    0.02    0.03
   3  -9 -15    0.01    0.03
   3   9 -14    0.01    0.02
  -3   9  14    0.02    0.02
   3  -9 -14    0.03    0.03
  -3   9  13    0.06    0.03
   3   9 -13    0.07    0.02
   3  -9 -13    0.09    0.03
  -3   9  12    0.04    0.03
   3   9 -12    0.04    0.02
  -3   9  12    0.01    0.02
   3  -9 -12    0.00    0.02
   3   9 -11    0.02    0.02
  -3   9  11   -0.02    0.02
  -3   9  11    0.02    0.02
   3  -9 -11   -0.02    0.02
   3   9 -10    0.11    0.02
  -3   9  10    0.07    0.03
  -3   9  10    0.07    0.03
   3  -9 -10    0.11    0.03
   3   9  -9    0.20    0.03
  -3   9   9    0.22    0.04
  -3   9   9    0.20    0.04
   3  -9  -9    0.21    0.04
  -3   9   8    0.06    0.02
  -3   9   8    0.04    0.02
   3   9  -8    0.05    0.02
   3   9  -8    0.08    0.01
   3  -9  -8    0.03    0.02
  -3   9   7    0.20    0.03
   3   9  -7    0.19    0.03
   3   9  -7    0.20    0.02
   3   9  -6    0.55    0.04
  -3   9   6    0.65    0.03
  -3   9   6    0.60    0.04
   3   9  -6    0.55    0.03
   3  -9  -6    0.54    0.04
   3   9  -5    0.30    0.02
  -3   9   5    0.25    0.03
   3   9  -5    0.29    0.03
   3   9  -5    0.25    0.02
  -3   9   5    0.25    0.02
   3  -9  -5    0.24    0.03
   3   9  -4    0.14    0.02
  -3   9   4    0.17    0.02
   3   9  -4    0.18    0.02
  -3   9   4    0.14    0.02
   3   9  -4    0.14    0.02
   3   9  -4    0.18    0.02
   3  -9  -4    0.14    0.02
  -3   9   3    0.28    0.03
   3   9  -3    0.33    0.02
   3   9  -3    0.31    0.02
  -3   9   3    0.29    0.02
   3   9  -3    0.34    0.02
   3  -9  -3    0.28    0.03
   3   9  -2    0.41    0.02
   3   9  -2    0.45    0.02
   3   9  -2    0.35    0.03
  -3   9   2    0.41    0.02
  -3   9   2    0.37    0.03
  -3   9   2    0.38    0.03
  -3  -9   2    0.44    0.02
   3  -9  -2    0.39    0.03
   3   9  -1    1.10    0.04
  -3   9   1    0.97    0.05
   3   9  -1    1.06    0.05
  -3   9   1    1.18    0.05
   3   9  -1    1.11    0.05
  -3   9   1    1.01    0.04
   3  -9  -1    1.13    0.05
  -3  -9   1    1.12    0.04
  -3   9   0    0.47    0.03
   3   9   0    0.49    0.03
   3   9   0    0.50    0.03
  -3   9   0    0.45    0.03
  -3   9   0    0.46    0.03
   3   9   0    0.46    0.03
   3  -9   0    0.45    0.03
  -3  -9   0    0.47    0.02
  -3   9  -1    0.30    0.02
  -3   9  -1    0.38    0.03
  -3   9  -1    0.33    0.02
   3   9   1    0.32    0.02
   3   9   1    0.34    0.02
   3   9   1    0.37    0.03
   3   9   1    0.34    0.02
   3  -9   1    0.31    0.02
   3  -9   1    0.31    0.02
  -3  -9  -1    0.32    0.02
  -3   9  -2    0.07    0.01
   3   9   2    0.08    0.01
  -3   9  -2    0.06    0.01
   3   9   2    0.11    0.02
   3   9   2    0.08    0.02
  -3   9  -2    0.08    0.01
  -3  -9  -2    0.09    0.01
   3  -9   2    0.07    0.01
   3  -9   2    0.08    0.01
   3   9   3    4.04    0.14
   3   9   3    4.03    0.14
  -3   9  -3    4.05    0.13
  -3   9  -3    4.16    0.13
   3   9   3    4.22    0.14
  -3  -9  -3    3.79    0.14
   3  -9   3    4.08    0.13
   3   9   4    0.46    0.03
  -3   9  -4    0.45    0.02
   3   9   4    0.48    0.03
   3   9   4    0.40    0.03
   3  -9   4    0.43    0.02
  -3  -9  -4    0.42    0.03
   3   9   5    0.40    0.04
   3   9   5    0.28    0.03
   3   9   5    0.34    0.02
  -3   9  -5    0.38    0.02
  -3  -9  -5    0.34    0.03
  -3   9  -6    0.42    0.02
   3   9   6    0.39    0.04
   3   9   6    0.37    0.04
   3   9   6    0.42    0.02
  -3  -9  -6    0.43    0.04
   3   9   7    4.02    0.12
  -3   9  -7    4.01    0.13
   3   9   7    4.09    0.15
   3   9   7    4.28    0.15
  -3  -9  -7    3.93    0.15
  -3   9  -8    0.19    0.02
   3   9   8    0.20    0.03
   3   9   8    0.20    0.03
  -3  -9  -8    0.21    0.03
   3   9   9    0.11    0.03
  -3   9  -9    0.11    0.01
   3   9   9    0.13    0.03
  -3  -9  -9    0.13    0.03
   3   9  10    0.31    0.04
   3   9  10    0.35    0.05
  -3  -9 -10    0.27    0.04
  -3   9 -11    1.32    0.06
   3   9  11    1.21    0.08
   3   9  11    1.28    0.08
  -3  -9 -11    1.22    0.08
   3   9  12    0.11    0.03
   3   9  12    0.01    0.04
  -3  -9 -12    0.13    0.04
   3   9  13   -0.01    0.02
  -3  -9 -13    0.02    0.03
   3   9  14    0.08    0.04
  -3  -9 -14    0.05    0.03
   3  10 -14    0.00    0.02
  -3  10  14    0.07    0.03
   3 -10 -14    0.02    0.03
  -3  10  13    0.68    0.07
   3  10 -13    0.54    0.05
   3 -10 -13    0.56    0.06
  -3  10  12    0.14    0.04
   3  10 -12    0.14    0.03
   3 -10 -12    0.03    0.03
  -3  10  11    0.05    0.03
  -3  10  11    0.03    0.02
   3  10 -11    0.02    0.02
   3 -10 -11    0.06    0.03
  -3  10  10    0.12    0.03
   3  10 -10    0.10    0.03
  -3  10  10    0.10    0.03
   3 -10 -10    0.08    0.03
  -3  10   9    0.63    0.05
  -3  10   9    0.62    0.05
   3  10  -9    0.76    0.05
   3  10  -9    0.62    0.03
   3 -10  -9    0.69    0.05
  -3  10   8    0.27    0.04
   3  10  -8    0.16    0.03
   3  10  -8    0.17    0.02
  -3  10   8    0.18    0.03
   3 -10  -8    0.12    0.03
  -3  10   7    0.05    0.02
   3  10  -7    0.09    0.02
  -3  10   7    0.06    0.01
   3  10  -7    0.05    0.01
   3 -10  -7    0.07    0.02
  -3  10   6    0.06    0.02
   3  10  -6    0.07    0.02
  -3  10   6    0.07    0.01
   3  10  -6    0.06    0.01
   3 -10  -6    0.02    0.02
  -3  10   5    0.64    0.03
   3  10  -5    0.62    0.03
  -3  10   5    0.53    0.04
   3 -10  -5    0.59    0.04
   3  10  -4    0.17    0.02
  -3  10   4    0.18    0.02
   3  10  -4    0.17    0.02
   3  10  -4    0.17    0.02
  -3  10   4    0.19    0.02
   3 -10  -4    0.16    0.02
   3  10  -3    0.63    0.03
   3  10  -3    0.57    0.04
  -3  10   3    0.59    0.04
  -3  10   3    0.61    0.04
   3  10  -3    0.66    0.03
   3 -10  -3    0.58    0.04
   3  10  -2    0.01    0.01
  -3  10   2    0.00    0.01
  -3  10   2    0.02    0.01
   3  10  -2    0.01    0.01
  -3  10   2    0.01    0.01
   3  10  -2    0.01    0.01
   3 -10  -2   -0.02    0.01
  -3  10   1    0.11    0.01
  -3  10   1    0.15    0.02
   3  10  -1    0.17    0.02
   3  10  -1    0.17    0.02
   3  10  -1    0.15    0.02
  -3  10   1    0.14    0.02
   3 -10  -1    0.12    0.02
   3  10   0    0.01    0.01
  -3  10   0    0.02    0.01
   3  10   0    0.01    0.01
  -3  10   0    0.02    0.01
   3  10   0    0.03    0.01
  -3  10   0    0.00    0.01
  -3 -10   0    0.02    0.01
   3 -10   0    0.01    0.01
  -3  10  -1    0.97    0.04
   3  10   1    1.02    0.05
  -3  10  -1    0.96    0.04
  -3  10  -1    1.03    0.05
   3  10   1    1.00    0.05
   3  10   1    1.05    0.05
  -3 -10  -1    1.00    0.04
   3 -10   1    0.92    0.04
  -3  10  -2    0.22    0.02
   3  10   2    0.19    0.02
   3  10   2    0.20    0.02
  -3  10  -2    0.23    0.02
   3  10   2    0.18    0.02
  -3 -10  -2    0.21    0.02
   3 -10   2    0.22    0.02
  -3  10  -3    0.11    0.02
   3  10   3    0.11    0.02
   3  10   3    0.10    0.02
   3  10   3    0.06    0.01
  -3  10  -3    0.09    0.01
   3 -10   3    0.11    0.02
  -3 -10  -3    0.10    0.02
  -3  10  -4    0.62    0.03
   3  10   4    0.56    0.03
   3  10   4    0.58    0.04
  -3  10  -4    0.56    0.03
   3  10   4    0.54    0.04
  -3 -10  -4    0.53    0.04
   3  10   5    0.82    0.04
  -3  10  -5    0.86    0.04
   3  10   5    0.94    0.05
   3  10   5    0.81    0.05
  -3 -10  -5    0.87    0.05
  -3  10  -6    0.57    0.03
   3  10   6    0.56    0.03
   3  10   6    0.49    0.04
   3  10   6    0.50    0.04
  -3 -10  -6    0.53    0.04
  -3  10  -7    0.71    0.03
   3  10   7    0.68    0.03
   3  10   7    0.73    0.05
   3  10   7    0.71    0.05
  -3 -10  -7    0.61    0.05
   3  10   8    0.42    0.05
  -3  10  -8    0.51    0.03
   3  10   8    0.36    0.04
  -3 -10  -8    0.41    0.05
   3  10   9    0.24    0.04
   3  10   9    0.29    0.04
  -3  10  -9    0.24    0.02
  -3 -10  -9    0.25    0.04
   3  10  10    0.09    0.03
   3  10  10    0.11    0.03
  -3 -10 -10    0.06    0.03
   3  10  11    1.29    0.08
   3  10  11    1.20    0.08
  -3 -10 -11    1.33    0.08
   3  10  12    0.18    0.04
  -3 -10 -12    0.17    0.04
   3  10  13   -0.04    0.02
  -3 -10 -13    0.02    0.03
   3  10  14    0.00    0.03
  -3 -10 -14    0.00    0.03
   3  11 -13    0.10    0.03
   3 -11 -13    0.20    0.04
   3  11 -12    0.42    0.05
   3 -11 -12    0.43    0.06
   3  11 -11    0.08    0.02
   3 -11 -11    0.14    0.03
   3  11 -10    0.08    0.02
   3  11 -10    0.04    0.02
  -3  11  10    0.03    0.03
   3 -11 -10    0.06    0.03
   3  11  -9    0.32    0.02
   3  11  -9    0.27    0.03
  -3  11   9    0.34    0.04
   3 -11  -9    0.30    0.04
  -3  11   8    1.21    0.07
   3  11  -8    1.27    0.05
   3  11  -8    1.18    0.07
   3 -11  -8    1.30    0.07
  -3  11   7    0.12    0.03
  -3  11   7    0.11    0.01
   3  11  -7    0.12    0.02
   3  11  -7    0.12    0.02
   3 -11  -7    0.10    0.03
  -3  11   6    0.00    0.01
   3  11  -6    0.01    0.01
  -3  11   6   -0.02    0.01
   3 -11  -6    0.00    0.01
  -3  11   5    0.94    0.05
  -3  11   5    1.01    0.06
   3  11  -5    1.06    0.04
   3 -11  -5    0.89    0.06
  -3  11   4    2.19    0.08
   3  11  -4    2.03    0.08
  -3  11   4    2.25    0.09
   3 -11  -4    2.18    0.09
   3  11  -3    0.45    0.03
  -3  11   3    0.33    0.03
   3  11  -3    0.35    0.03
  -3  11   3    0.35    0.03
   3 -11  -3    0.42    0.04
   3  11  -2    0.61    0.03
  -3  11   2    0.64    0.04
  -3  11   2    0.64    0.04
   3  11  -2    0.62    0.04
  -3  11   2    0.63    0.03
   3  11  -2    0.62    0.03
   3 -11  -2    0.60    0.04
   3  11  -1    1.36    0.06
   3  11  -1    1.44    0.06
  -3  11   1    1.37    0.06
  -3  11   1    1.40    0.05
  -3  11   1    1.37    0.06
   3  11  -1    1.37    0.06
   3 -11  -1    1.35    0.06
   3  11   0    1.54    0.06
   3  11   0    1.52    0.07
  -3  11   0    1.56    0.06
  -3  11   0    1.57    0.07
   3  11   0    1.56    0.06
  -3  11   0    1.49    0.06
   3 -11   0    1.55    0.06
  -3  11  -1    2.16    0.08
   3  11   1    2.11    0.08
   3  11   1    2.13    0.08
  -3  11  -1    1.94    0.08
   3 -11   1    2.15    0.08
  -3 -11  -1    2.13    0.08
   3  11   2    1.96    0.08
  -3  11  -2    2.05    0.08
   3  11   2    1.93    0.08
   3  11   2    2.12    0.08
  -3  11  -2    1.98    0.07
  -3 -11  -2    1.86    0.08
   3  11   3    0.20    0.03
   3  11   3    0.25    0.03
  -3  11  -3    0.30    0.03
  -3  11  -3    0.23    0.02
   3  11   3    0.17    0.02
  -3 -11  -3    0.25    0.03
  -3  11  -4    0.25    0.03
  -3  11  -4    0.27    0.02
   3  11   4    0.24    0.03
   3  11   4    0.26    0.03
  -3 -11  -4    0.29    0.03
   3  11   5    1.99    0.09
   3  11   5    1.87    0.07
   3  11   5    1.90    0.09
  -3  11  -5    1.91    0.07
  -3 -11  -5    1.96    0.09
  -3  11  -6    1.15    0.05
   3  11   6    1.14    0.06
   3  11   6    1.24    0.07
   3  11   6    1.11    0.05
  -3 -11  -6    1.16    0.06
   3  11   7    0.01    0.02
   3  11   7    0.00    0.01
  -3  11  -7    0.01    0.01
   3  11   7    0.01    0.01
  -3 -11  -7   -0.01    0.01
   3  11   8    0.04    0.02
  -3  11  -8    0.00    0.01
   3  11   8   -0.03    0.01
  -3 -11  -8    0.05    0.02
   3  11   9    1.03    0.07
  -3  11  -9    1.01    0.05
   3  11   9    0.96    0.07
  -3 -11  -9    1.12    0.07
   3  11  10    0.17    0.04
   3  11  10    0.12    0.03
  -3  11 -10    0.15    0.02
  -3 -11 -10    0.15    0.04
   3  11  11   -0.01    0.02
  -3 -11 -11   -0.02    0.02
   3  11  12   -0.01    0.02
  -3 -11 -12    0.03    0.03
   3  11  13    0.34    0.06
  -3 -11 -13    0.26    0.05
   3  12 -12    0.08    0.03
   3 -12 -12    0.08    0.03
   3  12 -11    0.04    0.02
   3 -12 -11    0.02    0.02
   3  12 -10    0.05    0.02
   3  12 -10    0.04    0.01
   3 -12 -10    0.07    0.03
   3  12  -9    0.10    0.02
  -3  12   9    0.07    0.03
   3 -12  -9    0.05    0.03
   3  12  -8    0.02    0.01
  -3  12   8    0.04    0.02
   3 -12  -8    0.02    0.02
   3  12  -7    0.01    0.01
  -3  12   7    0.01    0.01
  -3  12   7    0.00    0.02
   3 -12  -7    0.00    0.02
  -3  12   6    0.07    0.01
   3  12  -6    0.04    0.01
  -3  12   6    0.06    0.02
   3 -12  -6    0.07    0.02
  -3  12   5    0.01    0.01
  -3  12   5    0.01    0.02
   3  12  -5   -0.01    0.01
   3 -12  -5   -0.04    0.01
  -3  12   4    0.12    0.02
   3  12  -4    0.09    0.02
  -3  12   4    0.13    0.02
   3 -12  -4    0.10    0.02
  -3  12   3    0.15    0.02
  -3  12   3    0.17    0.02
   3  12  -3    0.12    0.02
   3  12  -3    0.16    0.02
   3 -12  -3    0.12    0.02
  -3  12   2    0.00    0.01
   3  12  -2    0.02    0.01
   3  12  -2    0.02    0.01
  -3  12   2    0.00    0.01
  -3  12   2    0.01    0.01
   3 -12  -2    0.03    0.01
  -3  12   1    0.28    0.04
  -3  12   1    0.29    0.02
  -3  12   1    0.26    0.03
   3  12  -1    0.24    0.02
   3  12  -1    0.28    0.03
   3  12  -1    0.28    0.03
   3 -12  -1    0.30    0.03
   3  12   0    0.07    0.02
   3  12   0    0.09    0.02
  -3  12   0    0.16    0.02
  -3  12   0    0.12    0.02
   3  12   0    0.10    0.02
  -3  12  -1    0.09    0.02
   3  12   1    0.08    0.02
   3  12   1    0.09    0.02
  -3  12  -1    0.08    0.02
  -3  12  -2    0.04    0.01
  -3  12  -2    0.01    0.01
   3  12   2    0.02    0.01
   3  12   2    0.03    0.01
  -3  12  -3    0.32    0.03
  -3  12  -3    0.35    0.03
   3  12   3    0.27    0.03
   3  12   3    0.34    0.04
   3  12   3    0.37    0.03
  -3 -12  -3    0.30    0.03
  -3  12  -4    0.01    0.01
   3  12   4    0.04    0.01
   3  12   4    0.08    0.02
   3  12   4    0.07    0.02
  -3 -12  -4    0.08    0.02
   3  12   5   -0.01    0.01
  -3  12  -5    0.00    0.01
   3  12   5    0.00    0.01
   3  12   5   -0.01    0.01
  -3 -12  -5    0.01    0.01
   3  12   6    0.00    0.01
   3  12   6    0.02    0.02
   3  12   6    0.01    0.02
  -3  12  -6    0.00    0.01
  -3 -12  -6   -0.02    0.01
   3  12   7    0.00    0.02
   3  12   7    0.01    0.01
   3  12   7    0.02    0.02
  -3  12  -7    0.02    0.01
  -3 -12  -7    0.03    0.02
   3  12   8    0.29    0.04
  -3  12  -8    0.25    0.02
   3  12   8    0.22    0.04
  -3 -12  -8    0.22    0.04
  -3  12  -9    0.03    0.01
   3  12   9    0.00    0.02
   3  12   9    0.03    0.02
  -3 -12  -9    0.00    0.02
  -3  12 -10    0.11    0.02
   3  12  10    0.10    0.03
  -3 -12 -10    0.10    0.03
   3  12  11    0.01    0.03
  -3  12 -11    0.03    0.01
  -3 -12 -11   -0.02    0.02
   3  12  12    0.18    0.04
  -3 -12 -12    0.19    0.04
   3  13 -11    0.02    0.01
   3 -13 -11    0.03    0.03
   3  13 -10    0.01    0.01
   3 -13 -10    0.04    0.03
   3  13  -9    0.06    0.02
  -3  13   9    0.03    0.03
   3 -13  -9    0.08    0.03
   3  13  -8    0.23    0.02
  -3  13   8    0.23    0.04
   3 -13  -8    0.34    0.05
  -3  13   7   -0.02    0.01
   3  13  -7    0.00    0.01
  -3  13   7   -0.01    0.01
   3 -13  -7    0.01    0.02
  -3  13   6    0.11    0.03
   3  13  -6    0.09    0.02
  -3  13   6    0.10    0.02
   3 -13  -6    0.10    0.02
  -3  13   5    0.02    0.01
   3  13  -5    0.03    0.01
  -3  13   5    0.01    0.02
   3 -13  -5    0.02    0.02
  -3  13   4    0.78    0.04
   3  13  -4    0.69    0.04
  -3  13   4    0.76    0.05
   3 -13  -4    0.69    0.05
  -3  13   3   -0.02    0.01
  -3  13   3    0.00    0.01
   3  13  -3    0.00    0.01
   3  13  -3    0.01    0.01
   3 -13  -3   -0.02    0.01
   3  13  -2    0.04    0.02
   3  13  -2    0.03    0.01
  -3  13   2    0.02    0.01
   3 -13  -2    0.02    0.02
   3  13  -1    0.00    0.01
  -3  13   1    0.00    0.01
  -3  13   1   -0.02    0.01
   3  13  -1    0.00    0.01
  -3  13   0    0.08    0.02
  -3  13   0    0.06    0.01
   3  13   0    0.07    0.02
   3  13   0    0.07    0.02
  -3  13  -1    0.03    0.01
   3  13   1    0.04    0.02
   3  13   1    0.04    0.02
  -3  13  -1    0.04    0.02
  -3  13  -2    0.04    0.01
  -3  13  -2    0.03    0.02
   3  13   2    0.01    0.01
   3  13   2    0.03    0.01
   3  13   3    0.07    0.02
  -3  13  -3    0.05    0.02
  -3  13  -3    0.05    0.02
   3  13   3    0.05    0.02
   3  13   4    0.12    0.03
  -3  13  -4    0.11    0.02
   3  13   4    0.12    0.02
  -3 -13  -4    0.13    0.03
   3  13   5    0.01    0.02
   3  13   5    0.02    0.02
   3  13   5    0.01    0.01
  -3  13  -5    0.01    0.01
  -3 -13  -5    0.05    0.02
  -3  13  -6    0.03    0.01
   3  13   6    0.04    0.01
   3  13   6    0.04    0.02
   3  13   6    0.02    0.02
  -3 -13  -6    0.05    0.02
   3  13   7    0.26    0.02
  -3  13  -7    0.25    0.03
   3  13   7    0.32    0.04
   3  13   7    0.26    0.04
  -3 -13  -7    0.25    0.04
  -3  13  -8    0.14    0.02
   3  13   8    0.15    0.03
   3  13   8    0.15    0.03
  -3 -13  -8    0.12    0.03
   3  13   9    0.02    0.02
  -3  13  -9    0.02    0.01
  -3 -13  -9    0.04    0.02
   3  13  10    0.02    0.02
  -3  13 -10    0.01    0.01
  -3 -13 -10    0.00    0.02
  -3  13 -11    0.28    0.03
   3  13  11    0.35    0.05
  -3 -13 -11    0.23    0.04
   3  14 -10    0.03    0.02
   3 -14 -10   -0.01    0.02
   3  14  -9   -0.01    0.01
   3 -14  -9    0.03    0.02
  -3  14   8    0.12    0.03
   3  14  -8    0.15    0.02
   3 -14  -8    0.08    0.03
   3  14  -7    0.22    0.03
  -3  14   7    0.28    0.02
  -3  14   7    0.26    0.04
   3 -14  -7    0.23    0.04
  -3  14   6    0.06    0.02
   3  14  -6    0.02    0.01
  -3  14   6    0.06    0.01
   3 -14  -6    0.01    0.02
   3  14  -5    0.11    0.02
  -3  14   5    0.11    0.02
  -3  14   5    0.10    0.03
   3 -14  -5    0.09    0.02
   3  14  -4    0.03    0.01
  -3  14   4    0.03    0.02
  -3  14   3    0.91    0.05
   3  14  -3    0.87    0.05
   3  14  -3    0.78    0.04
  -3  14   2    0.31    0.03
   3  14  -2    0.28    0.03
   3  14  -2    0.22    0.03
   3  14  -1    0.05    0.02
  -3  14   1    0.04    0.02
   3  14  -1    0.02    0.01
  -3  14   1    0.01    0.01
   3  14   0    0.11    0.02
  -3  14   0    0.08    0.02
  -3  14   0    0.16    0.03
  -3  14  -1    1.57    0.07
  -3  14  -1    1.60    0.08
   3  14   1    1.73    0.08
  -3  14  -2    0.43    0.03
  -3  14  -2    0.46    0.04
   3  14   2    0.42    0.04
   3  14   3    0.06    0.02
  -3  14  -3    0.04    0.02
   3  14   3    0.06    0.02
  -3  14  -3    0.02    0.02
   3  14   4    0.36    0.04
   3  14   4    0.31    0.04
  -3  14  -4    0.37    0.03
   3  14   5    0.53    0.04
   3  14   5    0.43    0.05
  -3  14  -5    0.44    0.03
   3  14   6    0.18    0.02
  -3  14  -6    0.22    0.03
   3  14   6    0.21    0.04
   3  14   7    0.05    0.02
  -3  14  -7    0.09    0.02
   3  14   7    0.02    0.02
   3  14   7    0.08    0.02
  -3 -14  -7    0.05    0.02
   3  14   8    0.37    0.05
  -3  14  -8    0.31    0.03
  -3 -14  -8    0.35    0.05
  -3  14  -9    0.00    0.01
   3  14   9    0.03    0.03
  -3 -14  -9    0.01    0.02
   3  14  10    0.02    0.02
  -3  14 -10    0.02    0.02
  -3 -14 -10    0.00    0.02
   3 -15  -9    0.10    0.03
   3  15  -8    0.02    0.02
   3 -15  -8    0.09    0.03
   3  15  -7    0.06    0.02
  -3  15   7    0.08    0.01
   3 -15  -7    0.06    0.02
  -3  15   6    0.03    0.01
   3  15  -6    0.05    0.02
   3  15  -5    0.02    0.01
  -3  15   5    0.02    0.01
   3  15  -4    0.02    0.01
  -3  15   4    0.02    0.02
  -3  15   3    0.04    0.02
   3  15  -3    0.06    0.02
   3  15  -2    0.03    0.01
   3  15  -2    0.02    0.02
  -3  15   2    0.04    0.02
   3  15  -1    0.28    0.03
   3  15  -1    0.29    0.04
  -3  15   1    0.25    0.03
  -3  15   1    0.25    0.02
  -3  15   0    0.12    0.02
   3  15   0    0.11    0.02
  -3  15   0    0.10    0.02
  -3  15  -1    0.01    0.01
   3  15   1    0.01    0.02
  -3  15  -1    0.00    0.02
  -3  15  -2   -0.01    0.01
   3  15   2    0.02    0.02
  -3  15  -2    0.01    0.02
  -3  15  -3    0.26    0.03
   3  15   3    0.26    0.03
  -3  15  -3    0.31    0.03
   3  15   4    0.26    0.03
  -3  15  -4    0.25    0.03
   3  15   5    0.03    0.01
  -3  15  -5    0.02    0.02
   3  15   5    0.02    0.02
   3  15   6    0.00    0.02
  -3  15  -6    0.01    0.01
   3  15   6    0.00    0.01
   3  15   7    0.04    0.01
  -3  15  -7    0.02    0.02
  -3  15  -8    0.11    0.02
  -3  16   7    0.31    0.03
   3  16  -6    0.02    0.02
  -3  16   6    0.04    0.02
   3  16  -5    0.22    0.03
  -3  16   5    0.25    0.03
  -3  16   4    0.10    0.02
   3  16  -4    0.09    0.02
  -3  16   3    0.06    0.02
   3  16  -3    0.12    0.02
   3  16  -2   -0.04    0.01
  -3  16   2   -0.02    0.01
   3  16  -2    0.00    0.01
   3  16  -1    0.04    0.02
  -3  16   1    0.07    0.02
   3  16   0    0.04    0.02
  -3  16   0    0.05    0.02
  -3  16   0    0.03    0.02
  -3  16  -1   -0.01    0.02
   3  16   1    0.00    0.02
  -3  16  -1    0.01    0.01
  -3  16  -2    0.00    0.01
   3  16   2    0.00    0.02
  -3  16  -2    0.01    0.02
  -3  16  -3   -0.02    0.02
   3  16   3    0.01    0.02
  -3  16  -3   -0.01    0.01
  -3  16  -4    0.00    0.01
   3  16   4   -0.01    0.01
   3  16   5    0.07    0.02
  -3  16  -5    0.02    0.02
  -3  16  -6    0.01    0.02
   3  16   6    0.02    0.01
  -3  17   4    0.02    0.02
  -3  17   3    0.07    0.02
   3  17  -3    0.05    0.02
  -3  17   2   -0.01    0.02
   3  17  -2    0.00    0.02
   3  17  -2    0.01    0.01
  -3  17   1   -0.02    0.02
   3  17  -1   -0.03    0.02
  -3  17   0    0.00    0.02
   3  17   0    0.00    0.02
  -3  17  -1    0.15    0.02
  -3  17  -1    0.17    0.03
   3  17   1    0.21    0.04
  -3  17  -2   -0.01    0.02
  -3  17  -2    0.02    0.02
   3  17   2   -0.01    0.02
  -3  17  -3   -0.02    0.02
  -3  17  -3   -0.01    0.01
   3  17   3    0.02    0.02
   4   0 -17    0.01    0.02
  -4   0  17    0.01    0.03
  -4   0  16   -0.02    0.02
   4   0 -16   -0.02    0.02
  -4   0  15    0.00    0.02
   4   0 -15    0.02    0.02
   4   0 -14    0.19    0.03
  -4   0  14    0.19    0.04
   4   0 -13    0.02    0.02
  -4   0  13    0.00    0.02
   4   0 -12    0.22    0.03
  -4   0  12    0.20    0.03
  -4   0  11    0.00    0.01
   4   0 -11    0.00    0.01
  -4   0  10    0.00    0.01
  -4   0  10    0.00    0.01
   4   0 -10    0.00    0.01
   4   0  -9    0.00    0.01
  -4   0   9   -0.02    0.01
  -4   0   9    0.00    0.01
   4   0  -8    3.64    0.12
  -4   0   8    3.61    0.13
  -4   0   8    3.42    0.13
  -4   0   7    0.00    0.01
  -4   0   7    0.00    0.01
   4   0  -7    0.01    0.01
   4   0  -6    1.23    0.05
  -4   0   6    1.19    0.05
  -4   0   5    0.00    0.00
   4   0  -5    0.00    0.00
   4   0  -4    7.02    0.21
  -4   0   4    6.74    0.21
   4   0  -4    6.68    0.21
   4   0  -3    0.00    0.00
   4   0  -3    0.00    0.00
   4   0  -2    0.98    0.04
   4   0  -1    0.00    0.00
   4   0  -1    0.00    0.00
  -4   0   1    0.00    0.00
   4   0   0    0.35    0.02
  -4   0   0    0.35    0.01
   4   0   0    0.33    0.02
   4   0   1    0.00    0.00
   4   0   1    0.00    0.00
  -4   0  -1    0.00    0.00
   4   0   1    0.01    0.00
  -4   0  -1    0.00    0.00
   4   0   2    0.06    0.01
   4   0   2    0.07    0.01
  -4   0  -2    0.07    0.01
   4   0   3   -0.01    0.00
  -4   0  -3    0.00    0.00
   4   0   3    0.00    0.00
  -4   0  -4    1.27    0.04
   4   0   4    1.22    0.05
   4   0   4    1.23    0.05
  -4   0  -5    0.02    0.01
   4   0   5    0.00    0.01
   4   0   5    0.01    0.01
   4   0   6    0.20    0.02
   4   0   6    0.22    0.02
   4   0   7   -0.01    0.01
   4   0   7   -0.02    0.01
   4   0   8    0.48    0.03
   4   0   8    0.44    0.04
   4   0   9   -0.01    0.01
   4   0   9    0.00    0.01
   4   0  10    0.29    0.04
   4   0  10    0.27    0.03
   4   0  11   -0.02    0.01
   4   0  11    0.06    0.02
   4   0  12    0.23    0.04
   4   0  12    0.28    0.04
   4   0  13    0.01    0.02
   4   0  13   -0.01    0.02
   4   0  14    0.06    0.03
   4   0  14    0.08    0.03
   4   0  15    0.00    0.02
   4   0  15    0.02    0.03
   4   0  16    0.62    0.07
   4   0  17   -0.01    0.03
   4   1 -17    0.05    0.03
  -4   1  17    0.07    0.03
   4  -1 -17    0.09    0.03
  -4  -1  17    0.06    0.03
  -4   1  16    0.02    0.03
   4   1 -16   -0.01    0.02
   4  -1 -16   -0.01    0.02
  -4  -1  16    0.00    0.02
  -4   1  15    0.07    0.03
   4   1 -15    0.06    0.02
  -4  -1  15    0.06    0.03
   4  -1 -15    0.03    0.02
   4   1 -14    0.00    0.02
  -4   1  14    0.01    0.02
   4  -1 -14    0.01    0.02
  -4  -1  14    0.00    0.02
   4   1 -13    0.17    0.03
  -4   1  13    0.23    0.04
  -4   1  13    0.17    0.03
   4  -1 -13    0.18    0.03
  -4  -1  13    0.19    0.03
  -4   1  12    0.03    0.02
  -4   1  12   -0.03    0.02
   4   1 -12    0.01    0.01
   4  -1 -12    0.02    0.02
  -4  -1  12    0.01    0.02
   4   1 -11    0.19    0.03
  -4   1  11    0.14    0.03
  -4   1  11    0.17    0.03
   4  -1 -11    0.14    0.02
  -4  -1  11    0.18    0.03
  -4   1  10    0.03    0.01
   4   1 -10    0.07    0.02
  -4   1  10    0.04    0.02
   4  -1 -10    0.04    0.02
  -4  -1  10    0.04    0.02
   4   1  -9    0.65    0.04
  -4   1   9    0.64    0.04
  -4   1   9    0.59    0.04
   4  -1  -9    0.53    0.04
  -4  -1   9    0.58    0.04
   4   1  -8    0.02    0.01
  -4   1   8    0.01    0.01
   4  -1  -8    0.02    0.01
  -4   1   7    6.44    0.21
  -4   1   7    6.54    0.21
   4   1  -7    6.44    0.20
  -4  -1   7    6.31    0.20
   4  -1  -7    6.68    0.21
  -4   1   6    0.47    0.03
  -4   1   6    0.41    0.03
   4   1  -6    0.40    0.02
   4  -1  -6    0.36    0.03
  -4  -1   6    0.44    0.03
  -4   1   5    0.09    0.01
  -4   1   5    0.10    0.01
   4   1  -5    0.13    0.01
   4  -1  -5    0.09    0.01
  -4  -1   5    0.11    0.01
  -4   1   4    0.44    0.02
  -4   1   4    0.47    0.03
   4   1  -4    0.47    0.02
   4   1  -4    0.47    0.02
   4  -1  -4    0.48    0.03
   4  -1  -4    0.43    0.02
   4   1  -3   21.14    0.61
   4  -1  -3   20.89    0.61
   4  -1  -3   20.23    0.61
  -4   1   2    9.88    0.30
  -4   1   2    9.83    0.30
   4   1  -2   11.55    0.30
   4  -1  -2   10.00    0.30
   4  -1  -2    9.91    0.30
   4  -1  -2   10.27    0.30
   4   1  -1    6.24    0.18
   4   1  -1    6.38    0.18
   4   1  -1    6.22    0.18
   4  -1  -1    6.14    0.18
   4  -1  -1    6.15    0.19
  -4  -1   1    6.17    0.18
   4   1   0    3.70    0.11
   4   1   0    3.65    0.11
   4   1   0    3.75    0.11
  -4   1   0    3.67    0.11
   4  -1   0    3.65    0.11
  -4  -1   0    3.70    0.11
   4  -1   0    3.60    0.11
  -4  -1   0    3.66    0.11
  -4   1  -1    3.92    0.11
   4   1   1    3.84    0.12
   4   1   1    3.72    0.11
   4   1   1    3.67    0.11
   4   1   1    3.67    0.12
   4  -1   1    3.73    0.11
  -4  -1  -1    3.83    0.11
   4  -1   1    3.62    0.12
  -4  -1  -1    3.82    0.12
   4   1   2   10.71    0.32
   4   1   2   10.87    0.32
   4   1   2   11.03    0.33
  -4   1  -2   11.24    0.32
   4  -1   2   10.74    0.32
   4  -1   2   10.79    0.32
   4  -1   2   10.64    0.32
  -4  -1  -2   11.24    0.32
  -4  -1  -2   10.99    0.32
  -4   1  -3    3.51    0.11
   4   1   3    3.42    0.11
   4   1   3    3.40    0.12
  -4   1  -3    3.80    0.10
   4  -1   3    3.57    0.11
   4  -1   3    3.50    0.11
  -4  -1  -3    3.58    0.11
  -4   1  -4    5.97    0.18
   4   1   4    6.02    0.18
  -4   1  -4    6.18    0.18
   4   1   4    5.69    0.19
   4  -1   4    5.94    0.19
   4  -1   4    5.99    0.18
  -4  -1  -4    6.26    0.18
  -4   1  -5    0.25    0.02
   4   1   5    0.29    0.02
   4   1   5    0.30    0.02
   4  -1   5    0.26    0.02
   4  -1   5    0.25    0.02
   4   1   6    1.63    0.07
  -4   1  -6    1.65    0.06
   4   1   6    1.68    0.06
   4  -1   6    1.69    0.07
   4  -1   6    1.78    0.06
   4   1   7    0.02    0.01
   4   1   7    0.01    0.01
   4  -1   7    0.01    0.01
   4  -1   7    0.02    0.01
   4   1   8    5.45    0.18
   4   1   8    5.31    0.19
   4  -1   8    5.74    0.18
   4  -1   8    5.28    0.18
   4   1   9    1.07    0.06
   4   1   9    1.15    0.06
   4  -1   9    1.14    0.05
   4  -1   9    1.13    0.06
   4   1  10    0.00    0.01
   4   1  10   -0.01    0.01
   4  -1  10    0.00    0.01
   4  -1  10    0.02    0.01
   4   1  11   -0.02    0.01
   4   1  11   -0.02    0.02
   4  -1  11   -0.02    0.01
   4  -1  11   -0.02    0.01
   4   1  12    2.02    0.10
   4   1  12    2.14    0.09
   4  -1  12    1.97    0.10
   4  -1  12    2.07    0.09
   4   1  13    0.73    0.07
   4   1  13    0.70    0.05
   4  -1  13    0.62    0.05
   4  -1  13    0.64    0.06
   4   1  14    0.04    0.03
   4   1  14    0.06    0.02
   4  -1  14    0.05    0.03
   4  -1  14    0.07    0.02
   4   1  15    0.00    0.02
   4   1  15   -0.01    0.02
   4  -1  15   -0.01    0.02
   4   1  16    0.34    0.06
   4   1  16    0.46    0.06
   4  -1  16    0.36    0.06
   4   1  17    0.04    0.03
   4  -1  17    0.08    0.04
  -4   2  17    0.01    0.03
   4  -2 -17    0.01    0.02
  -4   2  16    0.03    0.03
   4  -2 -16    0.05    0.03
  -4  -2  16    0.10    0.05
  -4   2  15    0.09    0.03
  -4   2  15    0.12    0.03
   4   2 -15    0.06    0.02
  -4  -2  15    0.08    0.03
   4  -2 -15    0.12    0.03
  -4   2  14    0.02    0.02
  -4   2  14    0.00    0.02
   4   2 -14    0.01    0.02
   4  -2 -14    0.02    0.02
  -4  -2  14    0.03    0.02
   4   2 -13    0.08    0.02
  -4   2  13    0.04    0.02
  -4   2  13    0.08    0.02
   4  -2 -13    0.02    0.02
  -4  -2  13    0.08    0.02
  -4   2  12    0.06    0.03
  -4   2  12    0.05    0.02
   4   2 -12    0.08    0.02
   4  -2 -12    0.07    0.02
  -4  -2  12    0.08    0.02
   4   2 -11    0.48    0.04
  -4   2  11    0.51    0.04
  -4   2  11    0.48    0.04
   4  -2 -11    0.46    0.04
  -4  -2  11    0.44    0.04
  -4   2  10    0.06    0.02
   4   2 -10    0.04    0.01
  -4   2  10    0.08    0.02
  -4  -2  10    0.06    0.02
   4  -2 -10    0.06    0.02
   4   2  -9    0.11    0.02
  -4   2   9    0.14    0.02
  -4   2   9    0.09    0.02
  -4  -2   9    0.09    0.02
   4  -2  -9    0.11    0.02
  -4   2   8    0.00    0.01
  -4   2   8    0.01    0.01
   4   2  -8    0.01    0.01
   4  -2  -8    0.01    0.01
  -4  -2   8    0.00    0.01
   4   2  -7    0.33    0.02
  -4   2   7    0.34    0.03
  -4   2   7    0.35    0.03
  -4  -2   7    0.34    0.02
   4  -2  -7    0.37    0.03
   4   2  -6    3.83    0.13
  -4   2   6    3.87    0.13
  -4   2   6    4.22    0.14
  -4  -2   6    3.98    0.13
   4  -2  -6    3.96    0.13
   4   2  -5    0.40    0.02
  -4   2   5    0.41    0.03
   4   2  -5    0.41    0.03
  -4   2   5    0.40    0.03
   4  -2  -5    0.38    0.02
  -4  -2   5    0.37    0.02
  -4   2   4    0.03    0.01
  -4   2   4    0.04    0.01
   4   2  -4    0.03    0.01
   4  -2  -4    0.03    0.01
  -4   2   3    1.60    0.06
   4   2  -3    1.73    0.05
   4  -2  -3    1.72    0.06
   4  -2  -3    1.66    0.06
   4   2  -2   41.74    1.18
   4   2  -2   40.95    1.18
  -4   2   2   40.61    1.18
  -4   2   2   41.65    1.19
  -4   2   2   37.20    1.27
   4  -2  -2   40.96    1.19
   4  -2  -2   40.68    1.18
   4  -2  -2   40.86    1.18
   4   2  -1    1.72    0.05
   4   2  -1    1.68    0.05
   4   2  -1    1.62    0.05
   4   2  -1    1.70    0.06
  -4   2   1    1.64    0.05
   4   2  -1    1.66    0.06
   4  -2  -1    1.67    0.05
  -4  -2   1    1.68    0.05
   4  -2  -1    1.65    0.06
   4  -2  -1    1.66    0.06
   4   2   0    0.42    0.02
   4   2   0    0.43    0.02
   4   2   0    0.43    0.02
   4   2   0    0.43    0.02
  -4   2   0    0.44    0.02
  -4  -2   0    0.42    0.02
   4  -2   0    0.44    0.02
  -4  -2   0    0.44    0.02
   4   2   1    3.62    0.11
   4   2   1    3.59    0.11
   4   2   1    3.66    0.11
  -4   2  -1    3.58    0.11
   4   2   1    3.52    0.11
  -4  -2  -1    3.60    0.11
   4  -2   1    3.59    0.11
  -4   2  -2   28.65    0.82
   4   2   2   28.18    0.84
   4   2   2   27.54    0.83
   4   2   2   28.46    0.83
   4  -2   2   28.31    0.84
   4  -2   2   25.75    0.90
  -4  -2  -2   29.18    0.83
   4  -2   2   29.48    0.83
  -4  -2  -2   29.25    0.83
  -4   2  -3   12.41    0.36
   4   2   3   12.32    0.37
   4   2   3   12.08    0.37
   4   2   3   12.20    0.36
   4  -2   3   12.66    0.36
   4  -2   3   12.22    0.36
  -4  -2  -3   12.66    0.37
   4  -2   3   12.27    0.37
  -4   2  -4    0.95    0.03
   4   2   4    0.88    0.04
   4   2   4    0.84    0.04
  -4   2  -4    0.96    0.03
   4  -2   4    0.88    0.03
   4  -2   4    0.89    0.04
   4   2   5    1.60    0.06
   4   2   5    1.50    0.06
  -4   2  -5    1.61    0.05
  -4   2  -5    1.54    0.05
   4  -2   5    1.65    0.06
   4  -2   5    1.52    0.05
   4   2   6    0.20    0.02
  -4   2  -6    0.21    0.01
  -4   2  -6    0.19    0.01
   4   2   6    0.22    0.02
   4  -2   6    0.20    0.02
   4  -2   6    0.23    0.02
  -4   2  -7    2.28    0.08
   4   2   7    2.11    0.09
   4   2   7    2.16    0.08
   4  -2   7    2.15    0.09
   4  -2   7    2.30    0.08
  -4   2  -8    0.29    0.02
   4   2   8    0.30    0.03
   4   2   8    0.26    0.03
   4  -2   8    0.28    0.02
   4  -2   8    0.30    0.03
   4   2   9    0.61    0.04
   4   2   9    0.63    0.04
  -4   2  -9    0.64    0.03
   4  -2   9    0.69    0.04
   4  -2   9    0.68    0.04
   4   2  10    0.37    0.04
  -4   2 -10    0.42    0.03
   4   2  10    0.31    0.03
   4  -2  10    0.40    0.04
   4  -2  10    0.37    0.03
   4   2  11    0.01    0.02
  -4   2 -11    0.03    0.01
   4   2  11    0.00    0.02
   4  -2  11    0.01    0.02
   4  -2  11    0.02    0.01
   4   2  12    0.00    0.02
   4   2  12    0.00    0.02
   4  -2  12   -0.01    0.01
   4  -2  12    0.00    0.02
   4   2  13    0.00    0.02
   4   2  13    0.03    0.02
   4  -2  13    0.03    0.02
   4  -2  13    0.02    0.02
   4   2  14    0.06    0.02
   4   2  14    0.06    0.03
   4  -2  14    0.04    0.03
   4   2  15   -0.01    0.02
   4   2  15   -0.02    0.02
   4  -2  15   -0.01    0.02
   4   2  16    0.02    0.03
   4   2  16    0.01    0.03
   4  -2  16    0.03    0.03
   4   2  17    0.01    0.03
  -4  -2 -17   -0.04    0.02
   4  -2  17    0.03    0.03
  -4   3  17   -0.02    0.02
   4  -3 -17    0.01    0.02
  -4   3  16    0.05    0.03
   4  -3 -16    0.02    0.02
  -4   3  15    0.00    0.02
  -4   3  15    0.03    0.03
   4  -3 -15    0.00    0.02
  -4   3  14    0.03    0.02
   4   3 -14    0.03    0.02
  -4   3  14    0.05    0.02
   4  -3 -14    0.07    0.03
  -4  -3  14    0.07    0.02
  -4   3  13   -0.01    0.01
  -4   3  13   -0.02    0.01
   4   3 -13    0.02    0.01
  -4  -3  13   -0.01    0.01
   4  -3 -13    0.04    0.02
  -4   3  12    0.11    0.03
  -4   3  12    0.11    0.03
   4   3 -12    0.13    0.02
   4  -3 -12    0.07    0.02
  -4  -3  12    0.12    0.02
  -4   3  11    0.02    0.02
  -4   3  11    0.02    0.02
   4   3 -11    0.01    0.01
  -4  -3  11   -0.02    0.01
   4  -3 -11    0.03    0.02
   4   3 -10    0.09    0.02
  -4   3  10    0.08    0.02
  -4   3  10    0.12    0.03
   4  -3 -10    0.14    0.03
  -4  -3  10    0.09    0.02
  -4   3   9    0.12    0.02
   4   3  -9    0.08    0.02
  -4   3   9    0.13    0.02
  -4  -3   9    0.10    0.02
   4  -3  -9    0.10    0.02
  -4   3   8    0.44    0.03
   4   3  -8    0.45    0.03
  -4   3   8    0.47    0.03
  -4  -3   8    0.42    0.03
   4  -3  -8    0.44    0.03
  -4   3   7    0.16    0.02
   4   3  -7    0.15    0.02
  -4   3   7    0.13    0.02
  -4  -3   7    0.15    0.02
   4  -3  -7    0.12    0.02
  -4   3   6    1.13    0.05
  -4   3   6    1.08    0.05
   4   3  -6    1.17    0.04
  -4  -3   6    1.11    0.04
   4  -3  -6    1.13    0.05
  -4   3   5    0.86    0.04
  -4   3   5    0.77    0.04
   4   3  -5    0.77    0.03
   4  -3  -5    0.81    0.04
  -4   3   4    3.34    0.11
  -4   3   4    3.33    0.11
   4   3  -4    3.36    0.10
   4  -3  -4    3.27    0.11
  -4   3   3    1.15    0.04
   4   3  -3    1.16    0.04
   4   3  -3    1.15    0.05
  -4   3   3    1.15    0.04
  -4   3   3    1.08    0.05
   4  -3  -3    1.13    0.04
   4  -3  -3    1.16    0.05
   4  -3  -3    1.20    0.05
   4   3  -2    2.57    0.08
   4   3  -2    2.51    0.08
  -4   3   2    2.48    0.08
  -4   3   2    2.58    0.08
   4   3  -2    2.55    0.08
  -4   3   2    2.49    0.08
   4   3  -2    2.55    0.09
   4   3  -2    2.50    0.08
   4  -3  -2    2.47    0.08
   4  -3  -2    2.52    0.08
   4   3  -1    0.43    0.02
  -4   3   1    0.42    0.02
   4   3  -1    0.43    0.02
   4   3  -1    0.44    0.02
   4   3  -1    0.46    0.02
  -4   3   1    0.45    0.02
   4   3  -1    0.43    0.02
  -4  -3   1    0.43    0.02
   4  -3  -1    0.44    0.02
   4  -3  -1    0.45    0.02
   4   3   0    2.45    0.08
  -4   3   0    2.51    0.08
   4   3   0    2.40    0.08
   4   3   0    2.47    0.08
   4   3   0    2.49    0.08
   4  -3   0    2.46    0.08
   4  -3   0    2.42    0.08
  -4  -3   0    2.48    0.08
   4   3   1    0.49    0.02
   4   3   1    0.49    0.02
   4   3   1    0.50    0.02
  -4   3  -1    0.51    0.02
   4  -3   1    0.51    0.02
  -4  -3  -1    0.51    0.02
   4   3   2    0.48    0.02
  -4   3  -2    0.51    0.02
   4   3   2    0.46    0.02
   4   3   2    0.49    0.02
   4  -3   2    0.48    0.02
   4  -3   2    0.49    0.02
  -4  -3  -2    0.44    0.02
  -4   3  -3    0.25    0.01
  -4   3  -3    0.24    0.01
   4   3   3    0.24    0.02
   4   3   3    0.25    0.01
   4   3   3    0.25    0.02
   4  -3   3    0.26    0.01
   4  -3   3    0.24    0.02
   4   3   4    0.12    0.01
   4   3   4    0.12    0.02
  -4   3  -4    0.13    0.01
  -4   3  -4    0.14    0.01
   4   3   4    0.14    0.01
   4  -3   4    0.14    0.02
   4  -3   4    0.14    0.01
   4   3   5    0.01    0.01
  -4   3  -5    0.00    0.00
  -4   3  -5    0.01    0.00
   4   3   5    0.01    0.01
   4  -3   5    0.01    0.00
   4  -3   5    0.00    0.01
   4   3   6    0.40    0.03
   4   3   6    0.39    0.03
  -4   3  -6    0.40    0.02
  -4   3  -6    0.40    0.02
   4  -3   6    0.36    0.03
   4  -3   6    0.37    0.02
  -4   3  -7    0.21    0.02
  -4   3  -7    0.19    0.01
   4   3   7    0.23    0.03
   4   3   7    0.17    0.03
   4  -3   7    0.22    0.02
   4  -3   7    0.19    0.02
   4   3   8    0.01    0.01
   4   3   8    0.03    0.01
  -4   3  -8    0.03    0.01
   4  -3   8    0.03    0.01
   4  -3   8    0.03    0.01
   4   3   9    0.06    0.02
  -4   3  -9    0.09    0.01
   4   3   9    0.08    0.02
   4  -3   9    0.08    0.02
   4  -3   9    0.09    0.01
   4   3  10    0.04    0.02
  -4   3 -10    0.04    0.01
   4   3  10    0.04    0.02
   4  -3  10    0.02    0.01
   4  -3  10    0.03    0.01
   4   3  11    0.01    0.02
  -4   3 -11    0.00    0.01
   4   3  11    0.00    0.02
   4  -3  11   -0.02    0.01
   4  -3  11    0.01    0.02
   4   3  12    0.07    0.02
   4   3  12    0.03    0.02
   4  -3  12    0.05    0.02
   4  -3  12    0.04    0.02
   4   3  13    0.07    0.03
   4   3  13    0.04    0.02
   4  -3  13    0.03    0.02
   4   3  14    0.08    0.03
   4   3  14    0.12    0.04
   4  -3  14    0.12    0.03
   4   3  15   -0.01    0.03
   4   3  15   -0.02    0.02
   4  -3  15   -0.02    0.02
   4   3  16    0.07    0.04
   4   3  17    0.00    0.03
  -4  -3 -17   -0.03    0.02
  -4   4  17    0.10    0.04
   4  -4 -17    0.14    0.04
  -4   4  16    0.01    0.03
   4  -4 -16    0.01    0.03
  -4   4  15    0.30    0.05
   4   4 -15    0.26    0.04
  -4   4  15    0.30    0.05
   4  -4 -15    0.24    0.04
  -4   4  14    0.30    0.05
  -4   4  14    0.21    0.04
   4   4 -14    0.27    0.04
   4  -4 -14    0.29    0.04
  -4   4  13    0.21    0.04
   4   4 -13    0.21    0.03
  -4   4  13    0.28    0.04
   4  -4 -13    0.21    0.04
  -4   4  12    0.18    0.03
   4   4 -12    0.16    0.02
   4   4 -12    0.21    0.03
  -4   4  12    0.24    0.04
   4  -4 -12    0.20    0.03
  -4  -4  12    0.21    0.03
  -4   4  11    0.86    0.06
   4   4 -11    1.03    0.06
   4   4 -11    0.83    0.05
  -4   4  11    0.92    0.06
   4  -4 -11    0.88    0.06
  -4  -4  11    0.89    0.05
  -4   4  10    1.46    0.08
  -4   4  10    1.60    0.08
   4   4 -10    1.53    0.06
   4   4 -10    1.59    0.07
   4  -4 -10    1.61    0.08
  -4  -4  10    1.51    0.06
   4   4  -9    0.07    0.02
  -4   4   9    0.03    0.02
  -4   4   9    0.08    0.02
   4   4  -9    0.08    0.01
  -4  -4   9    0.05    0.01
   4  -4  -9    0.05    0.02
   4   4  -8    2.54    0.10
  -4   4   8    2.39    0.10
   4   4  -8    2.53    0.09
  -4   4   8    2.45    0.10
  -4  -4   8    2.52    0.09
   4  -4  -8    2.35    0.10
   4   4  -7    3.90    0.12
  -4   4   7    3.56    0.13
  -4   4   7    3.97    0.14
   4   4  -7    3.91    0.13
   4  -4  -7    3.78    0.14
  -4  -4   7    3.76    0.12
   4   4  -6    4.01    0.13
  -4   4   6    3.89    0.14
  -4   4   6    3.94    0.14
   4   4  -6    3.89    0.12
  -4  -4   6    3.88    0.12
   4  -4  -6    3.74    0.13
  -4   4   5    0.01    0.01
   4   4  -5    0.00    0.01
  -4   4   5   -0.01    0.01
   4   4  -5    0.00    0.00
   4  -4  -5    0.00    0.00
   4  -4  -5    0.00    0.01
  -4   4   4    9.19    0.28
  -4   4   4    9.15    0.26
  -4   4   4    8.76    0.28
   4   4  -4    9.31    0.26
   4   4  -4    9.05    0.28
  -4   4   4    9.19    0.26
   4  -4  -4    8.81    0.28
  -4   4   3    9.34    0.28
   4   4  -3    9.23    0.27
   4   4  -3    9.20    0.27
  -4   4   3    9.27    0.27
   4   4  -3    9.58    0.27
   4   4  -3    9.07    0.28
  -4   4   3    9.02    0.27
   4  -4  -3    9.30    0.28
  -4   4   2    0.10    0.01
   4   4  -2    0.10    0.01
   4   4  -2    0.10    0.01
  -4   4   2    0.10    0.01
   4   4  -2    0.12    0.01
   4   4  -2    0.10    0.01
   4   4  -2    0.12    0.01
  -4   4   2    0.10    0.01
   4  -4  -2    0.09    0.01
   4  -4  -2    0.11    0.01
   4   4  -1    1.25    0.05
  -4   4   1    1.27    0.05
  -4   4   1    1.28    0.04
   4   4  -1    1.30    0.04
   4   4  -1    1.27    0.05
   4   4  -1    1.22    0.04
  -4   4   1    1.27    0.04
   4   4  -1    1.23    0.04
  -4  -4   1    1.32    0.05
   4  -4  -1    1.23    0.05
   4  -4  -1    1.29    0.05
  -4  -4   1    1.29    0.04
   4   4   0    6.33    0.19
   4   4   0    6.10    0.19
  -4   4   0    6.37    0.19
   4   4   0    6.11    0.19
  -4   4   0    6.23    0.19
   4   4   0    6.11    0.19
   4   4   0    6.26    0.19
   4  -4   0    6.42    0.19
   4  -4   0    6.17    0.19
  -4  -4   0    6.35    0.19
  -4   4  -1    1.19    0.04
   4   4   1    1.13    0.04
   4   4   1    1.19    0.04
   4   4   1    1.19    0.04
  -4  -4  -1    1.16    0.04
   4  -4   1    1.15    0.04
   4  -4   1    1.14    0.04
   4   4   2    2.69    0.09
  -4   4  -2    2.81    0.09
   4   4   2    2.86    0.09
   4   4   2    2.84    0.09
   4  -4   2    2.81    0.08
   4  -4   2    2.91    0.09
   4  -4   2    2.70    0.08
  -4   4  -3    3.68    0.11
   4   4   3    3.57    0.11
   4   4   3    3.66    0.12
   4   4   3    3.56    0.12
   4  -4   3    3.69    0.12
   4   4   4    0.31    0.02
   4   4   4    0.26    0.02
  -4   4  -4    0.30    0.01
   4  -4   4    0.27    0.02
   4   4   5    0.22    0.02
  -4   4  -5    0.26    0.01
  -4   4  -5    0.26    0.02
   4   4   5    0.22    0.02
   4  -4   5    0.26    0.01
   4  -4   5    0.26    0.02
   4   4   6    1.03    0.05
  -4   4  -6    1.03    0.04
  -4   4  -6    1.00    0.03
   4   4   6    0.93    0.05
   4  -4   6    1.03    0.05
   4  -4   6    0.98    0.04
   4   4   7    0.42    0.03
  -4   4  -7    0.40    0.02
   4   4   7    0.55    0.04
  -4   4  -7    0.42    0.02
   4  -4   7    0.41    0.03
   4  -4   7    0.37    0.02
  -4   4  -8    0.10    0.01
   4   4   8    0.10    0.02
  -4   4  -8    0.10    0.01
   4  -4   8    0.11    0.02
   4  -4   8    0.10    0.01
  -4   4  -9    0.05    0.01
   4   4   9    0.05    0.02
   4   4   9    0.05    0.02
   4  -4   9    0.04    0.01
   4  -4   9    0.05    0.01
   4   4  10    0.19    0.03
   4   4  10    0.24    0.03
  -4   4 -10    0.23    0.02
   4  -4  10    0.27    0.02
   4  -4  10    0.24    0.03
   4   4  11    0.00    0.02
  -4   4 -11    0.01    0.01
   4   4  11    0.00    0.02
   4  -4  11    0.00    0.01
   4   4  12    0.17    0.03
   4   4  12    0.12    0.03
   4  -4  12    0.17    0.03
   4   4  13   -0.01    0.02
   4   4  13   -0.03    0.02
   4  -4  13    0.00    0.02
   4   4  14   -0.03    0.02
   4   4  14   -0.01    0.02
   4  -4  14    0.02    0.02
   4   4  15    0.05    0.03
   4   4  15    0.02    0.02
   4  -4  15    0.00    0.03
   4   4  16    0.06    0.03
  -4  -4 -16    0.01    0.03
  -4   5  16    0.06    0.03
   4  -5 -16    0.04    0.03
  -4   5  15    0.10    0.03
   4   5 -15    0.10    0.03
   4  -5 -15    0.09    0.03
  -4   5  14    0.15    0.04
  -4   5  14    0.12    0.03
   4   5 -14    0.13    0.03
   4  -5 -14    0.13    0.03
  -4   5  13    0.01    0.02
   4   5 -13    0.03    0.02
  -4   5  13   -0.01    0.02
   4  -5 -13   -0.03    0.02
  -4   5  12    0.68    0.05
   4   5 -12    0.63    0.05
  -4   5  12    0.51    0.05
   4  -5 -12    0.60    0.05
   4   5 -11    0.20    0.03
  -4   5  11    0.22    0.04
  -4   5  11    0.19    0.03
   4  -5 -11    0.13    0.03
   4   5 -10    0.00    0.01
  -4   5  10    0.02    0.02
  -4   5  10   -0.01    0.01
   4   5 -10   -0.01    0.01
   4  -5 -10   -0.02    0.01
  -4  -5  10    0.00    0.01
  -4   5   9    0.37    0.04
  -4   5   9    0.42    0.04
   4   5  -9    0.38    0.02
   4   5  -9    0.41    0.04
  -4  -5   9    0.35    0.02
   4  -5  -9    0.39    0.04
   4   5  -8    1.69    0.07
   4   5  -8    1.64    0.06
  -4   5   8    1.68    0.08
  -4   5   8    1.51    0.07
   4  -5  -8    1.58    0.07
  -4  -5   8    1.56    0.06
  -4   5   7    0.39    0.03
   4   5  -7    0.42    0.03
  -4   5   7    0.33    0.03
   4   5  -7    0.40    0.02
   4  -5  -7    0.37    0.03
  -4  -5   7    0.39    0.02
  -4   5   6    2.17    0.09
   4   5  -6    2.20    0.08
   4   5  -6    2.14    0.07
  -4   5   6    2.14    0.09
   4  -5  -6    1.96    0.08
  -4   5   5    0.29    0.02
   4   5  -5    0.29    0.01
   4   5  -5    0.31    0.02
  -4   5   5    0.33    0.03
   4  -5  -5    0.26    0.03
  -4   5   4    0.51    0.02
   4   5  -4    0.55    0.02
  -4   5   4    0.53    0.02
   4   5  -4    0.55    0.02
   4   5  -4    0.53    0.03
   4   5  -4    0.51    0.03
  -4   5   4    0.55    0.03
   4  -5  -4    0.53    0.03
   4   5  -3    0.21    0.02
   4   5  -3    0.23    0.02
  -4   5   3    0.23    0.01
  -4   5   3    0.25    0.02
   4   5  -3    0.21    0.01
   4   5  -3    0.23    0.01
   4  -5  -3    0.23    0.02
   4   5  -2   14.08    0.42
   4   5  -2   14.26    0.42
  -4   5   2   14.54    0.43
   4   5  -2   14.06    0.43
  -4   5   2   14.67    0.42
  -4   5   2   13.80    0.42
   4   5  -2   14.52    0.42
   4  -5  -2   14.76    0.43
   4  -5  -2   14.62    0.43
   4   5  -1    0.18    0.01
   4   5  -1    0.14    0.02
  -4   5   1    0.16    0.01
   4   5  -1    0.18    0.01
   4   5  -1    0.16    0.01
  -4   5   1    0.16    0.01
   4   5  -1    0.17    0.01
  -4   5   1    0.19    0.01
  -4  -5   1    0.18    0.01
   4  -5  -1    0.17    0.01
   4  -5  -1    0.18    0.01
  -4  -5   1    0.18    0.01
  -4   5   0    0.01    0.00
   4   5   0    0.01    0.00
   4   5   0    0.01    0.01
   4   5   0    0.02    0.01
   4   5   0    0.02    0.01
  -4   5   0    0.01    0.01
   4  -5   0    0.01    0.01
  -4  -5   0    0.01    0.01
   4  -5   0    0.01    0.00
   4   5   1    0.36    0.02
  -4   5  -1    0.34    0.02
   4   5   1    0.32    0.02
   4   5   1    0.36    0.02
   4  -5   1    0.34    0.02
   4  -5   1    0.33    0.01
   4   5   2   15.75    0.46
  -4   5  -2   16.05    0.46
   4   5   2   15.37    0.46
   4   5   2   15.03    0.46
   4  -5   2   15.53    0.45
   4  -5   2   16.12    0.46
  -4   5  -3    0.01    0.00
   4   5   3    0.00    0.01
   4   5   3    0.01    0.01
   4   5   3    0.01    0.01
   4  -5   3    0.02    0.01
   4   5   4    0.00    0.01
  -4   5  -4    0.00    0.00
   4   5   4    0.00    0.00
   4   5   4    0.00    0.01
   4  -5   4    0.00    0.00
   4   5   5    0.94    0.03
   4   5   5    0.84    0.05
  -4   5  -5    0.95    0.03
   4   5   5    0.87    0.04
   4  -5   5    0.93    0.04
  -4   5  -6    3.17    0.10
   4   5   6    3.00    0.12
  -4   5  -6    3.13    0.09
   4   5   6    3.13    0.11
   4  -5   6    3.07    0.11
  -4   5  -7    0.00    0.00
  -4   5  -7    0.00    0.01
   4   5   7   -0.02    0.01
   4   5   7    0.00    0.01
   4  -5   7    0.00    0.01
  -4   5  -8    0.06    0.01
   4   5   8    0.04    0.02
   4   5   8    0.04    0.02
   4  -5   8    0.05    0.01
  -4   5  -9    0.18    0.02
   4   5   9    0.18    0.03
   4   5   9    0.16    0.03
   4  -5   9    0.18    0.02
   4   5  10    0.23    0.03
  -4   5 -10    0.17    0.02
   4   5  10    0.07    0.02
   4  -5  10    0.21    0.03
   4   5  11    0.15    0.03
   4   5  11    0.19    0.03
  -4   5 -11    0.18    0.02
   4  -5  11    0.15    0.03
   4   5  12    0.14    0.03
   4   5  12    0.10    0.03
   4  -5  12    0.14    0.03
   4   5  13    0.02    0.02
   4   5  13    0.01    0.02
   4  -5  13    0.03    0.02
   4   5  14   -0.01    0.03
   4   5  14   -0.02    0.02
   4   5  15    0.11    0.04
   4   5  16    0.12    0.04
  -4  -5 -16    0.07    0.03
  -4   6  16    0.00    0.03
   4  -6 -16    0.02    0.02
   4   6 -15    0.08    0.03
  -4   6  15    0.07    0.03
   4  -6 -15    0.12    0.04
   4   6 -14    0.02    0.02
  -4   6  14    0.04    0.03
  -4   6  14    0.05    0.03
   4  -6 -14    0.02    0.03
   4   6 -13    0.40    0.04
  -4   6  13    0.39    0.05
  -4   6  13    0.42    0.05
   4  -6 -13    0.49    0.06
  -4   6  12    0.01    0.02
   4   6 -12    0.02    0.02
  -4   6  12    0.03    0.02
   4  -6 -12    0.05    0.02
  -4   6  11    0.30    0.04
   4   6 -11    0.34    0.04
  -4   6  11    0.33    0.04
   4  -6 -11    0.37    0.04
  -4   6  10    0.02    0.02
   4   6 -10    0.01    0.01
  -4   6  10    0.02    0.02
   4  -6 -10    0.00    0.01
  -4   6   9    0.52    0.05
  -4   6   9    0.50    0.04
   4   6  -9    0.53    0.04
   4  -6  -9    0.52    0.04
   4   6  -8    0.11    0.02
  -4   6   8    0.08    0.02
  -4   6   8    0.10    0.02
   4  -6  -8    0.10    0.02
   4   6  -7    0.54    0.02
  -4   6   7    0.54    0.04
  -4   6   7    0.57    0.04
   4   6  -7    0.55    0.04
   4  -6  -7    0.54    0.04
  -4   6   6    0.00    0.01
   4   6  -6    0.01    0.00
  -4   6   6    0.02    0.01
   4   6  -6    0.01    0.01
   4  -6  -6    0.01    0.01
  -4   6   5    0.10    0.01
   4   6  -5    0.13    0.02
  -4   6   5    0.10    0.01
  -4   6   5    0.10    0.02
  -4   6   5    0.10    0.02
   4   6  -5    0.12    0.01
   4   6  -5    0.12    0.01
   4   6  -5    0.09    0.02
   4  -6  -5    0.10    0.02
   4   6  -4    0.57    0.02
   4   6  -4    0.55    0.03
   4   6  -4    0.54    0.03
   4   6  -4    0.57    0.03
  -4   6   4    0.54    0.02
  -4   6   4    0.57    0.03
  -4   6   4    0.56    0.03
   4  -6  -4    0.51    0.03
   4   6  -3    0.13    0.01
   4   6  -3    0.12    0.01
   4   6  -3    0.11    0.02
   4   6  -3    0.13    0.01
  -4   6   3    0.12    0.02
  -4   6   3    0.09    0.01
   4  -6  -3    0.14    0.02
  -4   6   2    0.01    0.00
   4   6  -2    0.01    0.01
   4   6  -2    0.01    0.01
  -4   6   2    0.00    0.01
  -4   6   2    0.01    0.01
   4   6  -2    0.02    0.01
   4   6  -2    0.02    0.01
   4  -6  -2    0.01    0.01
   4   6  -1    0.00    0.01
   4   6  -1    0.01    0.00
  -4   6   1    0.00    0.01
   4   6  -1    0.00    0.00
   4   6  -1    0.00    0.01
  -4   6   1    0.01    0.01
  -4   6   1    0.01    0.00
   4   6  -1    0.01    0.00
   4  -6  -1    0.01    0.00
   4  -6  -1    0.01    0.01
  -4   6   0    0.01    0.01
  -4   6   0    0.00    0.01
  -4   6   0    0.01    0.01
   4   6   0    0.00    0.01
   4   6   0    0.00    0.01
   4   6   0    0.01    0.01
   4   6   0    0.01    0.01
   4  -6   0    0.02    0.01
   4  -6   0    0.01    0.00
   4   6   1    0.01    0.01
  -4   6  -1    0.00    0.00
   4   6   1    0.01    0.01
   4   6   1    0.00    0.01
  -4   6  -1    0.02    0.00
   4  -6   1    0.00    0.00
   4  -6   1    0.01    0.00
   4   6   2    0.22    0.02
   4   6   2    0.19    0.02
  -4   6  -2    0.17    0.01
   4   6   2    0.21    0.02
   4  -6   2    0.19    0.01
   4  -6   2    0.17    0.01
   4   6   3    0.37    0.02
   4   6   3    0.33    0.02
   4   6   3    0.36    0.02
  -4   6  -3    0.34    0.02
   4  -6   3    0.36    0.02
   4   6   4    0.14    0.02
   4   6   4    0.13    0.01
   4   6   4    0.12    0.02
  -4   6  -4    0.13    0.01
   4  -6   4    0.12    0.01
   4   6   5    0.02    0.01
  -4   6  -5    0.01    0.00
   4   6   5    0.02    0.01
   4   6   5    0.04    0.01
   4  -6   5    0.04    0.01
   4   6   6    0.45    0.03
  -4   6  -6    0.37    0.02
   4   6   6    0.35    0.04
   4  -6   6    0.39    0.03
   4   6   7    1.69    0.07
   4   6   7    1.54    0.08
  -4   6  -7    1.73    0.06
   4  -6   7    1.72    0.07
  -4   6  -8    0.17    0.02
   4   6   8    0.16    0.03
   4   6   8    0.22    0.03
   4  -6   8    0.20    0.02
  -4   6  -9    0.00    0.01
   4   6   9    0.01    0.01
   4   6   9    0.00    0.01
   4  -6   9    0.01    0.01
   4   6  10    0.00    0.01
   4   6  10    0.01    0.02
  -4   6 -10    0.00    0.01
   4  -6  10    0.01    0.01
  -4   6 -11    0.99    0.05
   4   6  11    0.82    0.06
   4   6  11    0.94    0.06
   4  -6  11    0.93    0.05
   4   6  12   -0.02    0.02
   4   6  12   -0.01    0.02
   4   6  13    0.02    0.02
   4   6  13   -0.02    0.02
   4   6  14    0.01    0.03
   4   6  15    0.17    0.05
  -4  -6 -15    0.17    0.04
   4   6  16    0.00    0.03
  -4  -6 -16   -0.01    0.03
  -4   7  16    0.00    0.03
   4  -7 -16   -0.02    0.03
  -4   7  15    0.02    0.03
   4   7 -15    0.02    0.02
   4  -7 -15    0.03    0.03
   4   7 -14   -0.02    0.02
  -4   7  14   -0.01    0.02
   4  -7 -14   -0.02    0.02
  -4   7  13    0.08    0.03
  -4   7  13    0.02    0.03
   4   7 -13    0.09    0.02
   4  -7 -13    0.05    0.02
  -4   7  12    0.00    0.02
   4   7 -12    0.01    0.02
  -4   7  12    0.00    0.02
   4  -7 -12    0.01    0.02
   4   7 -11    0.02    0.02
  -4   7  11    0.01    0.02
  -4   7  11    0.00    0.02
   4  -7 -11    0.02    0.02
  -4   7  10    0.02    0.02
   4   7 -10    0.01    0.01
  -4   7  10    0.01    0.02
   4  -7 -10    0.02    0.02
  -4   7   9    0.01    0.01
  -4   7   9    0.01    0.02
   4   7  -9    0.02    0.01
   4  -7  -9    0.01    0.02
  -4   7   8   -0.01    0.01
   4   7  -8    0.00    0.01
  -4   7   8   -0.02    0.01
   4  -7  -8   -0.01    0.01
  -4   7   7    0.04    0.02
  -4   7   7    0.03    0.01
   4   7  -7    0.03    0.01
   4   7  -7    0.03    0.01
   4  -7  -7    0.02    0.01
   4   7  -6    0.09    0.01
   4   7  -6    0.11    0.01
  -4   7   6    0.13    0.02
   4   7  -6    0.10    0.02
  -4   7   6    0.13    0.02
   4  -7  -6    0.11    0.02
   4   7  -5    0.05    0.01
  -4   7   5    0.04    0.01
  -4   7   5    0.05    0.01
   4   7  -5    0.05    0.01
   4   7  -5    0.04    0.01
  -4   7   5    0.06    0.02
   4   7  -5    0.05    0.01
   4  -7  -5    0.04    0.01
  -4   7   4    1.09    0.04
  -4   7   4    1.03    0.05
   4   7  -4    1.10    0.05
   4   7  -4    1.06    0.04
   4   7  -4    1.07    0.04
   4   7  -4    1.10    0.04
   4  -7  -4    1.10    0.05
  -4   7   3    0.07    0.01
   4   7  -3    0.05    0.01
   4   7  -3    0.06    0.01
   4   7  -3    0.05    0.01
  -4   7   3    0.06    0.01
   4   7  -3    0.06    0.01
   4  -7  -3    0.06    0.01
   4   7  -2    0.02    0.01
   4   7  -2    0.03    0.01
  -4   7   2    0.02    0.01
   4   7  -2    0.02    0.01
   4   7  -2    0.01    0.01
  -4   7   2    0.03    0.01
  -4   7   2    0.03    0.01
  -4  -7   2    0.02    0.00
   4  -7  -2    0.02    0.01
   4   7  -1    0.00    0.01
  -4   7   1    0.00    0.00
   4   7  -1    0.00    0.00
   4   7  -1    0.01    0.00
   4   7  -1    0.01    0.01
  -4   7   1    0.00    0.01
  -4   7   1    0.01    0.01
  -4  -7   1    0.00    0.00
   4  -7  -1    0.00    0.01
  -4   7   0    2.57    0.09
   4   7   0    2.53    0.08
   4   7   0    2.51    0.08
   4   7   0    2.45    0.09
  -4   7   0    2.45    0.08
   4   7   0    2.53    0.09
  -4   7   0    2.56    0.08
   4  -7   0    2.61    0.08
  -4  -7   0    2.45    0.08
   4  -7   0    2.54    0.09
  -4   7  -1    0.23    0.01
   4   7   1    0.20    0.02
   4   7   1    0.21    0.02
  -4   7  -1    0.20    0.01
   4   7   1    0.25    0.02
   4  -7   1    0.25    0.01
   4  -7   1    0.24    0.02
   4   7   2    0.47    0.03
  -4   7  -2    0.48    0.02
   4   7   2    0.45    0.03
   4   7   2    0.51    0.03
   4  -7   2    0.51    0.03
   4  -7   2    0.47    0.02
   4   7   3    0.12    0.01
   4   7   3    0.08    0.01
   4   7   3    0.09    0.02
  -4   7  -3    0.08    0.01
   4  -7   3    0.08    0.01
   4   7   4    1.12    0.05
   4   7   4    1.22    0.05
   4   7   4    1.15    0.05
  -4   7  -4    1.12    0.04
   4  -7   4    1.12    0.05
   4   7   5    0.53    0.03
  -4   7  -5    0.56    0.02
   4   7   5    0.49    0.04
   4   7   5    0.54    0.03
   4  -7   5    0.58    0.03
  -4   7  -6    2.05    0.07
   4   7   6    1.98    0.08
   4   7   6    2.04    0.07
   4   7   6    1.93    0.09
   4  -7   6    2.07    0.08
  -4   7  -7    0.17    0.01
   4   7   7    0.22    0.03
   4   7   7    0.14    0.02
   4  -7   7    0.22    0.02
   4   7   8    0.60    0.05
   4   7   8    0.64    0.05
  -4   7  -8    0.70    0.04
   4  -7   8    0.70    0.04
   4   7   9    0.10    0.02
  -4   7  -9    0.15    0.02
   4   7   9    0.22    0.03
   4  -7   9    0.14    0.02
  -4   7 -10    1.11    0.05
   4   7  10    1.06    0.07
   4   7  10    1.17    0.07
   4   7  11    0.26    0.04
   4   7  11    0.28    0.04
  -4   7 -11    0.24    0.04
   4   7  12    0.22    0.04
   4   7  12    0.21    0.04
   4   7  13   -0.02    0.02
   4   7  13   -0.01    0.02
  -4  -7 -13   -0.03    0.02
   4   7  14    0.09    0.03
  -4  -7 -14    0.19    0.04
   4   7  15    0.05    0.03
  -4  -7 -15    0.01    0.03
   4   8 -15    0.01    0.02
  -4   8  15    0.05    0.03
   4  -8 -15    0.05    0.03
   4   8 -14    0.01    0.02
  -4   8  14    0.00    0.02
   4  -8 -14    0.00    0.02
  -4   8  13    0.01    0.02
   4   8 -13    0.03    0.02
   4  -8 -13    0.05    0.02
   4   8 -12    0.26    0.04
  -4   8  12    0.29    0.04
  -4   8  12    0.25    0.04
   4  -8 -12    0.23    0.04
   4   8 -11    0.13    0.03
  -4   8  11    0.14    0.03
  -4   8  11    0.17    0.03
   4  -8 -11    0.20    0.04
   4   8 -10    0.01    0.02
  -4   8  10    0.05    0.02
  -4   8  10    0.01    0.02
   4  -8 -10    0.03    0.02
  -4   8   9    0.01    0.01
  -4   8   9   -0.01    0.01
   4   8  -9    0.01    0.01
   4  -8  -9    0.01    0.01
  -4   8   8    0.82    0.05
  -4   8   8    0.83    0.05
   4   8  -8    0.76    0.05
   4  -8  -8    0.64    0.05
   4   8  -7    0.38    0.02
  -4   8   7    0.33    0.04
   4   8  -7    0.39    0.02
  -4   8   7    0.47    0.04
   4   8  -7    0.38    0.04
   4  -8  -7    0.37    0.04
  -4   8   6    0.68    0.04
   4   8  -6    0.64    0.03
   4   8  -6    0.60    0.04
   4   8  -6    0.57    0.03
  -4   8   6    0.59    0.02
  -4   8   6    0.57    0.02
   4  -8  -6    0.64    0.04
  -4   8   5    0.45    0.02
   4   8  -5    0.54    0.02
  -4   8   5    0.45    0.03
   4   8  -5    0.51    0.03
   4   8  -5    0.51    0.03
   4  -8  -5    0.44    0.03
  -4   8   4    1.14    0.05
   4   8  -4    1.07    0.05
   4   8  -4    1.13    0.04
   4   8  -4    1.11    0.04
   4   8  -4    1.11    0.05
  -4   8   4    1.07    0.05
   4  -8  -4    1.16    0.05
   4   8  -3    0.81    0.04
   4   8  -3    0.85    0.04
   4   8  -3    0.90    0.04
  -4   8   3    0.93    0.04
   4   8  -3    0.87    0.04
  -4   8   3    0.89    0.04
   4  -8  -3    0.86    0.04
   4   8  -2    5.17    0.16
   4   8  -2    5.16    0.17
  -4   8   2    5.16    0.16
   4   8  -2    5.13    0.16
  -4   8   2    5.09    0.17
  -4   8   2    5.14    0.17
   4  -8  -2    5.28    0.17
  -4  -8   2    5.11    0.15
   4   8  -1    2.09    0.08
   4   8  -1    2.11    0.07
  -4   8   1    2.10    0.07
   4   8  -1    2.18    0.08
  -4   8   1    2.15    0.08
  -4   8   1    2.12    0.08
   4  -8  -1    2.16    0.08
  -4  -8   1    2.08    0.07
   4   8   0    0.26    0.02
   4   8   0    0.23    0.02
  -4   8   0    0.26    0.02
   4   8   0    0.24    0.02
   4   8   0    0.20    0.02
  -4   8   0    0.26    0.02
  -4   8   0    0.24    0.02
   4  -8   0    0.27    0.02
  -4  -8   0    0.23    0.02
   4  -8   0    0.25    0.02
   4   8   1    1.77    0.07
  -4   8  -1    1.73    0.06
   4   8   1    1.75    0.07
   4   8   1    1.65    0.06
  -4   8  -1    1.66    0.06
  -4   8  -1    1.73    0.06
   4  -8   1    1.74    0.06
  -4  -8  -1    1.66    0.06
   4  -8   1    1.71    0.06
   4   8   2   10.50    0.33
   4   8   2   10.16    0.32
   4   8   2   10.80    0.32
  -4   8  -2   10.81    0.32
   4  -8   2   10.62    0.31
   4  -8   2   10.74    0.32
   4   8   3    1.37    0.06
   4   8   3    1.36    0.06
   4   8   3    1.35    0.06
  -4   8  -3    1.34    0.05
   4  -8   3    1.38    0.05
   4   8   4    0.02    0.01
   4   8   4    0.01    0.01
   4   8   4    0.03    0.01
  -4   8  -4    0.01    0.01
   4  -8   4    0.03    0.01
   4   8   5    0.17    0.02
   4   8   5    0.18    0.02
  -4   8  -5    0.20    0.01
   4   8   5    0.22    0.03
   4  -8   5    0.19    0.02
   4   8   6    7.63    0.25
   4   8   6    7.05    0.24
   4   8   6    7.46    0.22
  -4   8  -6    7.47    0.22
   4  -8   6    7.43    0.23
   4   8   7    0.85    0.05
   4   8   7    0.83    0.05
  -4   8  -7    0.83    0.03
   4  -8   7    0.84    0.04
  -4   8  -8    0.05    0.01
   4   8   8    0.00    0.01
   4   8   8    0.02    0.02
   4   8   9    0.20    0.03
   4   8   9    0.25    0.03
   4   8  10    2.67    0.12
   4   8  10    2.76    0.12
   4   8  11    0.33    0.05
   4   8  11    0.24    0.04
   4   8  12    0.08    0.03
  -4  -8 -12    0.10    0.03
   4   8  13    0.15    0.04
  -4  -8 -13    0.20    0.04
   4   8  14    0.39    0.06
  -4  -8 -14    0.47    0.06
   4   8  15    0.03    0.03
  -4  -8 -15    0.05    0.03
   4   9 -15    0.17    0.03
  -4   9  15    0.21    0.04
   4  -9 -15    0.17    0.04
   4   9 -14   -0.02    0.02
  -4   9  14    0.04    0.02
   4  -9 -14    0.00    0.02
   4   9 -13    0.01    0.02
  -4   9  13    0.10    0.03
   4  -9 -13    0.05    0.03
   4   9 -12    1.01    0.06
  -4   9  12    0.88    0.07
  -4   9  12    0.79    0.07
   4  -9 -12    1.05    0.07
  -4   9  11    0.30    0.04
  -4   9  11    0.24    0.04
   4   9 -11    0.34    0.04
   4  -9 -11    0.31    0.04
   4   9 -10    0.05    0.02
  -4   9  10    0.03    0.02
  -4   9  10    0.03    0.02
   4  -9 -10    0.03    0.02
  -4   9   9    0.17    0.03
  -4   9   9    0.13    0.03
   4   9  -9    0.12    0.02
   4  -9  -9    0.11    0.03
   4   9  -8    0.87    0.05
   4   9  -8    0.86    0.03
  -4   9   8    0.74    0.05
   4  -9  -8    0.87    0.06
   4   9  -7    0.14    0.02
   4   9  -7    0.15    0.01
  -4   9   7    0.14    0.03
   4  -9  -7    0.17    0.03
   4   9  -6    0.49    0.04
  -4   9   6    0.56    0.04
  -4   9   6    0.57    0.03
   4   9  -6    0.61    0.03
   4   9  -6    0.58    0.03
   4  -9  -6    0.58    0.04
   4   9  -5    0.15    0.02
  -4   9   5    0.14    0.02
   4   9  -5    0.11    0.02
   4   9  -5    0.13    0.01
  -4   9   5    0.09    0.02
   4  -9  -5    0.10    0.02
  -4   9   4    0.58    0.03
   4   9  -4    0.54    0.03
  -4   9   4    0.52    0.04
   4   9  -4    0.54    0.03
   4   9  -4    0.56    0.04
   4   9  -4    0.56    0.03
   4  -9  -4    0.56    0.04
   4   9  -3    0.02    0.01
  -4   9   3    0.02    0.01
  -4   9   3    0.00    0.01
   4   9  -3    0.01    0.01
   4   9  -3    0.02    0.01
   4  -9  -3    0.01    0.01
   4   9  -2    1.31    0.05
  -4   9   2    1.22    0.05
   4   9  -2    1.31    0.06
  -4   9   2    1.26    0.06
  -4   9   2    1.27    0.05
   4   9  -2    1.28    0.05
   4  -9  -2    1.21    0.06
   4   9  -1    0.04    0.01
  -4   9   1    0.03    0.01
   4   9  -1    0.03    0.01
   4   9  -1    0.03    0.01
  -4   9   1    0.03    0.01
  -4   9   1    0.04    0.01
   4  -9  -1    0.03    0.01
  -4  -9   1    0.03    0.01
   4   9   0    0.42    0.02
   4   9   0    0.45    0.02
  -4   9   0    0.45    0.02
   4   9   0    0.45    0.03
   4   9   0    0.46    0.03
  -4   9   0    0.46    0.03
  -4   9   0    0.42    0.03
   4  -9   0    0.41    0.03
  -4  -9   0    0.50    0.02
   4   9   1    0.97    0.04
   4   9   1    0.99    0.05
   4   9   1    1.01    0.05
  -4   9  -1    1.03    0.05
  -4   9  -1    0.97    0.04
  -4   9  -1    0.99    0.04
   4  -9   1    0.96    0.04
   4  -9   1    0.96    0.04
  -4  -9  -1    0.98    0.04
   4   9   2    0.14    0.02
  -4   9  -2    0.14    0.01
   4   9   2    0.14    0.02
   4   9   2    0.11    0.02
  -4   9  -2    0.11    0.02
  -4   9  -2    0.11    0.01
   4  -9   2    0.11    0.01
   4  -9   2    0.10    0.01
  -4  -9  -2    0.14    0.02
   4   9   3    0.18    0.02
   4   9   3    0.19    0.02
   4   9   3    0.19    0.02
  -4   9  -3    0.16    0.02
  -4  -9  -3    0.17    0.02
   4  -9   3    0.22    0.02
   4   9   4    0.42    0.03
   4   9   4    0.41    0.03
   4   9   4    0.39    0.03
  -4   9  -4    0.41    0.02
   4  -9   4    0.39    0.02
  -4  -9  -4    0.40    0.03
   4   9   5    2.81    0.10
   4   9   5    2.87    0.11
  -4   9  -5    2.77    0.09
   4   9   5    2.74    0.11
  -4  -9  -5    2.64    0.11
   4  -9   5    2.74    0.10
   4   9   6    0.02    0.02
   4   9   6    0.02    0.02
  -4   9  -6    0.01    0.01
   4   9   6    0.02    0.01
  -4  -9  -6    0.00    0.01
   4   9   7    0.09    0.02
   4   9   7    0.06    0.02
  -4   9  -7    0.08    0.01
   4   9   7    0.07    0.01
  -4  -9  -7    0.05    0.02
   4   9   8    0.24    0.03
   4   9   8    0.22    0.04
  -4   9  -8    0.22    0.02
  -4  -9  -8    0.25    0.04
  -4   9  -9    2.06    0.07
   4   9   9    2.06    0.10
   4   9   9    1.93    0.10
  -4  -9  -9    1.86    0.10
   4   9  10    0.01    0.02
   4   9  10    0.00    0.02
  -4  -9 -10    0.00    0.02
   4   9  11    0.03    0.03
   4   9  11   -0.01    0.02
  -4  -9 -11   -0.01    0.02
   4   9  12    0.00    0.02
  -4  -9 -12    0.02    0.03
   4   9  13    0.56    0.07
  -4  -9 -13    0.62    0.07
   4   9  14    0.05    0.03
  -4  -9 -14    0.05    0.03
   4  10 -14    0.47    0.05
   4 -10 -14    0.44    0.06
   4  10 -13    0.03    0.02
   4 -10 -13   -0.03    0.02
   4  10 -12    0.04    0.02
   4 -10 -12    0.06    0.03
   4  10 -11    0.40    0.04
  -4  10  11    0.43    0.05
   4 -10 -11    0.37    0.05
   4  10 -10    1.22    0.07
  -4  10  10    1.22    0.08
   4 -10 -10    1.38    0.08
  -4  10   9    0.07    0.03
   4  10  -9    0.00    0.02
   4  10  -9    0.01    0.01
   4 -10  -9    0.04    0.02
  -4  10   8    0.35    0.04
   4  10  -8    0.35    0.04
   4  10  -8    0.32    0.02
   4 -10  -8    0.33    0.04
  -4  10   7    0.77    0.05
   4  10  -7    0.60    0.03
   4  10  -7    0.70    0.05
   4 -10  -7    0.70    0.05
   4  10  -6    1.75    0.06
   4  10  -6    1.81    0.08
  -4  10   6    1.78    0.06
  -4  10   6    1.74    0.08
   4 -10  -6    1.78    0.08
   4  10  -5    0.21    0.02
   4  10  -5    0.17    0.03
  -4  10   5    0.19    0.02
  -4  10   5    0.18    0.03
   4 -10  -5    0.20    0.03
  -4  10   4    2.50    0.09
   4  10  -4    2.46    0.08
   4  10  -4    2.44    0.09
   4  10  -4    2.41    0.08
  -4  10   4    2.47    0.10
   4 -10  -4    2.32    0.10
   4  10  -3    0.41    0.03
   4  10  -3    0.38    0.03
  -4  10   3    0.47    0.03
  -4  10   3    0.41    0.03
   4  10  -3    0.46    0.03
   4 -10  -3    0.39    0.03
   4  10  -2    0.34    0.02
  -4  10   2    0.33    0.03
  -4  10   2    0.32    0.02
  -4  10   2    0.30    0.03
   4  10  -2    0.32    0.03
   4  10  -2    0.29    0.02
   4 -10  -2    0.32    0.03
  -4  10   1    0.75    0.03
   4  10  -1    0.80    0.04
  -4  10   1    0.80    0.04
   4  10  -1    0.78    0.04
   4  10  -1    0.74    0.04
  -4  10   1    0.71    0.04
   4 -10  -1    0.69    0.04
  -4  10   0    7.44    0.23
   4  10   0    7.71    0.24
  -4  10   0    7.44    0.24
   4  10   0    7.77    0.24
  -4  10   0    7.76    0.24
   4  10   0    7.56    0.23
  -4 -10   0    7.49    0.23
   4 -10   0    7.66    0.24
  -4  10  -1    0.18    0.02
  -4  10  -1    0.17    0.02
   4  10   1    0.19    0.02
  -4  10  -1    0.22    0.02
   4  10   1    0.18    0.02
   4  10   1    0.15    0.02
   4 -10   1    0.17    0.02
  -4 -10  -1    0.18    0.02
  -4  10  -2    0.03    0.01
   4  10   2    0.02    0.01
   4  10   2    0.00    0.01
  -4  10  -2    0.04    0.01
   4  10   2    0.01    0.01
  -4 -10  -2    0.02    0.01
   4 -10   2   -0.01    0.01
   4  10   3    1.20    0.06
  -4  10  -3    1.24    0.05
  -4  10  -3    1.25    0.05
   4  10   3    1.24    0.05
   4  10   3    1.12    0.06
   4 -10   3    1.02    0.05
  -4 -10  -3    1.18    0.06
   4  10   4    6.27    0.20
  -4  10  -4    6.49    0.20
   4  10   4    6.44    0.21
   4  10   4    6.48    0.21
  -4 -10  -4    6.34    0.21
   4  10   5    0.03    0.02
  -4  10  -5    0.04    0.01
   4  10   5    0.03    0.01
   4  10   5    0.06    0.02
  -4 -10  -5    0.05    0.02
   4  10   6    0.05    0.02
   4  10   6    0.02    0.02
   4  10   6    0.01    0.01
  -4  10  -6    0.02    0.01
  -4 -10  -6    0.05    0.02
   4  10   7    1.12    0.04
  -4  10  -7    1.08    0.05
   4  10   7    1.12    0.07
   4  10   7    1.16    0.07
  -4 -10  -7    1.06    0.06
   4  10   8    2.48    0.11
  -4  10  -8    2.38    0.08
   4  10   8    2.19    0.11
  -4 -10  -8    2.49    0.11
  -4  10  -9    0.03    0.01
   4  10   9    0.03    0.02
   4  10   9    0.03    0.02
  -4 -10  -9    0.00    0.02
   4  10  10    0.12    0.03
  -4  10 -10    0.11    0.01
   4  10  10    0.10    0.03
  -4 -10 -10    0.13    0.03
   4  10  11    0.21    0.04
   4  10  11    0.24    0.05
  -4 -10 -11    0.23    0.04
   4  10  12    0.35    0.05
  -4 -10 -12    0.39    0.06
   4  10  13    0.03    0.03
  -4 -10 -13    0.01    0.03
   4  10  14    0.07    0.04
  -4 -10 -14    0.15    0.04
   4  11 -13    0.12    0.03
   4 -11 -13    0.17    0.04
   4  11 -12    0.02    0.02
   4 -11 -12   -0.01    0.02
   4  11 -11    0.03    0.02
   4 -11 -11    0.03    0.02
   4  11 -10    0.45    0.05
  -4  11  10    0.40    0.05
   4 -11 -10    0.47    0.05
   4  11  -9    0.54    0.03
   4  11  -9    0.55    0.05
  -4  11   9    0.62    0.05
   4 -11  -9    0.64    0.06
   4  11  -8    0.30    0.04
   4  11  -8    0.30    0.02
  -4  11   8    0.31    0.04
   4 -11  -8    0.32    0.04
  -4  11   7    1.38    0.07
  -4  11   7    1.27    0.04
   4  11  -7    1.17    0.06
   4  11  -7    1.22    0.05
   4 -11  -7    1.21    0.07
  -4  11   6    2.54    0.11
   4  11  -6    2.58    0.09
  -4  11   6    2.55    0.09
   4 -11  -6    2.60    0.11
  -4  11   5    1.90    0.09
   4  11  -5    1.90    0.07
  -4  11   5    1.95    0.07
   4 -11  -5    1.90    0.09
  -4  11   4    2.27    0.09
   4  11  -4    2.20    0.08
  -4  11   4    2.22    0.09
   4 -11  -4    2.24    0.09
   4  11  -3    3.62    0.13
   4  11  -3    3.63    0.12
   4  11  -3    3.55    0.12
  -4  11   3    3.59    0.13
  -4  11   3    3.49    0.13
   4 -11  -3    3.47    0.13
   4  11  -2    5.02    0.16
   4  11  -2    5.30    0.17
  -4  11   2    4.89    0.17
  -4  11   2    5.03    0.17
  -4  11   2    5.10    0.16
   4  11  -2    5.06    0.16
   4 -11  -2    5.01    0.17
   4  11  -1    4.73    0.15
   4  11  -1    4.58    0.15
  -4  11   1    4.61    0.16
   4  11  -1    4.71    0.16
  -4  11   1    4.39    0.15
  -4  11   1    4.48    0.15
   4 -11  -1    4.46    0.15
   4  11   0    5.61    0.19
  -4  11   0    5.52    0.18
   4  11   0    5.56    0.18
  -4  11   0    5.43    0.18
  -4  11   0    5.49    0.18
   4  11   0    5.59    0.18
   4 -11   0    5.81    0.18
   4  11   1    4.22    0.15
   4  11   1    4.34    0.15
  -4  11  -1    4.34    0.15
  -4  11  -1    4.20    0.14
  -4 -11  -1    4.22    0.14
   4 -11   1    4.22    0.14
   4  11   2    3.37    0.12
   4  11   2    3.41    0.12
  -4  11  -2    3.27    0.12
   4  11   2    3.36    0.12
  -4  11  -2    3.21    0.11
  -4 -11  -2    3.37    0.12
  -4  11  -3    3.57    0.13
   4  11   3    3.58    0.13
   4  11   3    3.61    0.13
   4  11   3    3.65    0.13
  -4  11  -3    3.37    0.12
  -4 -11  -3    3.45    0.13
   4  11   4    4.42    0.16
  -4  11  -4    4.34    0.15
   4  11   4    4.40    0.16
  -4  11  -4    4.51    0.14
   4  11   4    4.37    0.15
  -4 -11  -4    4.25    0.15
   4  11   5    3.10    0.11
  -4  11  -5    3.16    0.11
   4  11   5    3.12    0.12
   4  11   5    3.04    0.12
  -4 -11  -5    3.08    0.12
   4  11   6    1.11    0.07
   4  11   6    1.16    0.05
  -4  11  -6    1.18    0.05
   4  11   6    1.25    0.07
  -4 -11  -6    1.18    0.06
   4  11   7    1.20    0.05
  -4  11  -7    1.25    0.05
   4  11   7    1.29    0.07
   4  11   7    1.26    0.07
  -4 -11  -7    1.24    0.07
   4  11   8    0.92    0.06
   4  11   8    0.99    0.07
  -4  11  -8    0.95    0.04
  -4 -11  -8    0.93    0.06
   4  11   9    0.97    0.07
  -4  11  -9    1.01    0.04
   4  11   9    0.92    0.07
  -4 -11  -9    0.83    0.06
   4  11  10    0.28    0.04
  -4  11 -10    0.34    0.02
   4  11  10    0.33    0.05
  -4 -11 -10    0.29    0.04
   4  11  11    0.42    0.06
  -4 -11 -11    0.32    0.05
   4  11  12    0.00    0.03
  -4 -11 -12    0.07    0.03
   4  11  13    0.12    0.04
  -4 -11 -13    0.09    0.04
   4  12 -12    0.17    0.03
   4 -12 -12    0.21    0.04
   4  12 -11    0.04    0.02
   4 -12 -11    0.03    0.03
   4  12 -10    0.02    0.02
   4  12 -10    0.01    0.01
   4 -12 -10    0.02    0.02
   4  12  -9    0.35    0.03
   4  12  -9    0.44    0.05
  -4  12   9    0.31    0.04
   4 -12  -9    0.33    0.04
   4  12  -8    0.33    0.03
  -4  12   8    0.29    0.04
   4 -12  -8    0.34    0.04
  -4  12   7    0.15    0.01
  -4  12   7    0.16    0.03
   4  12  -7    0.15    0.02
   4 -12  -7    0.14    0.03
  -4  12   6    0.02    0.02
  -4  12   6    0.01    0.01
   4  12  -6    0.02    0.01
   4 -12  -6   -0.02    0.01
  -4  12   5    0.80    0.05
   4  12  -5    0.65    0.04
  -4  12   5    0.71    0.04
   4 -12  -5    0.70    0.05
  -4  12   4    0.33    0.04
  -4  12   4    0.32    0.03
   4  12  -4    0.30    0.03
   4 -12  -4    0.30    0.03
   4  12  -3    0.17    0.03
  -4  12   3    0.16    0.02
  -4  12   3    0.20    0.03
   4  12  -3    0.18    0.02
   4 -12  -3    0.17    0.03
   4  12  -2    0.12    0.02
  -4  12   2    0.13    0.02
  -4  12   2    0.13    0.02
  -4  12   2    0.13    0.02
   4  12  -2    0.12    0.02
   4 -12  -2    0.11    0.02
  -4  12   1    0.19    0.03
   4  12  -1    0.23    0.03
   4  12  -1    0.19    0.02
   4  12  -1    0.20    0.02
  -4  12   1    0.18    0.02
   4 -12  -1    0.21    0.03
   4  12   0    0.16    0.03
  -4  12   0    0.11    0.02
   4  12   0    0.14    0.02
   4  12   0    0.12    0.02
  -4  12   0    0.15    0.02
   4 -12   0    0.10    0.02
   4  12   1   -0.01    0.01
  -4  12  -1    0.00    0.01
   4  12   1    0.00    0.01
  -4  12  -1    0.01    0.01
  -4  12  -2    0.07    0.02
  -4  12  -2    0.11    0.02
   4  12   2    0.14    0.02
   4  12   2    0.12    0.02
  -4  12  -3    0.30    0.03
   4  12   3    0.31    0.03
  -4  12  -3    0.27    0.03
   4  12   3    0.34    0.04
   4  12   3    0.28    0.03
  -4 -12  -3    0.31    0.03
   4  12   4    0.24    0.03
   4  12   4    0.22    0.03
   4  12   4    0.30    0.04
  -4  12  -4    0.24    0.02
  -4 -12  -4    0.23    0.03
  -4  12  -5    0.02    0.01
   4  12   5    0.00    0.02
   4  12   5    0.01    0.02
   4  12   5    0.00    0.01
  -4 -12  -5    0.03    0.02
  -4  12  -6    0.03    0.01
   4  12   6    0.01    0.02
   4  12   6    0.00    0.02
   4  12   6    0.00    0.01
  -4 -12  -6   -0.01    0.01
   4  12   7    0.88    0.06
  -4  12  -7    0.87    0.04
   4  12   7    0.90    0.04
   4  12   7    0.88    0.06
  -4 -12  -7    0.88    0.06
  -4  12  -8    0.79    0.04
   4  12   8    0.77    0.06
   4  12   8    0.80    0.06
  -4 -12  -8    0.68    0.06
   4  12   9    0.02    0.02
   4  12   9    0.02    0.02
  -4  12  -9    0.03    0.01
  -4 -12  -9    0.03    0.02
  -4  12 -10    0.02    0.01
   4  12  10    0.02    0.03
  -4 -12 -10    0.06    0.03
   4  12  11    0.59    0.07
  -4  12 -11    0.53    0.03
  -4 -12 -11    0.48    0.06
   4  12  12    0.39    0.06
  -4 -12 -12    0.41    0.06
   4  13 -11    0.02    0.01
   4 -13 -11    0.02    0.03
   4  13 -10    0.05    0.01
   4 -13 -10    0.00    0.02
   4  13  -9    0.03    0.01
  -4  13   9   -0.01    0.02
   4 -13  -9    0.02    0.02
  -4  13   8    0.20    0.04
   4  13  -8    0.19    0.02
   4 -13  -8    0.21    0.04
  -4  13   7    0.02    0.01
  -4  13   7   -0.01    0.02
   4  13  -7   -0.01    0.01
   4 -13  -7    0.02    0.02
  -4  13   6    0.00    0.01
  -4  13   6    0.02    0.02
   4  13  -6    0.01    0.01
   4 -13  -6   -0.01    0.02
   4  13  -5    0.01    0.01
  -4  13   5    0.01    0.01
  -4  13   5   -0.02    0.02
   4 -13  -5    0.00    0.02
   4  13  -4    0.03    0.01
  -4  13   4    0.00    0.02
  -4  13   4    0.02    0.01
   4 -13  -4   -0.02    0.01
   4  13  -3    0.00    0.01
   4  13  -3   -0.02    0.01
  -4  13   3    0.00    0.01
   4 -13  -3    0.01    0.01
   4  13  -2   -0.01    0.01
  -4  13   2   -0.01    0.01
  -4  13   2    0.00    0.01
   4  13  -2   -0.01    0.01
   4 -13  -2   -0.01    0.01
  -4  13   1    0.09    0.02
  -4  13   1    0.14    0.02
   4  13  -1    0.08    0.02
   4  13  -1    0.09    0.02
  -4  13   0    0.01    0.01
   4  13   0    0.02    0.01
  -4  13   0    0.01    0.01
   4  13   1    0.06    0.02
   4  13   1    0.05    0.02
  -4  13  -1    0.06    0.01
  -4  13  -1    0.05    0.02
   4  13   2    0.00    0.01
  -4  13  -2   -0.02    0.01
   4  13   2    0.01    0.01
  -4  13  -2    0.00    0.01
  -4  13  -3    0.21    0.02
  -4  13  -3    0.19    0.03
   4  13   3    0.14    0.02
   4  13   3    0.14    0.03
   4  13   4    0.04    0.02
  -4  13  -4    0.04    0.01
   4  13   4    0.06    0.02
   4  13   5    0.06    0.02
  -4  13  -5    0.10    0.02
   4  13   5    0.04    0.02
   4  13   5    0.10    0.02
  -4 -13  -5    0.09    0.02
   4  13   6    0.00    0.02
  -4  13  -6    0.01    0.01
   4  13   6    0.03    0.02
   4  13   6    0.01    0.01
  -4 -13  -6    0.01    0.02
   4  13   7    0.10    0.03
   4  13   7    0.05    0.02
  -4  13  -7    0.09    0.02
   4  13   7    0.07    0.01
  -4 -13  -7    0.09    0.03
  -4  13  -8    0.00    0.01
   4  13   8   -0.03    0.02
   4  13   8   -0.01    0.02
  -4 -13  -8    0.02    0.02
   4  13   9    0.02    0.02
  -4  13  -9    0.02    0.01
  -4 -13  -9    0.05    0.03
   4  13  10    0.00    0.02
  -4  13 -10    0.01    0.01
  -4 -13 -10    0.04    0.03
   4  13  11    0.04    0.03
  -4  13 -11    0.02    0.01
  -4 -13 -11    0.02    0.03
   4  14 -10    0.00    0.01
   4 -14 -10    0.03    0.03
   4  14  -9    0.06    0.02
   4 -14  -9    0.08    0.03
   4  14  -8    0.03    0.01
  -4  14   8    0.00    0.02
   4 -14  -8    0.03    0.02
  -4  14   7    0.38    0.03
   4  14  -7    0.30    0.03
  -4  14   7    0.42    0.05
   4 -14  -7    0.38    0.05
  -4  14   6    0.00    0.01
   4  14  -6    0.01    0.01
  -4  14   6   -0.01    0.02
   4 -14  -6    0.02    0.02
   4  14  -5    0.57    0.04
  -4  14   5    0.48    0.04
   4 -14  -5    0.55    0.04
   4  14  -4    0.16    0.02
  -4  14   4    0.10    0.02
   4 -14  -4    0.17    0.03
   4  14  -3    0.26    0.03
  -4  14   3    0.25    0.03
   4  14  -3    0.31    0.03
   4  14  -2   -0.01    0.01
  -4  14   2   -0.01    0.01
   4  14  -2    0.02    0.01
   4  14  -1    0.33    0.04
  -4  14   1    0.37    0.03
  -4  14   1    0.36    0.04
   4  14  -1    0.33    0.03
   4  14   0    0.29    0.03
  -4  14   0    0.26    0.03
  -4  14   0    0.26    0.03
   4  14   1    0.43    0.04
  -4  14  -1    0.42    0.03
  -4  14  -1    0.36    0.04
   4  14   2    0.02    0.01
  -4  14  -2    0.00    0.01
   4  14   2   -0.01    0.02
  -4  14  -2    0.01    0.01
   4  14   3    0.00    0.01
  -4  14  -3   -0.01    0.01
  -4  14  -3    0.01    0.01
   4  14   3    0.01    0.01
   4  14   4    0.30    0.03
  -4  14  -4    0.38    0.03
   4  14   4    0.27    0.04
   4  14   5    0.28    0.04
  -4  14  -5    0.25    0.03
   4  14   5    0.28    0.03
  -4  14  -6    0.02    0.01
   4  14   6    0.03    0.02
   4  14   6    0.00    0.01
  -4  14  -7    0.00    0.01
   4  14   7    0.00    0.01
   4  14   7    0.02    0.02
   4  14   7   -0.01    0.02
  -4 -14  -7    0.02    0.02
   4  14   8    0.18    0.04
  -4  14  -8    0.18    0.03
  -4 -14  -8    0.21    0.04
   4  14   9    0.04    0.03
  -4  14  -9    0.02    0.01
  -4 -14  -9    0.03    0.02
   4  14  10    0.03    0.03
  -4  14 -10    0.03    0.02
  -4 -14 -10    0.01    0.02
   4  15  -8   -0.01    0.01
   4 -15  -8    0.01    0.02
  -4  15   7    0.44    0.03
   4  15  -7    0.43    0.04
   4 -15  -7    0.57    0.06
   4  15  -6    0.04    0.02
  -4  15   6    0.02    0.01
   4  15  -5    0.16    0.02
  -4  15   5    0.12    0.02
   4  15  -4   -0.01    0.01
  -4  15   4    0.01    0.01
   4  15  -3    0.24    0.03
  -4  15   3    0.28    0.03
   4  15  -2    0.26    0.03
   4  15  -2    0.23    0.03
  -4  15   2    0.25    0.03
  -4  15   1    0.05    0.02
   4  15  -1    0.04    0.02
  -4  15   1    0.03    0.01
   4  15  -1    0.03    0.02
  -4  15   0    0.05    0.02
  -4  15   0    0.04    0.01
   4  15   0    0.04    0.02
   4  15   1    0.01    0.02
  -4  15  -1    0.00    0.02
  -4  15  -1   -0.02    0.01
  -4  15  -2    0.04    0.02
   4  15   2    0.06    0.02
  -4  15  -2    0.08    0.02
  -4  15  -3   -0.01    0.01
   4  15   3   -0.01    0.01
  -4  15  -3    0.00    0.02
  -4  15  -4    0.16    0.02
   4  15   4    0.14    0.03
   4  15   5    0.29    0.04
   4  15   5    0.25    0.03
  -4  15  -5    0.30    0.03
   4  15   6   -0.02    0.02
  -4  15  -6    0.01    0.01
   4  15   6    0.01    0.01
   4  15   7    0.01    0.01
  -4  15  -7    0.01    0.02
  -4  15  -8    0.08    0.02
  -4  16   6    0.06    0.02
   4  16  -6    0.11    0.02
  -4  16   5    0.01    0.01
   4  16  -5    0.00    0.01
   4  16  -4    0.00    0.01
  -4  16   4    0.01    0.02
   4  16  -3    0.00    0.01
  -4  16   3    0.00    0.02
   4  16  -2    0.01    0.01
   4  16  -2    0.00    0.02
  -4  16   2   -0.01    0.02
   4  16  -1   -0.03    0.01
  -4  16   1   -0.02    0.01
  -4  16   0   -0.02    0.02
  -4  16   0    0.01    0.01
   4  16   0   -0.02    0.02
  -4  16  -1    0.00    0.01
   4  16   1    0.00    0.02
  -4  16  -1   -0.01    0.02
  -4  16  -2    0.01    0.02
   4  16   2    0.00    0.02
  -4  16  -2   -0.01    0.01
   4  16   3    0.00    0.02
  -4  16  -3   -0.01    0.02
  -4  16  -3    0.00    0.01
   4  16   4    0.03    0.02
  -4  16  -4    0.05    0.02
   4  16   5    0.00    0.01
  -4  16  -5   -0.01    0.01
   4  16   6    0.01    0.01
  -4  16  -6   -0.03    0.01
   4  17  -3    0.00    0.01
  -4  17   3    0.01    0.02
  -4  17   2   -0.01    0.02
   4  17  -2   -0.03    0.02
   4  17  -1   -0.01    0.02
  -4  17   1   -0.01    0.02
   4  17   0    0.13    0.03
  -4  17   0    0.12    0.03
   4  17   1   -0.01    0.02
  -4  17  -1   -0.02    0.02
  -4  17  -1    0.01    0.02
  -4  17  -2    0.01    0.02
   4  17   2   -0.01    0.02
  -4  17  -2    0.02    0.02
  -4  17  -3    0.01    0.02
  -4  17  -3    0.02    0.02
   4  17   3    0.02    0.02
  -5   0  17   -0.01    0.02
   5   0 -17    0.00    0.02
   5   0 -16    0.56    0.06
  -5   0  16    0.48    0.06
   5   0 -15    0.00    0.02
  -5   0  15   -0.01    0.02
  -5   0  14    0.13    0.03
   5   0 -14    0.14    0.03
   5   0 -13   -0.02    0.01
  -5   0  13    0.01    0.02
  -5   0  12    1.55    0.08
   5   0 -12    1.56    0.08
  -5   0  11   -0.01    0.01
   5   0 -11    0.00    0.01
   5   0 -10    0.58    0.04
  -5   0  10    0.57    0.04
  -5   0   9    0.00    0.01
   5   0  -9    0.00    0.01
  -5   0   8    0.25    0.03
   5   0  -8    0.29    0.03
   5   0  -7    0.00    0.01
  -5   0   7   -0.01    0.01
  -5   0   6    1.94    0.07
   5   0  -6    1.86    0.07
   5   0  -5    0.01    0.01
   5   0  -4    3.61    0.12
   5   0  -3    0.00    0.01
   5   0  -2    0.57    0.02
   5   0  -2    0.61    0.02
   5   0  -2    0.57    0.02
  -5   0   2    0.57    0.02
   5   0  -1   -0.03    0.00
  -5   0   1   -0.02    0.00
   5   0  -1   -0.04    0.00
   5   0   0    0.01    0.00
   5   0   0    0.01    0.00
  -5   0   0    0.01    0.00
  -5   0  -1   -0.03    0.00
   5   0   1   -0.03    0.00
  -5   0  -1   -0.03    0.00
   5   0   1   -0.03    0.00
   5   0   1   -0.03    0.00
   5   0   2    0.06    0.01
   5   0   2    0.06    0.01
  -5   0  -2    0.06    0.01
   5   0   2    0.05    0.01
  -5   0  -3    0.00    0.00
   5   0   3   -0.01    0.00
   5   0   3   -0.01    0.00
   5   0   4    8.06    0.25
   5   0   4    7.94    0.24
  -5   0  -4    8.00    0.24
   5   0   5    0.01    0.01
   5   0   5    0.01    0.01
   5   0   6    0.44    0.03
   5   0   6    0.45    0.03
   5   0   7   -0.01    0.01
   5   0   7   -0.01    0.01
   5   0   8    3.82    0.14
   5   0   8    4.08    0.14
   5   0   9    0.02    0.01
   5   0   9    0.00    0.01
   5   0  10    0.22    0.03
   5   0  10    0.27    0.03
   5   0  11    0.00    0.01
   5   0  11   -0.02    0.01
   5   0  12    1.59    0.08
   5   0  12    1.56    0.08
   5   0  13   -0.01    0.02
   5   0  13   -0.01    0.01
   5   0  14    0.01    0.02
   5   0  14    0.03    0.03
   5   0  15   -0.03    0.03
   5   0  15   -0.02    0.02
   5   0  16    0.76    0.08
   5   0  17    0.01    0.03
  -5   1  17    0.03    0.03
   5   1 -17    0.05    0.04
   5  -1 -17    0.01    0.02
  -5  -1  17    0.03    0.03
  -5   1  16    0.02    0.03
   5   1 -16   -0.02    0.02
  -5  -1  16    0.05    0.03
   5  -1 -16   -0.01    0.02
   5   1 -15    0.22    0.04
  -5   1  15    0.33    0.05
  -5  -1  15    0.27    0.04
   5  -1 -15    0.26    0.04
  -5   1  14    0.07    0.03
   5   1 -14    0.04    0.02
  -5  -1  14    0.03    0.02
   5  -1 -14    0.06    0.02
   5   1 -13    0.01    0.01
  -5   1  13    0.00    0.02
   5  -1 -13    0.02    0.02
  -5  -1  13    0.02    0.02
  -5   1  12   -0.01    0.02
   5   1 -12    0.01    0.01
   5  -1 -12    0.03    0.02
  -5  -1  12    0.00    0.02
   5   1 -11    0.61    0.04
  -5   1  11    0.63    0.05
  -5   1  11    0.60    0.05
  -5  -1  11    0.67    0.04
   5  -1 -11    0.57    0.04
  -5   1  10    0.12    0.02
   5   1 -10    0.12    0.02
  -5   1  10    0.10    0.02
  -5  -1  10    0.11    0.02
   5  -1 -10    0.11    0.02
   5   1  -9    0.03    0.01
  -5   1   9    0.05    0.02
  -5   1   9    0.04    0.01
  -5  -1   9    0.05    0.01
   5  -1  -9    0.07    0.02
  -5   1   8    0.21    0.03
   5   1  -8    0.26    0.02
  -5   1   8    0.28    0.03
   5  -1  -8    0.24    0.03
  -5  -1   8    0.33    0.03
  -5   1   7    0.00    0.01
   5   1  -7    0.04    0.01
  -5   1   7    0.03    0.01
   5  -1  -7    0.04    0.01
  -5  -1   7    0.04    0.01
  -5   1   6    0.44    0.03
  -5   1   6    0.48    0.03
   5   1  -6    0.45    0.03
   5  -1  -6    0.43    0.03
  -5  -1   6    0.44    0.03
   5   1  -5    1.72    0.06
  -5   1   5    1.77    0.07
   5  -1  -5    1.76    0.07
   5   1  -4   -0.01    0.00
   5  -1  -4    0.00    0.01
   5   1  -3    2.14    0.07
   5  -1  -3    2.22    0.07
   5  -1  -3    2.12    0.07
  -5   1   2    1.31    0.04
  -5   1   2    1.27    0.04
   5   1  -2    1.32    0.04
   5   1  -2    1.25    0.04
   5   1  -2    1.29    0.04
  -5  -1   2    1.27    0.04
   5  -1  -2    1.25    0.05
   5  -1  -2    1.26    0.04
  -5   1   1    1.40    0.04
   5   1  -1    1.36    0.04
   5   1  -1    1.34    0.05
  -5  -1   1    1.34    0.04
   5  -1  -1    1.37    0.05
   5  -1  -1    1.44    0.05
  -5   1   0    1.16    0.04
   5   1   0    1.15    0.04
   5   1   0    1.21    0.04
   5   1   0    1.23    0.04
  -5  -1   0    1.18    0.04
   5  -1   0    1.17    0.04
   5  -1   0    1.16    0.04
   5   1   1    2.63    0.09
   5   1   1    2.69    0.08
   5   1   1    2.59    0.08
  -5   1  -1    2.62    0.08
   5   1   1    2.57    0.08
  -5  -1  -1    2.63    0.08
   5  -1   1    2.63    0.09
   5  -1   1    2.60    0.08
   5  -1   1    2.57    0.08
   5   1   2    1.06    0.04
  -5   1  -2    1.13    0.04
   5   1   2    1.07    0.04
   5   1   2    1.01    0.04
   5  -1   2    1.12    0.04
  -5  -1  -2    1.12    0.04
  -5  -1  -2    1.14    0.04
   5  -1   2    1.07    0.04
   5   1   3    0.47    0.02
  -5   1  -3    0.46    0.02
   5   1   3    0.40    0.02
   5   1   3    0.42    0.02
  -5  -1  -3    0.41    0.02
  -5  -1  -3    0.44    0.02
   5  -1   3    0.44    0.02
   5  -1   3    0.45    0.02
  -5   1  -4    0.30    0.01
   5   1   4    0.27    0.02
  -5   1  -4    0.26    0.02
   5   1   4    0.28    0.02
   5  -1   4    0.25    0.02
   5  -1   4    0.26    0.02
  -5   1  -5    1.51    0.05
  -5   1  -5    1.55    0.05
   5   1   5    1.49    0.06
   5   1   5    1.56    0.06
   5  -1   5    1.43    0.06
   5  -1   5    1.51    0.05
   5   1   6    0.07    0.02
  -5   1  -6    0.06    0.01
   5   1   6    0.07    0.01
   5  -1   6    0.06    0.01
   5  -1   6    0.07    0.01
   5   1   7    1.06    0.05
   5   1   7    1.03    0.05
   5  -1   7    1.03    0.04
   5  -1   7    0.96    0.05
   5   1   8    0.23    0.03
   5   1   8    0.31    0.03
   5  -1   8    0.27    0.03
   5  -1   8    0.26    0.02
   5   1   9    0.34    0.03
   5   1   9    0.34    0.04
   5  -1   9    0.34    0.03
   5  -1   9    0.29    0.03
   5   1  10    0.01    0.01
   5   1  10   -0.01    0.01
   5  -1  10   -0.01    0.01
   5  -1  10    0.00    0.01
   5   1  11    0.30    0.04
   5   1  11    0.23    0.03
   5  -1  11    0.25    0.03
   5  -1  11    0.29    0.04
   5   1  12    0.21    0.03
   5   1  12    0.20    0.04
   5  -1  12    0.22    0.03
   5  -1  12    0.14    0.03
   5   1  13    0.00    0.02
   5   1  13   -0.01    0.01
   5  -1  13   -0.02    0.02
   5  -1  13    0.00    0.02
   5   1  14   -0.03    0.02
   5   1  14   -0.02    0.02
   5  -1  14   -0.02    0.02
   5  -1  14    0.00    0.03
   5   1  15    0.02    0.03
   5   1  15   -0.04    0.02
   5  -1  15    0.01    0.03
   5   1  16   -0.02    0.03
   5  -1  16   -0.01    0.03
   5   1  17    0.00    0.03
   5  -1  17   -0.01    0.03
  -5   2  17    0.05    0.03
   5  -2 -17    0.02    0.03
  -5   2  16   -0.03    0.02
   5  -2 -16    0.00    0.02
  -5   2  15    0.00    0.02
   5   2 -15    0.02    0.02
  -5  -2  15    0.01    0.02
   5  -2 -15    0.01    0.02
   5   2 -14    0.02    0.02
  -5   2  14   -0.01    0.02
  -5  -2  14    0.02    0.02
   5  -2 -14    0.01    0.02
  -5   2  13    0.00    0.02
  -5   2  13   -0.02    0.02
   5   2 -13    0.01    0.01
  -5  -2  13    0.01    0.02
   5  -2 -13    0.00    0.02
  -5   2  12    0.00    0.02
  -5   2  12    0.00    0.02
   5   2 -12    0.00    0.01
   5  -2 -12    0.00    0.02
  -5  -2  12    0.00    0.01
  -5   2  11   -0.02    0.02
  -5   2  11    0.01    0.02
   5   2 -11    0.00    0.01
   5  -2 -11   -0.01    0.01
  -5  -2  11   -0.01    0.01
  -5   2  10    0.08    0.02
   5   2 -10    0.10    0.02
  -5   2  10    0.07    0.02
   5  -2 -10    0.05    0.02
  -5  -2  10    0.06    0.02
   5   2  -9    0.08    0.02
  -5   2   9    0.08    0.02
  -5   2   9    0.06    0.02
  -5  -2   9    0.06    0.01
   5  -2  -9    0.08    0.02
   5   2  -8    0.02    0.01
  -5   2   8    0.00    0.01
  -5   2   8    0.00    0.01
  -5  -2   8    0.00    0.01
   5  -2  -8    0.01    0.01
  -5   2   7    0.02    0.01
   5   2  -7    0.04    0.01
  -5   2   7    0.05    0.01
   5  -2  -7    0.04    0.01
  -5  -2   7    0.04    0.01
   5   2  -6    2.19    0.08
  -5   2   6    2.24    0.08
  -5   2   6    2.11    0.08
  -5  -2   6    2.19    0.08
   5  -2  -6    2.22    0.08
   5   2  -5    0.00    0.00
  -5   2   5   -0.01    0.01
  -5   2   5    0.00    0.01
   5  -2  -5    0.00    0.01
   5   2  -4    0.06    0.01
  -5   2   4    0.04    0.01
   5  -2  -4    0.06    0.01
  -5   2   3    3.30    0.09
  -5   2   3    3.25    0.09
   5  -2  -3    3.25    0.11
   5  -2  -3    3.15    0.11
   5  -2  -3    3.26    0.10
  -5   2   2    2.97    0.09
   5   2  -2    3.01    0.09
   5   2  -2    2.95    0.09
   5   2  -2    3.05    0.09
   5  -2  -2    2.95    0.09
   5  -2  -2    3.05    0.10
  -5  -2   2    2.97    0.09
   5  -2  -2    3.01    0.10
   5   2  -1    0.14    0.01
   5   2  -1    0.16    0.01
   5   2  -1    0.13    0.01
  -5   2   1    0.15    0.01
   5   2  -1    0.14    0.01
   5   2  -1    0.13    0.01
   5  -2  -1    0.16    0.01
   5  -2  -1    0.15    0.01
  -5  -2   1    0.16    0.01
   5   2   0    0.44    0.02
   5   2   0    0.44    0.02
  -5   2   0    0.44    0.02
   5   2   0    0.44    0.02
   5   2   0    0.47    0.02
   5  -2   0    0.44    0.02
  -5  -2   0    0.49    0.02
   5  -2   0    0.46    0.02
  -5  -2   0    0.44    0.02
   5   2   1    6.03    0.18
   5   2   1    5.82    0.18
  -5   2  -1    6.06    0.18
   5   2   1    5.98    0.18
   5   2   1    5.98    0.18
   5  -2   1    5.82    0.18
  -5  -2  -1    6.36    0.18
   5   2   2    0.30    0.02
   5   2   2    0.35    0.02
   5   2   2    0.32    0.02
  -5   2  -2    0.32    0.01
   5  -2   2    0.30    0.02
   5  -2   2    0.30    0.01
  -5  -2  -2    0.35    0.02
  -5  -2  -2    0.35    0.02
   5   2   3    0.90    0.04
   5   2   3    1.01    0.03
  -5   2  -3    0.99    0.03
   5   2   3    0.91    0.04
   5  -2   3    0.94    0.04
   5  -2   3    0.95    0.03
   5  -2   3    0.99    0.03
   5   2   4    0.00    0.01
  -5   2  -4    0.01    0.00
   5   2   4    0.00    0.00
   5  -2   4    0.00    0.01
   5  -2   4    0.00    0.00
  -5   2  -5    0.16    0.01
  -5   2  -5    0.16    0.01
   5   2   5    0.17    0.02
   5   2   5    0.14    0.02
   5  -2   5    0.19    0.02
   5  -2   5    0.17    0.01
   5   2   6    0.12    0.02
   5   2   6    0.13    0.02
  -5   2  -6    0.10    0.01
  -5   2  -6    0.13    0.01
   5  -2   6    0.08    0.02
   5  -2   6    0.12    0.01
   5   2   7    0.67    0.04
   5   2   7    0.57    0.04
  -5   2  -7    0.68    0.03
   5  -2   7    0.67    0.03
   5  -2   7    0.63    0.04
   5   2   8    0.27    0.03
  -5   2  -8    0.25    0.02
   5   2   8    0.21    0.03
   5  -2   8    0.24    0.02
   5  -2   8    0.30    0.03
   5   2   9    0.05    0.01
   5   2   9    0.02    0.02
  -5   2  -9    0.05    0.01
   5  -2   9    0.06    0.02
   5  -2   9    0.06    0.01
   5   2  10    0.12    0.02
  -5   2 -10    0.10    0.01
   5   2  10    0.09    0.02
   5  -2  10    0.12    0.02
   5  -2  10    0.08    0.02
   5   2  11    0.06    0.02
   5   2  11    0.03    0.02
   5  -2  11    0.05    0.02
   5  -2  11    0.04    0.02
   5   2  12    0.19    0.03
   5   2  12    0.24    0.04
   5  -2  12    0.26    0.03
   5  -2  12    0.23    0.04
   5   2  13    0.07    0.03
   5   2  13    0.09    0.02
   5  -2  13    0.09    0.03
   5   2  14    0.10    0.03
   5   2  14    0.09    0.03
   5  -2  14    0.07    0.03
   5   2  15    0.00    0.03
   5   2  15    0.05    0.03
   5  -2  15    0.00    0.03
   5   2  16    0.14    0.04
   5   2  16    0.22    0.04
   5  -2  16    0.19    0.04
   5   2  17    0.03    0.04
   5  -2  17    0.07    0.04
  -5   3  17    0.05    0.03
   5  -3 -17    0.04    0.03
  -5   3  16    0.06    0.03
   5  -3 -16    0.11    0.03
  -5   3  15    0.06    0.03
   5  -3 -15    0.13    0.03
  -5   3  14    0.09    0.03
   5   3 -14    0.10    0.03
  -5   3  14    0.15    0.03
   5  -3 -14    0.13    0.03
  -5  -3  14    0.12    0.03
   5   3 -13    0.02    0.01
  -5   3  13    0.01    0.02
  -5   3  13    0.03    0.02
   5  -3 -13   -0.01    0.02
  -5  -3  13    0.01    0.02
   5   3 -12    0.06    0.02
  -5   3  12    0.10    0.03
  -5   3  12    0.04    0.02
   5  -3 -12    0.07    0.02
  -5  -3  12    0.05    0.02
  -5   3  11    0.35    0.04
   5   3 -11    0.37    0.03
  -5   3  11    0.34    0.04
  -5  -3  11    0.38    0.04
   5  -3 -11    0.31    0.04
   5   3 -10    0.62    0.04
  -5   3  10    0.66    0.05
  -5   3  10    0.65    0.05
   5  -3 -10    0.59    0.04
  -5  -3  10    0.65    0.04
  -5   3   9    0.11    0.02
   5   3  -9    0.10    0.02
  -5   3   9    0.10    0.02
  -5  -3   9    0.10    0.02
   5  -3  -9    0.06    0.02
  -5   3   8    0.12    0.02
   5   3  -8    0.12    0.02
  -5   3   8    0.09    0.02
   5  -3  -8    0.13    0.02
  -5  -3   8    0.11    0.02
  -5   3   7    0.79    0.05
  -5   3   7    0.90    0.05
   5   3  -7    0.92    0.04
  -5  -3   7    0.87    0.04
   5  -3  -7    0.85    0.05
   5   3  -6    3.15    0.10
  -5   3   6    3.04    0.11
  -5   3   6    3.26    0.11
   5  -3  -6    3.16    0.11
  -5   3   5    3.21    0.11
   5   3  -5    3.06    0.10
   5  -3  -5    3.18    0.11
  -5   3   4    0.69    0.03
   5   3  -4    0.69    0.03
   5  -3  -4    0.63    0.03
   5  -3  -4    0.68    0.03
  -5   3   3    0.93    0.03
  -5   3   3    0.94    0.04
   5   3  -3    0.95    0.03
   5   3  -3    0.97    0.04
  -5   3   3    0.95    0.03
   5  -3  -3    0.94    0.04
   5  -3  -3    0.95    0.04
  -5   3   2    6.26    0.18
   5   3  -2    6.23    0.19
   5   3  -2    6.15    0.18
   5   3  -2    6.36    0.18
   5   3  -2    6.18    0.19
  -5   3   2    6.34    0.19
   5   3  -2    6.29    0.19
  -5  -3   2    6.23    0.18
   5  -3  -2    6.10    0.19
   5  -3  -2    6.14    0.19
   5  -3  -2    6.34    0.19
  -5   3   1   10.79    0.31
   5   3  -1   10.82    0.31
   5   3  -1   10.60    0.31
   5   3  -1   10.66    0.32
   5   3  -1   10.77    0.32
   5   3  -1   10.65    0.32
   5  -3  -1   10.75    0.32
  -5  -3   1   10.73    0.31
   5  -3  -1   10.65    0.32
   5   3   0    1.49    0.05
   5   3   0    1.53    0.05
   5   3   0    1.50    0.05
   5   3   0    1.50    0.05
  -5   3   0    1.53    0.05
   5  -3   0    1.51    0.05
   5  -3   0    1.47    0.05
  -5  -3   0    1.51    0.05
  -5   3  -1    0.10    0.01
   5   3   1    0.08    0.01
   5   3   1    0.10    0.01
   5   3   1    0.09    0.01
   5   3   1    0.07    0.01
   5  -3   1    0.10    0.01
  -5  -3  -1    0.07    0.01
   5   3   2    0.86    0.04
   5   3   2    0.91    0.03
  -5   3  -2    0.91    0.03
   5   3   2    0.95    0.04
   5  -3   2    0.92    0.03
   5  -3   2    0.93    0.04
   5   3   3    4.57    0.14
  -5   3  -3    4.66    0.14
   5   3   3    4.61    0.15
   5   3   3    4.60    0.15
   5  -3   3    4.56    0.14
   5  -3   3    4.61    0.15
   5   3   4    1.87    0.07
  -5   3  -4    1.97    0.06
   5   3   4    1.80    0.07
   5   3   4    2.00    0.06
   5  -3   4    1.97    0.07
   5  -3   4    1.96    0.06
  -5   3  -5    0.00    0.00
   5   3   5    0.00    0.01
  -5   3  -5    0.00    0.00
   5   3   5    0.00    0.01
   5  -3   5    0.02    0.01
   5  -3   5    0.01    0.00
  -5   3  -6    5.23    0.15
  -5   3  -6    4.94    0.15
   5   3   6    5.00    0.16
   5   3   6    4.72    0.17
   5  -3   6    5.02    0.16
   5  -3   6    4.87    0.15
  -5   3  -7    0.34    0.02
  -5   3  -7    0.33    0.02
   5   3   7    0.33    0.03
   5   3   7    0.36    0.04
   5  -3   7    0.34    0.02
   5  -3   7    0.32    0.03
   5   3   8    0.44    0.03
   5   3   8    0.45    0.04
  -5   3  -8    0.43    0.02
   5  -3   8    0.35    0.03
   5  -3   8    0.44    0.03
   5   3   9    0.00    0.01
  -5   3  -9    0.01    0.01
   5   3   9   -0.01    0.01
   5  -3   9   -0.01    0.01
   5  -3   9    0.00    0.01
  -5   3 -10    0.84    0.04
   5   3  10    0.81    0.05
   5   3  10    0.78    0.06
   5  -3  10    0.86    0.04
   5  -3  10    0.83    0.05
   5   3  11    0.05    0.02
   5   3  11    0.07    0.02
   5  -3  11    0.10    0.02
   5  -3  11    0.06    0.02
   5   3  12    0.17    0.03
   5   3  12    0.15    0.03
   5  -3  12    0.24    0.04
   5   3  13    0.02    0.02
   5   3  13    0.04    0.02
   5  -3  13    0.02    0.02
   5   3  14    0.04    0.02
   5   3  14    0.06    0.03
   5  -3  14    0.04    0.02
   5   3  15    0.05    0.03
   5   3  15    0.06    0.03
   5  -3  15    0.04    0.03
   5   3  16    0.09    0.04
   5  -3  16    0.19    0.04
  -5   4  17    0.06    0.03
   5  -4 -17    0.04    0.03
  -5   4  16    0.03    0.03
   5   4 -16    0.04    0.02
   5  -4 -16    0.01    0.02
  -5   4  15    0.03    0.03
   5   4 -15    0.04    0.02
   5  -4 -15    0.04    0.02
   5   4 -14    0.41    0.05
  -5   4  14    0.63    0.07
  -5   4  14    0.50    0.05
   5  -4 -14    0.52    0.06
   5   4 -13    0.06    0.02
  -5   4  13    0.06    0.02
  -5   4  13    0.05    0.02
   5  -4 -13    0.10    0.03
  -5   4  12    0.03    0.02
   5   4 -12    0.02    0.01
  -5   4  12    0.00    0.02
   5  -4 -12    0.00    0.02
  -5  -4  12    0.00    0.01
   5   4 -11    0.00    0.01
  -5   4  11    0.01    0.02
  -5   4  11    0.01    0.02
  -5  -4  11    0.00    0.01
   5  -4 -11    0.02    0.02
  -5   4  10    1.71    0.08
  -5   4  10    1.88    0.09
   5   4 -10    1.91    0.07
   5  -4 -10    1.83    0.08
  -5  -4  10    1.79    0.07
  -5   4   9    0.02    0.01
  -5   4   9    0.03    0.02
   5   4  -9    0.03    0.01
  -5  -4   9    0.01    0.01
   5  -4  -9    0.01    0.01
  -5   4   8    0.26    0.03
   5   4  -8    0.24    0.02
  -5   4   8    0.34    0.04
  -5  -4   8    0.22    0.02
   5  -4  -8    0.28    0.03
   5   4  -7    0.05    0.01
   5   4  -7    0.02    0.01
  -5   4   7    0.02    0.01
  -5   4   7    0.01    0.01
   5  -4  -7    0.02    0.01
   5   4  -6    6.86    0.21
   5   4  -6    7.05    0.22
  -5   4   6    6.62    0.22
  -5   4   6    6.92    0.22
   5  -4  -6    6.88    0.22
  -5   4   5    1.44    0.06
   5   4  -5    1.46    0.06
   5   4  -5    1.51    0.05
   5  -4  -5    1.48    0.05
   5  -4  -5    1.48    0.06
  -5   4   4    1.76    0.05
  -5   4   4    1.74    0.05
  -5   4   4    1.78    0.07
   5   4  -4    1.68    0.07
   5   4  -4    1.68    0.05
   5  -4  -4    1.81    0.06
   5  -4  -4    1.69    0.07
   5   4  -3    1.56    0.05
  -5   4   3    1.53    0.05
  -5   4   3    1.54    0.06
   5   4  -3    1.62    0.06
   5   4  -3    1.62    0.05
   5   4  -3    1.58    0.05
  -5   4   3    1.53    0.05
   5  -4  -3    1.51    0.06
  -5   4   2    8.75    0.26
   5   4  -2    8.67    0.26
  -5   4   2    8.36    0.25
   5   4  -2    8.52    0.25
   5   4  -2    8.50    0.25
   5   4  -2    8.53    0.26
   5   4  -2    8.44    0.25
  -5   4   2    8.52    0.25
  -5  -4   2    8.45    0.25
   5  -4  -2    8.47    0.26
   5  -4  -2    8.22    0.26
   5   4  -1   12.56    0.37
   5   4  -1   11.94    0.36
   5   4  -1   11.98    0.36
   5   4  -1   12.44    0.36
  -5   4   1   12.09    0.36
   5   4  -1   12.35    0.36
   5  -4  -1   12.32    0.36
  -5  -4   1   12.20    0.36
   5  -4  -1   12.25    0.36
  -5  -4   1   12.30    0.36
   5   4   0    4.98    0.15
  -5   4   0    5.04    0.15
   5   4   0    4.90    0.15
   5   4   0    4.89    0.15
   5   4   0    4.93    0.15
   5  -4   0    4.94    0.15
  -5  -4   0    5.11    0.16
   5  -4   0    4.87    0.15
   5   4   1    1.80    0.07
   5   4   1    1.95    0.07
   5   4   1    1.83    0.06
  -5   4  -1    1.89    0.06
   5  -4   1    1.97    0.06
   5  -4   1    1.90    0.07
   5   4   2    1.47    0.05
   5   4   2    1.47    0.06
   5   4   2    1.41    0.06
  -5   4  -2    1.53    0.05
   5  -4   2    1.49    0.05
   5  -4   2    1.46    0.05
   5  -4   2    1.52    0.05
  -5   4  -3    7.44    0.22
   5   4   3    7.37    0.22
   5   4   3    7.23    0.23
   5   4   3    7.48    0.23
   5  -4   3    7.51    0.22
   5  -4   3    7.52    0.23
   5   4   4    3.00    0.11
   5   4   4    3.06    0.11
   5   4   4    3.12    0.10
  -5   4  -4    3.14    0.09
   5  -4   4    3.21    0.10
   5  -4   4    3.05    0.09
   5   4   5    0.11    0.02
   5   4   5    0.11    0.02
   5   4   5    0.11    0.01
  -5   4  -5    0.10    0.01
   5  -4   5    0.12    0.02
   5  -4   5    0.11    0.01
  -5   4  -6    0.43    0.02
  -5   4  -6    0.43    0.02
   5   4   6    0.45    0.03
   5   4   6    0.42    0.03
   5  -4   6    0.43    0.02
   5  -4   6    0.39    0.03
  -5   4  -7    1.65    0.06
  -5   4  -7    1.53    0.05
   5   4   7    1.46    0.07
   5   4   7    1.54    0.07
   5  -4   7    1.53    0.07
   5  -4   7    1.58    0.06
  -5   4  -8    1.05    0.04
   5   4   8    1.07    0.06
  -5   4  -8    1.19    0.05
   5   4   8    1.11    0.06
   5  -4   8    1.14    0.04
   5  -4   8    0.93    0.05
   5   4   9    0.00    0.01
   5   4   9   -0.01    0.01
  -5   4  -9    0.01    0.01
   5  -4   9    0.01    0.01
   5  -4   9    0.02    0.01
  -5   4 -10    0.05    0.01
   5   4  10    0.06    0.02
   5   4  10    0.04    0.02
   5  -4  10    0.04    0.01
   5  -4  10    0.04    0.02
   5   4  11    0.42    0.04
   5   4  11    0.38    0.05
   5  -4  11    0.49    0.05
   5   4  12    0.50    0.05
   5   4  12    0.33    0.05
   5  -4  12    0.41    0.04
   5   4  13   -0.02    0.02
   5   4  13   -0.02    0.01
   5  -4  13   -0.03    0.02
   5   4  14    0.04    0.02
   5   4  14    0.02    0.03
   5  -4  14    0.04    0.02
   5   4  15    0.06    0.04
   5   4  15    0.04    0.03
   5  -4  15    0.07    0.03
   5   4  16    0.05    0.04
   5   5 -16    0.00    0.02
  -5   5  16    0.04    0.03
   5  -5 -16    0.01    0.03
   5   5 -15    0.00    0.02
  -5   5  15    0.00    0.03
   5  -5 -15    0.01    0.03
  -5   5  14    0.11    0.03
   5   5 -14    0.14    0.03
  -5   5  14    0.14    0.03
   5  -5 -14    0.14    0.03
  -5   5  13    0.12    0.03
  -5   5  13    0.07    0.03
   5   5 -13    0.11    0.03
   5  -5 -13    0.06    0.02
  -5   5  12    0.04    0.02
  -5   5  12    0.02    0.02
   5   5 -12    0.01    0.02
   5  -5 -12   -0.03    0.01
   5   5 -11    0.03    0.02
  -5   5  11    0.03    0.02
  -5   5  11    0.01    0.02
   5  -5 -11    0.00    0.01
   5   5 -10    0.13    0.02
  -5   5  10    0.25    0.03
  -5   5  10    0.14    0.03
  -5  -5  10    0.20    0.02
   5  -5 -10    0.16    0.03
  -5   5   9    0.05    0.02
  -5   5   9    0.03    0.02
   5   5  -9    0.06    0.01
   5   5  -9    0.03    0.01
   5  -5  -9    0.04    0.02
   5   5  -8    0.02    0.01
   5   5  -8    0.02    0.01
  -5   5   8    0.03    0.01
  -5   5   8    0.02    0.01
   5  -5  -8    0.02    0.01
  -5   5   7    0.35    0.04
   5   5  -7    0.32    0.03
  -5   5   7    0.27    0.03
   5   5  -7    0.27    0.02
   5  -5  -7    0.28    0.03
  -5   5   6    0.08    0.02
   5   5  -6    0.06    0.01
   5   5  -6    0.07    0.01
  -5   5   6    0.08    0.02
   5  -5  -6    0.04    0.01
   5   5  -5    0.13    0.01
  -5   5   5    0.17    0.02
   5   5  -5    0.13    0.02
   5  -5  -5    0.13    0.02
  -5   5   4    0.34    0.02
   5   5  -4    0.37    0.02
   5   5  -4    0.36    0.02
   5   5  -4    0.35    0.03
  -5   5   4    0.39    0.03
   5   5  -4    0.36    0.01
  -5   5   4    0.38    0.02
   5  -5  -4    0.37    0.03
   5   5  -3    2.54    0.08
  -5   5   3    2.44    0.08
   5   5  -3    2.60    0.08
  -5   5   3    2.52    0.09
   5   5  -3    2.49    0.09
   5   5  -3    2.61    0.09
   5  -5  -3    2.61    0.09
   5   5  -2    0.00    0.00
  -5   5   2   -0.01    0.00
  -5   5   2    0.00    0.00
  -5   5   2    0.00    0.00
   5   5  -2    0.00    0.00
   5   5  -2    0.00    0.01
   5   5  -2   -0.01    0.01
   5   5  -2    0.00    0.00
   5  -5  -2    0.00    0.01
  -5   5   1    0.03    0.01
   5   5  -1    0.05    0.01
   5   5  -1    0.06    0.01
  -5   5   1    0.04    0.01
   5   5  -1    0.04    0.01
   5   5  -1    0.03    0.01
   5   5  -1    0.05    0.01
  -5   5   1    0.04    0.01
   5  -5  -1    0.04    0.01
  -5  -5   1    0.04    0.01
   5  -5  -1    0.05    0.01
   5   5   0    0.10    0.01
   5   5   0    0.12    0.01
   5   5   0    0.12    0.01
   5   5   0    0.09    0.01
   5   5   0    0.11    0.01
  -5   5   0    0.10    0.01
   5  -5   0    0.13    0.01
   5  -5   0    0.12    0.01
   5   5   1    5.68    0.18
  -5   5  -1    5.69    0.17
   5   5   1    5.75    0.18
   5   5   1    5.68    0.18
   5  -5   1    5.83    0.17
   5  -5   1    5.97    0.18
   5   5   2    0.16    0.02
   5   5   2    0.15    0.02
   5   5   2    0.16    0.02
  -5   5  -2    0.18    0.01
   5  -5   2    0.18    0.01
   5  -5   2    0.16    0.01
   5   5   3    0.01    0.00
  -5   5  -3    0.00    0.00
   5   5   3    0.00    0.01
   5   5   3    0.00    0.01
   5  -5   3    0.00    0.01
   5   5   4    0.44    0.03
   5   5   4    0.45    0.03
   5   5   4    0.48    0.02
  -5   5  -4    0.48    0.02
   5  -5   4    0.50    0.03
   5   5   5    0.55    0.03
  -5   5  -5    0.60    0.02
   5   5   5    0.53    0.04
   5   5   5    0.60    0.02
   5  -5   5    0.59    0.03
  -5   5  -6    0.35    0.01
   5   5   6    0.38    0.04
   5   5   6    0.38    0.03
   5  -5   6    0.38    0.03
   5   5   7    0.02    0.01
  -5   5  -7    0.02    0.01
   5   5   7    0.02    0.01
  -5   5  -7    0.02    0.00
   5  -5   7    0.02    0.01
   5  -5   7    0.01    0.01
   5   5   8    0.16    0.02
   5   5   8    0.11    0.02
  -5   5  -8    0.17    0.02
   5  -5   8    0.16    0.01
   5  -5   8    0.16    0.02
  -5   5  -9    0.01    0.01
   5   5   9    0.02    0.01
   5   5   9    0.02    0.02
   5  -5   9    0.02    0.01
   5   5  10    0.36    0.04
   5   5  10    0.37    0.04
  -5   5 -10    0.33    0.02
   5  -5  10    0.37    0.04
   5   5  11    0.58    0.06
   5   5  11    0.58    0.05
   5  -5  11    0.59    0.04
   5   5  12   -0.01    0.02
   5   5  12    0.01    0.02
   5  -5  12    0.02    0.02
   5   5  13   -0.01    0.02
   5   5  13    0.01    0.02
   5  -5  13    0.00    0.02
   5   5  14    0.20    0.04
   5   5  14    0.22    0.04
   5   5  15    0.68    0.08
   5   5  16    0.01    0.03
  -5   6  16    0.01    0.03
   5   6 -16    0.01    0.02
   5  -6 -16    0.00    0.03
   5   6 -15    0.03    0.02
  -5   6  15    0.08    0.04
   5  -6 -15    0.08    0.03
   5   6 -14    0.12    0.03
  -5   6  14    0.08    0.03
   5  -6 -14    0.07    0.03
  -5   6  13    0.17    0.04
  -5   6  13    0.20    0.04
   5   6 -13    0.11    0.03
   5  -6 -13    0.17    0.03
   5   6 -12   -0.01    0.02
  -5   6  12    0.01    0.02
  -5   6  12    0.01    0.02
   5  -6 -12   -0.01    0.02
   5   6 -11    0.11    0.03
  -5   6  11    0.12    0.03
  -5   6  11    0.15    0.03
   5  -6 -11    0.16    0.03
   5   6 -10    0.25    0.03
  -5   6  10    0.26    0.04
  -5   6  10    0.28    0.04
   5  -6 -10    0.24    0.03
  -5   6   9    0.39    0.04
   5   6  -9    0.52    0.04
  -5   6   9    0.45    0.04
   5  -6  -9    0.48    0.04
  -5   6   8    0.00    0.01
   5   6  -8    0.01    0.01
  -5   6   8   -0.01    0.01
   5  -6  -8    0.00    0.01
   5   6  -7    0.24    0.03
  -5   6   7    0.21    0.03
  -5   6   7    0.25    0.03
   5  -6  -7    0.24    0.03
  -5   6   6    0.01    0.01
   5   6  -6    0.01    0.01
   5  -6  -6    0.02    0.01
   5   6  -5    0.71    0.03
   5   6  -5    0.75    0.04
   5   6  -5    0.72    0.03
  -5   6   5    0.73    0.03
  -5   6   5    0.71    0.03
  -5   6   5    0.78    0.04
   5   6  -5    0.76    0.03
   5  -6  -5    0.67    0.04
   5   6  -4    0.03    0.01
  -5   6   4    0.02    0.01
  -5   6   4    0.04    0.01
   5   6  -4    0.03    0.01
   5   6  -4    0.03    0.01
   5   6  -4    0.02    0.01
  -5   6   4    0.03    0.01
   5  -6  -4    0.05    0.01
  -5   6   3    0.31    0.02
   5   6  -3    0.29    0.02
  -5   6   3    0.24    0.02
   5   6  -3    0.31    0.02
   5   6  -3    0.25    0.02
   5   6  -3    0.25    0.02
   5  -6  -3    0.30    0.02
   5   6  -2    0.11    0.01
  -5   6   2    0.12    0.02
   5   6  -2    0.13    0.01
  -5   6   2    0.12    0.01
  -5   6   2    0.13    0.01
   5   6  -2    0.12    0.01
   5   6  -2    0.15    0.02
   5   6  -2    0.12    0.02
   5  -6  -2    0.15    0.02
  -5   6   1    0.37    0.02
   5   6  -1    0.36    0.02
  -5   6   1    0.37    0.02
   5   6  -1    0.38    0.02
  -5   6   1    0.38    0.02
   5   6  -1    0.39    0.02
   5   6  -1    0.38    0.02
   5   6  -1    0.40    0.02
   5  -6  -1    0.41    0.02
   5  -6  -1    0.41    0.02
  -5  -6   1    0.40    0.02
   5   6   0    0.28    0.02
   5   6   0    0.26    0.02
   5   6   0    0.29    0.02
  -5   6   0    0.29    0.02
  -5   6   0    0.31    0.02
   5   6   0    0.32    0.02
   5  -6   0    0.26    0.02
   5  -6   0    0.31    0.02
  -5   6  -1    0.25    0.02
   5   6   1    0.27    0.02
   5   6   1    0.25    0.02
   5   6   1    0.26    0.02
   5  -6   1    0.25    0.01
   5  -6   1    0.26    0.02
   5   6   2    0.04    0.01
  -5   6  -2    0.04    0.01
   5   6   2    0.03    0.01
   5   6   2    0.04    0.01
   5  -6   2    0.04    0.01
   5  -6   2    0.04    0.00
   5   6   3    0.06    0.01
  -5   6  -3    0.06    0.01
   5   6   3    0.10    0.02
   5   6   3    0.06    0.01
   5  -6   3    0.05    0.01
  -5   6  -4    0.01    0.00
   5   6   4    0.01    0.01
   5   6   4    0.01    0.01
   5   6   4    0.04    0.01
   5  -6   4    0.02    0.01
   5   6   5    0.18    0.02
  -5   6  -5    0.20    0.01
   5   6   5    0.20    0.01
   5   6   5    0.19    0.02
   5  -6   5    0.20    0.02
   5   6   6   -0.01    0.01
   5   6   6    0.00    0.00
  -5   6  -6    0.00    0.00
   5   6   6   -0.02    0.01
   5  -6   6    0.00    0.01
   5   6   7    0.22    0.03
   5   6   7    0.24    0.03
  -5   6  -7    0.23    0.01
   5  -6   7    0.21    0.02
   5   6   8    0.26    0.03
  -5   6  -8    0.26    0.02
   5   6   8    0.22    0.03
   5  -6   8    0.31    0.03
   5   6   9    0.13    0.03
   5   6   9    0.10    0.02
  -5   6  -9    0.14    0.02
   5  -6   9    0.14    0.02
   5   6  10    0.18    0.03
  -5   6 -10    0.23    0.02
   5   6  10    0.20    0.03
   5  -6  10    0.24    0.03
   5   6  11    0.54    0.05
   5   6  11    0.44    0.05
   5  -6  11    0.44    0.04
   5   6  12    0.03    0.02
   5   6  12    0.03    0.02
   5   6  13    0.07    0.02
   5   6  13    0.03    0.02
   5   6  14    0.31    0.05
   5   6  15    0.16    0.04
   5   6  16   -0.05    0.03
  -5  -6 -16   -0.01    0.03
  -5   7  16    0.12    0.04
   5  -7 -16    0.05    0.03
  -5   7  15    0.01    0.03
   5   7 -15   -0.01    0.02
   5  -7 -15    0.00    0.02
  -5   7  14    0.05    0.03
   5   7 -14    0.03    0.02
   5  -7 -14    0.04    0.03
  -5   7  13    0.02    0.02
  -5   7  13    0.01    0.02
   5   7 -13    0.01    0.02
   5  -7 -13    0.02    0.02
   5   7 -12    0.13    0.03
  -5   7  12    0.12    0.03
  -5   7  12    0.13    0.03
   5  -7 -12    0.11    0.03
  -5   7  11    0.00    0.02
   5   7 -11    0.00    0.01
  -5   7  11   -0.03    0.01
   5  -7 -11    0.01    0.02
   5   7 -10    0.00    0.01
  -5   7  10    0.00    0.01
  -5   7  10   -0.01    0.01
   5  -7 -10    0.01    0.02
  -5   7   9    0.07    0.02
   5   7  -9    0.06    0.02
  -5   7   9    0.05    0.02
   5  -7  -9    0.03    0.02
  -5   7   8    0.14    0.03
   5   7  -8    0.14    0.02
  -5   7   8    0.13    0.02
   5  -7  -8    0.14    0.03
  -5   7   7    0.01    0.01
   5   7  -7    0.01    0.01
   5   7  -7    0.02    0.01
   5  -7  -7    0.01    0.01
   5   7  -6    0.04    0.01
   5   7  -6    0.03    0.01
   5   7  -6    0.04    0.01
  -5   7   6    0.04    0.01
   5  -7  -6    0.04    0.02
  -5   7   5    0.87    0.03
   5   7  -5    0.88    0.03
   5   7  -5    1.00    0.05
  -5   7   5    0.84    0.03
   5   7  -5    0.84    0.04
   5   7  -5    0.80    0.04
  -5   7   5    0.86    0.05
   5  -7  -5    0.86    0.05
   5   7  -4    0.04    0.01
   5   7  -4    0.03    0.01
   5   7  -4    0.01    0.01
   5   7  -4    0.03    0.01
  -5   7   4    0.01    0.01
  -5   7   4    0.03    0.01
   5  -7  -4    0.02    0.01
  -5   7   3    0.02    0.01
   5   7  -3    0.02    0.01
  -5   7   3    0.03    0.01
   5   7  -3    0.02    0.01
   5   7  -3    0.02    0.01
   5   7  -3    0.02    0.01
   5  -7  -3    0.02    0.01
   5   7  -2    0.06    0.01
   5   7  -2    0.12    0.02
   5   7  -2    0.07    0.01
  -5   7   2    0.09    0.01
  -5   7   2    0.09    0.01
   5   7  -2    0.08    0.01
  -5   7   2    0.09    0.01
  -5  -7   2    0.08    0.01
   5  -7  -2    0.11    0.02
  -5   7   1    1.15    0.05
   5   7  -1    1.11    0.04
   5   7  -1    1.09    0.05
  -5   7   1    1.10    0.04
   5   7  -1    1.12    0.05
   5   7  -1    1.07    0.04
   5   7  -1    1.13    0.05
  -5   7   1    1.12    0.05
   5  -7  -1    1.10    0.05
  -5  -7   1    1.12    0.04
   5   7   0    0.10    0.01
  -5   7   0    0.13    0.01
   5   7   0    0.13    0.01
  -5   7   0    0.13    0.01
   5   7   0    0.14    0.02
  -5   7   0    0.14    0.01
   5   7   0    0.14    0.01
   5  -7   0    0.13    0.01
   5  -7   0    0.14    0.02
   5   7   1    0.05    0.01
   5   7   1    0.08    0.01
  -5   7  -1    0.05    0.01
   5   7   1    0.08    0.01
   5  -7   1    0.03    0.01
   5  -7   1    0.05    0.01
   5   7   2    0.01    0.01
   5   7   2    0.01    0.01
   5   7   2    0.00    0.01
  -5   7  -2    0.00    0.00
   5  -7   2    0.01    0.00
   5  -7   2    0.01    0.01
   5   7   3    0.31    0.02
   5   7   3    0.29    0.03
   5   7   3    0.29    0.03
  -5   7  -3    0.25    0.02
   5  -7   3    0.25    0.02
   5   7   4    0.05    0.01
   5   7   4    0.07    0.01
  -5   7  -4    0.05    0.01
   5   7   4    0.07    0.01
   5  -7   4    0.07    0.01
  -5   7  -5    0.21    0.01
   5   7   5    0.24    0.02
   5   7   5    0.23    0.03
   5   7   5    0.25    0.03
   5  -7   5    0.25    0.02
   5   7   6    0.66    0.04
   5   7   6    0.69    0.05
  -5   7  -6    0.71    0.03
   5   7   6    0.67    0.03
   5  -7   6    0.67    0.04
   5   7   7    0.15    0.03
   5   7   7    0.15    0.02
  -5   7  -7    0.14    0.01
   5  -7   7    0.18    0.02
  -5   7  -8    0.02    0.01
   5   7   8    0.02    0.02
   5   7   8    0.04    0.02
   5  -7   8    0.04    0.01
   5   7   9    0.01    0.02
   5   7   9   -0.01    0.01
   5  -7   9    0.00    0.01
  -5   7 -10    1.24    0.05
   5   7  10    1.07    0.07
   5   7  10    1.19    0.07
   5  -7  10    1.24    0.08
   5   7  11    0.02    0.02
   5   7  11    0.03    0.02
   5   7  12    0.02    0.02
   5   7  12    0.01    0.02
   5   7  13    0.17    0.04
   5   7  13    0.12    0.04
   5   7  14    0.37    0.06
   5   7  15    0.00    0.03
  -5  -7 -15   -0.04    0.03
   5   8 -15    0.10    0.03
   5  -8 -15    0.07    0.03
  -5   8  14    0.20    0.04
   5   8 -14    0.19    0.04
   5  -8 -14    0.29    0.05
  -5   8  13    0.01    0.02
   5   8 -13    0.00    0.02
   5  -8 -13    0.03    0.03
  -5   8  12    0.16    0.03
  -5   8  12    0.19    0.04
   5   8 -12    0.10    0.02
   5  -8 -12    0.16    0.03
  -5   8  11    0.08    0.03
  -5   8  11    0.09    0.03
   5   8 -11    0.11    0.03
   5  -8 -11    0.07    0.03
  -5   8  10    0.43    0.05
  -5   8  10    0.40    0.05
   5   8 -10    0.47    0.05
   5  -8 -10    0.44    0.05
  -5   8   9    0.07    0.02
   5   8  -9    0.07    0.02
   5  -8  -9    0.09    0.03
  -5   8   8    1.16    0.06
   5   8  -8    1.14    0.06
   5  -8  -8    1.08    0.06
  -5   8   7    0.01    0.01
   5   8  -7    0.02    0.01
   5   8  -7    0.02    0.01
   5   8  -7    0.00    0.01
   5  -8  -7    0.01    0.01
  -5   8   6    0.55    0.04
   5   8  -6    0.62    0.03
  -5   8   6    0.63    0.02
  -5   8   6    0.66    0.03
   5   8  -6    0.63    0.03
   5   8  -6    0.59    0.04
   5  -8  -6    0.51    0.04
  -5   8   5    0.19    0.02
   5   8  -5    0.17    0.02
   5   8  -5    0.19    0.02
   5   8  -5    0.19    0.01
  -5   8   5    0.16    0.02
   5  -8  -5    0.18    0.03
  -5   8   4    1.79    0.08
   5   8  -4    1.78    0.07
  -5   8   4    1.77    0.07
   5   8  -4    1.82    0.07
   5   8  -4    1.88    0.08
   5   8  -4    1.88    0.06
   5  -8  -4    1.88    0.08
   5   8  -3    0.03    0.01
   5   8  -3    0.02    0.01
   5   8  -3    0.00    0.01
  -5   8   3    0.01    0.01
  -5   8   3    0.01    0.01
   5   8  -3    0.01    0.01
   5  -8  -3    0.01    0.01
  -5   8   2    0.20    0.01
   5   8  -2    0.20    0.02
  -5   8   2    0.24    0.02
   5   8  -2    0.18    0.02
  -5   8   2    0.18    0.02
   5   8  -2    0.26    0.03
   5   8  -2    0.22    0.02
   5  -8  -2    0.20    0.02
  -5  -8   2    0.20    0.01
  -5   8   1    0.01    0.01
   5   8  -1    0.01    0.01
  -5   8   1    0.00    0.01
   5   8  -1    0.01    0.01
   5   8  -1    0.00    0.01
  -5   8   1    0.01    0.01
   5   8  -1    0.00    0.01
  -5  -8   1    0.01    0.00
  -5  -8   1    0.00    0.00
   5  -8  -1    0.02    0.01
  -5   8   0    0.26    0.02
  -5   8   0    0.29    0.02
   5   8   0    0.28    0.02
   5   8   0    0.30    0.02
   5   8   0    0.28    0.02
   5   8   0    0.28    0.02
  -5   8   0    0.26    0.02
   5  -8   0    0.30    0.02
   5  -8   0    0.28    0.02
  -5  -8   0    0.22    0.02
  -5   8  -1    0.62    0.03
   5   8   1    0.64    0.03
   5   8   1    0.64    0.03
   5   8   1    0.70    0.04
  -5   8  -1    0.64    0.03
   5  -8   1    0.61    0.03
   5  -8   1    0.70    0.03
   5   8   2    0.05    0.01
   5   8   2    0.05    0.01
   5   8   2    0.08    0.01
  -5   8  -2    0.06    0.01
   5  -8   2    0.06    0.01
   5  -8   2    0.06    0.01
   5   8   3    0.01    0.01
   5   8   3   -0.01    0.01
   5   8   3    0.00    0.01
  -5   8  -3    0.01    0.01
   5  -8   3    0.01    0.01
   5   8   4    0.21    0.02
   5   8   4    0.20    0.02
   5   8   4    0.21    0.02
  -5   8  -4    0.22    0.02
   5  -8   4    0.22    0.02
   5   8   5    0.64    0.04
   5   8   5    0.63    0.04
   5   8   5    0.67    0.03
  -5   8  -5    0.69    0.03
   5  -8   5    0.69    0.04
   5   8   6    0.11    0.02
  -5   8  -6    0.13    0.01
   5   8   6    0.12    0.01
   5   8   6    0.15    0.03
   5  -8   6    0.11    0.02
   5   8   7    0.00    0.01
   5   8   7    0.01    0.01
  -5   8  -7    0.01    0.01
   5  -8   7    0.00    0.01
   5   8   8    0.24    0.03
  -5   8  -8    0.24    0.02
   5   8   8    0.21    0.03
   5   8   9    0.00    0.02
  -5   8  -9    0.00    0.01
   5   8   9    0.00    0.01
   5   8  10    0.03    0.02
   5   8  10    0.00    0.02
   5   8  11    0.01    0.02
   5   8  11    0.00    0.02
   5   8  12    0.01    0.02
   5   8  12    0.03    0.02
   5   8  13    0.00    0.03
  -5  -8 -13    0.00    0.02
   5   8  14    0.00    0.03
  -5  -8 -14   -0.02    0.03
   5   8  15    0.02    0.03
  -5  -8 -15   -0.03    0.03
   5   9 -15    0.00    0.02
   5   9 -14    0.10    0.03
   5  -9 -14    0.07    0.03
   5   9 -13    0.20    0.04
   5  -9 -13    0.27    0.05
   5   9 -12    0.13    0.03
  -5   9  12    0.10    0.03
   5  -9 -12    0.12    0.03
   5   9 -11    0.41    0.04
  -5   9  11    0.33    0.04
   5  -9 -11    0.30    0.04
   5   9 -10    0.04    0.02
  -5   9  10    0.05    0.02
   5  -9 -10    0.12    0.03
  -5   9   9    0.67    0.05
   5   9  -9    0.59    0.05
   5  -9  -9    0.76    0.05
   5   9  -8    0.13    0.02
  -5   9   8    0.13    0.03
   5   9  -8    0.17    0.01
   5  -9  -8    0.15    0.03
   5   9  -7    2.13    0.09
   5   9  -7    2.05    0.07
  -5   9   7    2.00    0.09
   5  -9  -7    2.12    0.09
  -5   9   6    0.49    0.02
   5   9  -6    0.48    0.02
  -5   9   6    0.53    0.04
   5   9  -6    0.50    0.03
   5   9  -6    0.47    0.04
   5  -9  -6    0.48    0.04
  -5   9   5    0.85    0.04
   5   9  -5    1.00    0.04
   5   9  -5    0.91    0.04
   5   9  -5    0.88    0.05
  -5   9   5    1.00    0.05
   5  -9  -5    0.95    0.05
   5   9  -4    0.07    0.01
  -5   9   4    0.07    0.01
   5   9  -4    0.05    0.01
  -5   9   4    0.04    0.01
   5   9  -4    0.04    0.01
   5   9  -4    0.05    0.01
   5  -9  -4    0.04    0.01
   5   9  -3    6.00    0.19
   5   9  -3    6.34    0.19
  -5   9   3    6.31    0.20
   5   9  -3    6.15    0.20
   5   9  -3    5.99    0.20
  -5   9   3    5.98    0.19
   5  -9  -3    6.04    0.20
  -5   9   2    2.96    0.11
   5   9  -2    2.77    0.10
   5   9  -2    2.97    0.10
   5   9  -2    3.10    0.10
  -5   9   2    2.97    0.10
  -5   9   2    2.97    0.10
   5  -9  -2    2.84    0.11
   5   9  -1    0.03    0.01
  -5   9   1    0.03    0.01
   5   9  -1    0.03    0.01
  -5   9   1    0.04    0.01
  -5   9   1    0.02    0.01
  -5  -9   1    0.02    0.01
   5  -9  -1    0.01    0.01
   5   9   0    1.91    0.07
   5   9   0    1.87    0.07
  -5   9   0    1.68    0.06
   5   9   0    1.72    0.06
  -5   9   0    1.73    0.07
   5   9   0    1.78    0.07
  -5   9   0    1.73    0.07
   5  -9   0    1.94    0.07
  -5  -9   0    1.73    0.06
  -5   9  -1    6.36    0.20
   5   9   1    6.54    0.20
   5   9   1    6.15    0.20
  -5   9  -1    6.27    0.19
  -5   9  -1    6.33    0.19
   5   9   1    6.40    0.20
   5  -9   1    6.31    0.19
   5  -9   1    6.46    0.20
  -5  -9  -1    5.85    0.20
   5   9   2    2.43    0.09
  -5   9  -2    2.47    0.08
   5   9   2    2.40    0.09
  -5   9  -2    2.44    0.09
   5   9   2    2.50    0.09
  -5  -9  -2    2.32    0.09
   5  -9   2    2.55    0.09
   5   9   3    1.65    0.07
  -5   9  -3    1.76    0.06
   5   9   3    1.71    0.07
   5   9   3    1.75    0.07
   5  -9   3    1.61    0.06
   5   9   4    2.42    0.09
   5   9   4    2.46    0.10
  -5   9  -4    2.40    0.08
   5   9   4    2.37    0.10
   5  -9   4    2.50    0.09
   5   9   5    1.74    0.07
   5   9   5    1.70    0.08
   5   9   5    1.88    0.08
  -5   9  -5    1.72    0.06
   5  -9   5    1.77    0.07
   5   9   6    0.47    0.03
   5   9   6    0.52    0.04
   5   9   6    0.48    0.04
  -5   9  -6    0.47    0.03
   5   9   7    1.70    0.08
   5   9   7    1.70    0.06
  -5   9  -7    1.78    0.06
   5   9   7    1.72    0.08
  -5   9  -8    0.45    0.02
   5   9   8    0.51    0.04
   5   9   8    0.53    0.05
   5   9   9    0.21    0.03
   5   9   9    0.18    0.03
  -5   9  -9    0.24    0.02
   5   9  10    0.07    0.02
   5   9  10    0.03    0.02
   5   9  11    0.46    0.06
   5   9  11    0.47    0.05
  -5  -9 -11    0.63    0.06
   5   9  12    0.01    0.03
  -5  -9 -12    0.05    0.03
   5   9  13    0.04    0.03
  -5  -9 -13    0.00    0.03
   5   9  14    0.01    0.03
  -5  -9 -14    0.04    0.03
   5  10 -14   -0.01    0.02
   5 -10 -14    0.05    0.03
   5  10 -13   -0.02    0.02
   5 -10 -13    0.04    0.03
   5  10 -12    0.06    0.02
   5 -10 -12    0.07    0.03
   5  10 -11    0.08    0.02
  -5  10  11    0.07    0.03
   5 -10 -11    0.10    0.03
   5  10 -10    0.11    0.03
  -5  10  10    0.06    0.03
   5 -10 -10    0.07    0.03
  -5  10   9    0.55    0.06
   5  10  -9    0.57    0.05
   5  10  -9    0.63    0.03
   5 -10  -9    0.66    0.05
   5  10  -8    0.10    0.02
  -5  10   8    0.12    0.03
   5  10  -8    0.13    0.02
   5 -10  -8    0.11    0.03
  -5  10   7    0.30    0.04
   5  10  -7    0.31    0.04
   5  10  -7    0.35    0.02
   5 -10  -7    0.33    0.04
  -5  10   6    1.33    0.05
   5  10  -6    1.27    0.05
   5  10  -6    1.25    0.06
  -5  10   6    1.21    0.07
   5 -10  -6    1.24    0.07
   5  10  -5    6.69    0.21
  -5  10   5    6.51    0.21
   5  10  -5    7.08    0.23
  -5  10   5    6.91    0.23
   5 -10  -5    6.92    0.23
   5  10  -4    0.18    0.02
   5  10  -4    0.21    0.03
   5  10  -4    0.28    0.02
  -5  10   4    0.16    0.02
   5  10  -4    0.16    0.02
  -5  10   4    0.19    0.02
   5 -10  -4    0.21    0.03
   5  10  -3    0.13    0.02
  -5  10   3    0.16    0.02
  -5  10   3    0.15    0.02
   5 -10  -3    0.19    0.03
   5  10  -2    1.57    0.06
  -5  10   2    1.44    0.06
  -5  10   2    1.55    0.06
  -5  10   2    1.60    0.07
   5  10  -2    1.58    0.07
   5  10  -2    1.53    0.06
   5 -10  -2    1.55    0.07
  -5  10   1   19.72    0.59
   5  10  -1   19.65    0.58
  -5  10   1   20.14    0.59
   5  10  -1   19.36    0.59
  -5  10   1   19.51    0.58
   5  10  -1   20.02    0.59
   5 -10  -1   19.82    0.59
  -5 -10   1   20.03    0.58
   5  10   0    0.85    0.05
  -5  10   0    0.80    0.04
  -5  10   0    0.83    0.04
   5  10   0    0.75    0.04
   5  10   0    0.79    0.04
  -5  10   0    0.70    0.04
   5  10   0    0.77    0.04
  -5 -10   0    0.69    0.03
   5 -10   0    0.74    0.04
  -5  10  -1    0.02    0.01
   5  10   1    0.02    0.01
  -5  10  -1    0.03    0.01
   5 -10   1    0.02    0.01
   5  10   2    0.13    0.02
  -5  10  -2    0.15    0.02
   5  10   2    0.15    0.02
  -5  10  -2    0.15    0.02
   5  10   2    0.11    0.02
  -5 -10  -2    0.14    0.02
   5 -10   2    0.11    0.02
  -5  10  -3   19.85    0.58
   5  10   3   19.15    0.58
   5  10   3   19.18    0.58
   5  10   3   19.62    0.59
  -5  10  -3   19.51    0.57
  -5 -10  -3   18.98    0.58
   5 -10   3   19.79    0.58
   5  10   4    0.91    0.04
   5  10   4    0.77    0.05
  -5  10  -4    0.85    0.04
   5  10   4    0.86    0.05
  -5 -10  -4    0.88    0.05
   5 -10   4    0.88    0.05
   5  10   5    0.04    0.02
   5  10   5    0.04    0.01
  -5  10  -5    0.02    0.01
   5  10   5    0.03    0.01
  -5 -10  -5    0.04    0.02
   5  10   6    0.03    0.01
   5  10   6    0.04    0.02
   5  10   6    0.01    0.02
  -5  10  -6    0.03    0.01
  -5 -10  -6    0.05    0.02
   5  10   7    6.38    0.22
  -5  10  -7    6.29    0.19
   5  10   7    6.14    0.22
   5  10   7    6.30    0.19
  -5 -10  -7    6.14    0.22
   5  10   8    0.47    0.05
   5  10   8    0.49    0.05
  -5  10  -8    0.54    0.03
  -5 -10  -8    0.52    0.05
  -5  10  -9    0.03    0.01
   5  10   9    0.03    0.02
   5  10   9    0.05    0.02
  -5 -10  -9    0.07    0.03
  -5  10 -10    0.04    0.01
   5  10  10    0.07    0.03
   5  10  10    0.07    0.03
  -5 -10 -10    0.04    0.03
   5  10  11    0.44    0.05
  -5 -10 -11    0.54    0.06
   5  10  12    0.35    0.05
  -5 -10 -12    0.24    0.05
   5  10  13   -0.01    0.03
  -5 -10 -13    0.02    0.03
   5  11 -13    0.13    0.03
   5 -11 -13    0.11    0.04
   5  11 -12    0.00    0.02
   5 -11 -12    0.07    0.03
   5  11 -11    0.73    0.06
   5 -11 -11    0.89    0.07
   5  11 -10    0.24    0.04
   5  11 -10    0.19    0.03
  -5  11  10    0.20    0.04
   5 -11 -10    0.18    0.04
  -5  11   9    0.78    0.06
   5  11  -9    0.78    0.04
   5  11  -9    0.77    0.06
   5 -11  -9    0.73    0.06
   5  11  -8    0.09    0.01
   5  11  -8    0.11    0.02
  -5  11   8    0.04    0.02
   5 -11  -8    0.08    0.03
  -5  11   7    1.42    0.08
  -5  11   7    1.30    0.05
   5  11  -7    1.39    0.07
   5  11  -7    1.25    0.05
   5 -11  -7    1.37    0.07
  -5  11   6    0.06    0.02
   5  11  -6    0.09    0.02
   5  11  -6    0.08    0.01
  -5  11   6    0.06    0.01
   5 -11  -6    0.05    0.02
   5  11  -5    1.78    0.07
  -5  11   5    1.80    0.07
  -5  11   5    1.74    0.08
   5 -11  -5    1.78    0.08
  -5  11   4    0.50    0.03
  -5  11   4    0.47    0.04
   5  11  -4    0.50    0.03
   5 -11  -4    0.48    0.04
   5  11  -3    2.00    0.08
   5  11  -3    2.18    0.08
   5  11  -3    2.10    0.08
  -5  11   3    2.02    0.08
  -5  11   3    2.04    0.09
   5 -11  -3    2.00    0.09
  -5  11   2    0.67    0.04
   5  11  -2    0.73    0.04
   5  11  -2    0.70    0.04
   5  11  -2    0.70    0.04
  -5  11   2    0.71    0.03
  -5  11   2    0.65    0.04
   5 -11  -2    0.71    0.04
  -5  11   1    2.75    0.10
  -5  11   1    2.84    0.11
   5  11  -1    2.80    0.11
   5  11  -1    2.86    0.10
  -5  11   1    2.61    0.10
   5  11  -1    2.86    0.10
   5 -11  -1    3.06    0.11
   5  11   0    1.05    0.05
   5  11   0    1.14    0.05
  -5  11   0    1.15    0.05
   5  11   0    1.17    0.06
  -5  11   0    1.05    0.05
   5 -11   0    1.10    0.05
   5  11   1    2.44    0.10
   5  11   1    2.46    0.10
  -5  11  -1    2.32    0.09
  -5  11  -1    2.45    0.09
   5 -11   1    2.65    0.09
   5  11   2    2.73    0.10
  -5  11  -2    2.57    0.09
   5  11   2    2.62    0.10
  -5  11  -2    2.51    0.10
   5  11   2    2.48    0.10
  -5 -11  -2    2.57    0.10
   5 -11   2    2.65    0.10
   5  11   3    1.05    0.05
  -5  11  -3    1.12    0.05
   5  11   3    1.14    0.06
  -5  11  -3    1.11    0.05
   5  11   3    1.14    0.06
  -5 -11  -3    1.07    0.05
   5  11   4    0.68    0.05
   5  11   4    0.64    0.04
   5  11   4    0.58    0.04
  -5  11  -4    0.63    0.03
  -5  11  -4    0.67    0.04
  -5 -11  -4    0.61    0.04
   5  11   5    0.90    0.06
  -5  11  -5    0.96    0.04
   5  11   5    0.84    0.05
   5  11   5    0.92    0.05
  -5 -11  -5    1.03    0.06
   5  11   6    1.89    0.09
   5  11   6    1.99    0.07
   5  11   6    1.92    0.09
  -5  11  -6    1.93    0.07
  -5 -11  -6    1.79    0.09
   5  11   7    0.01    0.02
   5  11   7    0.01    0.01
  -5  11  -7    0.00    0.01
   5  11   7    0.01    0.02
  -5 -11  -7    0.02    0.02
   5  11   8    0.08    0.02
   5  11   8    0.05    0.02
  -5 -11  -8    0.08    0.03
  -5  11  -9    0.18    0.02
   5  11   9    0.20    0.04
   5  11   9    0.18    0.03
  -5 -11  -9    0.17    0.04
  -5  11 -10    0.78    0.04
   5  11  10    0.72    0.07
   5  11  10    0.77    0.10
  -5 -11 -10    0.66    0.07
  -5  11 -11    0.18    0.02
   5  11  11    0.20    0.04
  -5 -11 -11    0.24    0.04
   5  11  12    0.03    0.03
  -5 -11 -12   -0.03    0.02
   5  11  13    0.04    0.03
  -5 -11 -13    0.05    0.03
   5  12 -12    0.02    0.02
   5 -12 -12    0.03    0.03
   5  12 -11    0.02    0.02
   5 -12 -11    0.02    0.02
   5  12 -10    0.15    0.03
   5  12 -10    0.17    0.02
   5 -12 -10    0.13    0.03
   5  12  -9    0.30    0.03
  -5  12   9    0.28    0.04
   5  12  -9    0.23    0.03
   5 -12  -9    0.33    0.05
   5  12  -8    0.06    0.01
   5  12  -8    0.07    0.02
  -5  12   8    0.09    0.03
   5 -12  -8    0.02    0.02
  -5  12   7    0.07    0.02
  -5  12   7    0.10    0.01
   5  12  -7    0.10    0.02
   5 -12  -7    0.14    0.03
  -5  12   6    0.20    0.03
  -5  12   6    0.19    0.02
   5  12  -6    0.19    0.02
   5 -12  -6    0.16    0.03
   5  12  -5    0.29    0.03
  -5  12   5    0.39    0.03
  -5  12   5    0.26    0.04
   5 -12  -5    0.30    0.04
  -5  12   4    0.06    0.02
  -5  12   4    0.05    0.02
   5  12  -4    0.08    0.01
   5 -12  -4    0.04    0.02
   5  12  -3    0.45    0.03
  -5  12   3    0.40    0.04
  -5  12   3    0.48    0.04
   5  12  -3    0.40    0.04
   5 -12  -3    0.40    0.04
   5  12  -2    0.03    0.01
   5  12  -2    0.02    0.01
  -5  12   2    0.01    0.01
  -5  12   2    0.00    0.01
  -5  12   2    0.03    0.01
   5 -12  -2    0.01    0.01
   5  12  -1    0.15    0.02
  -5  12   1    0.12    0.02
   5  12  -1    0.14    0.02
   5  12  -1    0.12    0.02
  -5  12   1    0.14    0.02
   5 -12  -1    0.09    0.02
  -5  12   0    0.14    0.02
   5  12   0    0.13    0.02
  -5  12   0    0.17    0.02
   5  12   0    0.13    0.02
   5 -12   0    0.11    0.02
   5  12   1    0.32    0.03
   5  12   1    0.38    0.04
  -5  12  -1    0.34    0.03
  -5  12  -1    0.36    0.03
   5  12   2    0.16    0.02
   5  12   2    0.10    0.02
  -5  12  -2    0.09    0.02
  -5  12  -2    0.14    0.02
  -5  12  -3    0.13    0.02
   5  12   3    0.12    0.02
   5  12   3    0.13    0.02
  -5  12  -3    0.13    0.02
  -5 -12  -3    0.16    0.02
   5  12   4    0.40    0.04
  -5  12  -4    0.36    0.03
   5  12   4    0.38    0.04
   5  12   4    0.40    0.03
  -5 -12  -4    0.42    0.04
   5  12   5    0.03    0.01
   5  12   5    0.03    0.02
  -5  12  -5    0.05    0.01
   5  12   5    0.02    0.02
  -5 -12  -5    0.05    0.02
  -5  12  -6    0.02    0.01
   5  12   6    0.01    0.02
   5  12   6    0.02    0.02
   5  12   6    0.02    0.01
  -5 -12  -6    0.03    0.02
   5  12   7    0.71    0.06
   5  12   7    0.71    0.04
  -5  12  -7    0.76    0.04
   5  12   7    0.73    0.06
  -5 -12  -7    0.76    0.06
  -5  12  -8    0.12    0.02
   5  12   8    0.14    0.03
   5  12   8    0.14    0.03
  -5 -12  -8    0.12    0.03
  -5  12  -9    0.01    0.01
   5  12   9    0.04    0.03
   5  12   9    0.01    0.02
  -5 -12  -9   -0.01    0.02
  -5  12 -10    0.01    0.01
   5  12  10    0.00    0.02
  -5 -12 -10    0.02    0.02
   5  12  11    0.60    0.07
  -5  12 -11    0.60    0.04
  -5 -12 -11    0.66    0.07
  -5  12 -12    0.03    0.02
   5  12  12    0.01    0.03
  -5 -12 -12    0.07    0.03
   5  13 -11    0.04    0.01
   5  13 -11    0.05    0.03
   5 -13 -11    0.03    0.03
   5  13 -10    0.07    0.02
   5 -13 -10    0.08    0.03
   5  13  -9    0.47    0.03
  -5  13   9    0.39    0.06
   5 -13  -9    0.43    0.05
  -5  13   8    1.12    0.07
   5  13  -8    1.11    0.05
   5 -13  -8    1.10    0.07
  -5  13   7    0.44    0.05
  -5  13   7    0.45    0.03
   5  13  -7    0.51    0.03
   5 -13  -7    0.50    0.05
   5  13  -6    0.69    0.04
  -5  13   6    0.68    0.04
  -5  13   6    0.68    0.05
   5 -13  -6    0.72    0.05
   5  13  -5    1.57    0.07
  -5  13   5    1.53    0.07
  -5  13   5    1.43    0.08
   5 -13  -5    1.65    0.08
  -5  13   4    1.51    0.08
  -5  13   4    1.48    0.07
   5  13  -4    1.51    0.06
   5 -13  -4    1.48    0.07
   5  13  -3    1.03    0.05
   5  13  -3    1.13    0.06
  -5  13   3    1.11    0.06
   5 -13  -3    1.01    0.06
   5  13  -2    1.63    0.08
   5  13  -2    1.76    0.07
  -5  13   2    1.62    0.07
  -5  13   2    1.60    0.06
   5 -13  -2    1.70    0.08
   5  13  -1    2.80    0.10
  -5  13   1    2.73    0.11
   5  13  -1    2.66    0.11
  -5  13   1    2.63    0.10
   5  13   0    1.06    0.06
  -5  13   0    1.07    0.05
  -5  13   0    1.08    0.06
   5  13   0    1.01    0.05
   5  13   1    0.58    0.04
  -5  13  -1    0.66    0.04
   5  13   1    0.64    0.04
  -5  13  -1    0.60    0.04
   5  13   2    0.76    0.05
  -5  13  -2    0.82    0.05
  -5  13  -2    0.73    0.04
   5  13   2    0.75    0.05
  -5  13  -3    2.45    0.09
  -5  13  -3    2.56    0.10
   5  13   3    2.51    0.10
   5  13   3    2.63    0.11
  -5  13  -4    0.59    0.04
   5  13   4    0.68    0.05
   5  13   4    0.71    0.04
   5  13   5    0.12    0.03
   5  13   5    0.15    0.02
  -5  13  -5    0.15    0.02
  -5 -13  -5    0.17    0.03
   5  13   6    0.06    0.02
   5  13   6    0.11    0.03
  -5  13  -6    0.08    0.02
   5  13   6    0.10    0.03
  -5 -13  -6    0.08    0.02
  -5  13  -7    1.36    0.06
   5  13   7    1.42    0.08
   5  13   7    1.41    0.08
   5  13   7    1.34    0.06
  -5 -13  -7    1.39    0.08
  -5  13  -8    0.15    0.02
   5  13   8    0.10    0.03
   5  13   8    0.14    0.03
  -5 -13  -8    0.07    0.03
  -5  13  -9    0.04    0.01
   5  13   9    0.06    0.03
  -5 -13  -9    0.02    0.02
   5  13  10    0.06    0.03
  -5  13 -10    0.04    0.01
  -5 -13 -10    0.00    0.02
  -5  13 -11    0.28    0.03
   5  13  11    0.29    0.05
  -5 -13 -11    0.26    0.05
   5  14 -10    0.03    0.02
   5 -14 -10    0.06    0.03
   5  14  -9    0.21    0.03
   5 -14  -9    0.18    0.04
   5  14  -8    0.63    0.04
  -5  14   8    0.57    0.06
   5 -14  -8    0.56    0.06
   5  14  -7    0.39    0.03
  -5  14   7    0.47    0.03
  -5  14   7    0.48    0.05
   5 -14  -7    0.47    0.05
  -5  14   6    0.07    0.02
   5  14  -6    0.10    0.02
  -5  14   6    0.11    0.03
   5 -14  -6    0.08    0.02
   5  14  -5    0.02    0.01
  -5  14   5    0.00    0.01
   5 -14  -5    0.03    0.02
   5  14  -4    0.52    0.04
  -5  14   4    0.41    0.04
   5 -14  -4    0.47    0.04
   5  14  -3    0.14    0.03
  -5  14   3    0.11    0.02
   5  14  -3    0.09    0.02
   5  14  -2    0.03    0.02
  -5  14   2    0.05    0.02
   5  14  -2    0.07    0.02
  -5  14   1    0.18    0.02
  -5  14   1    0.14    0.03
   5  14  -1    0.20    0.03
   5  14  -1    0.19    0.02
  -5  14   0    0.11    0.02
  -5  14   0    0.12    0.02
   5  14   0    0.12    0.02
   5  14   1   -0.01    0.01
  -5  14  -1    0.00    0.01
  -5  14  -1    0.00    0.01
   5  14   2    0.02    0.02
  -5  14  -2    0.00    0.01
  -5  14  -2   -0.01    0.01
   5  14   2    0.01    0.01
  -5  14  -3    0.07    0.02
   5  14   3    0.06    0.02
  -5  14  -3    0.05    0.02
   5  14   3    0.04    0.02
  -5  14  -4    0.01    0.01
   5  14   4    0.01    0.02
   5  14   4    0.01    0.01
   5  14   5    0.00    0.01
  -5  14  -5    0.00    0.01
   5  14   5   -0.03    0.02
   5  14   6    0.00    0.02
   5  14   6    0.01    0.01
  -5  14  -6    0.00    0.01
   5  14   7    0.01    0.01
  -5  14  -7    0.02    0.01
   5  14   8    0.07    0.03
  -5  14  -8    0.07    0.02
  -5 -14  -8    0.09    0.03
   5  14   9    0.01    0.02
  -5  14  -9    0.00    0.01
  -5 -14  -9    0.00    0.02
   5  15  -8    0.06    0.02
   5 -15  -8    0.05    0.02
  -5  15   7    0.03    0.01
   5  15  -7    0.03    0.02
   5 -15  -7    0.01    0.02
   5  15  -6    0.03    0.02
  -5  15   6    0.07    0.02
   5 -15  -6    0.11    0.03
  -5  15   5    0.01    0.01
   5  15  -5    0.00    0.01
  -5  15   4    0.00    0.01
   5  15  -4    0.01    0.01
   5  15  -3    0.01    0.01
  -5  15   3    0.01    0.02
   5  15  -2    0.02    0.02
  -5  15   2    0.00    0.02
   5  15  -2   -0.01    0.01
  -5  15   1    0.02    0.02
   5  15  -1    0.00    0.02
  -5  15   0    0.01    0.02
  -5  15   0    0.00    0.01
   5  15   0    0.01    0.02
  -5  15  -1    0.01    0.01
  -5  15  -1    0.02    0.02
   5  15   1    0.03    0.02
  -5  15  -2   -0.02    0.01
   5  15   2    0.01    0.02
  -5  15  -2    0.00    0.01
   5  15   3    0.00    0.01
  -5  15  -3   -0.02    0.01
  -5  15  -3   -0.02    0.01
   5  15   4   -0.01    0.02
  -5  15  -4    0.01    0.01
   5  15   4    0.02    0.02
  -5  15  -5    0.01    0.02
   5  15   5   -0.02    0.02
   5  15   5    0.00    0.01
   5  15   6    0.00    0.01
  -5  15  -6   -0.02    0.01
   5  15   7    0.03    0.01
  -5  15  -7    0.03    0.02
  -5  15  -8    0.01    0.02
   5  16  -6    0.01    0.02
  -5  16   6    0.02    0.01
  -5  16   5    0.02    0.02
   5  16  -5    0.02    0.02
  -5  16   4    0.00    0.01
   5  16  -4   -0.02    0.01
  -5  16   3    0.01    0.02
   5  16  -3   -0.01    0.01
  -5  16   2    0.03    0.02
   5  16  -2    0.02    0.02
   5  16  -2    0.01    0.01
  -5  16   1    0.02    0.02
   5  16  -1    0.02    0.02
  -5  16   0   -0.01    0.02
   5  16   0   -0.01    0.02
  -5  16   0    0.00    0.01
  -5  16  -1   -0.01    0.02
  -5  16  -1   -0.01    0.01
   5  16   1    0.02    0.02
  -5  16  -2    0.00    0.02
   5  16   2    0.01    0.02
  -5  16  -2    0.00    0.01
  -5  16  -3    0.04    0.02
   5  16   3    0.06    0.02
  -5  16  -3    0.02    0.02
  -5  16  -4    0.02    0.02
   5  16   4    0.03    0.02
   5  16   5    0.07    0.02
  -5  16  -5    0.07    0.02
   5  16   6   -0.01    0.01
  -5  16  -6   -0.01    0.01
  -5  17   3    0.05    0.02
   5  17  -3    0.06    0.02
   5  17  -2   -0.01    0.02
  -5  17   2    0.00    0.02
   5  17  -1    0.31    0.04
  -5  17   1    0.24    0.04
  -5  17   0   -0.01    0.02
   5  17   0   -0.01    0.02
  -5  17  -1    0.03    0.02
  -5  17  -1   -0.02    0.01
   5  17   1    0.00    0.02
  -5  17  -2    0.01    0.02
  -5  17  -2   -0.02    0.01
   5  17   2   -0.02    0.02
   6   0 -17   -0.02    0.02
  -6   0  17    0.04    0.03
  -6   0  16   -0.07    0.02
   6   0 -16    0.00    0.02
   6   0 -15    0.00    0.02
  -6   0  15   -0.01    0.02
  -6   0  14   -0.03    0.02
   6   0 -14    0.03    0.02
   6   0 -13    0.00    0.01
  -6   0  13   -0.01    0.02
  -6   0  12    0.21    0.03
   6   0 -12    0.18    0.03
  -6   0  11   -0.01    0.01
   6   0 -11   -0.01    0.01
   6   0 -10    0.02    0.01
  -6   0  10    0.01    0.01
  -6   0   9   -0.02    0.01
   6   0  -9   -0.01    0.01
  -6   0   8    0.75    0.04
   6   0  -8    0.75    0.04
  -6   0   7   -0.01    0.01
   6   0  -7   -0.01    0.01
   6   0  -6    0.08    0.01
   6   0  -5    0.00    0.01
   6   0  -4   -0.01    0.00
   6   0  -3    0.00    0.00
  -6   0   2    0.05    0.01
   6   0  -2    0.05    0.01
   6   0  -2    0.05    0.01
   6   0  -1    0.00    0.00
   6   0  -1    0.00    0.00
  -6   0   1    0.00    0.00
  -6   0   0    0.02    0.00
   6   0   0    0.02    0.00
   6   0   0    0.03    0.01
   6   0   1    0.00    0.00
  -6   0  -1    0.00    0.00
   6   0   1    0.01    0.00
   6   0   1    0.00    0.00
  -6   0  -1    0.00    0.00
   6   0   2    0.36    0.01
  -6   0  -2    0.37    0.02
   6   0   2    0.38    0.02
   6   0   2    0.37    0.02
   6   0   2    0.41    0.02
   6   0   3    0.00    0.00
  -6   0  -3    0.00    0.00
   6   0   3    0.00    0.00
   6   0   4    1.11    0.04
   6   0   4    1.11    0.05
  -6   0  -4    1.10    0.04
   6   0   5    0.00    0.01
   6   0   5    0.00    0.01
   6   0   6    0.06    0.01
   6   0   6    0.07    0.01
   6   0   7   -0.01    0.01
   6   0   7   -0.02    0.01
   6   0   8    0.42    0.03
   6   0   8    0.45    0.03
   6   0   9   -0.01    0.01
   6   0   9    0.00    0.01
   6   0  10    0.43    0.03
   6   0  10    0.49    0.05
   6   0  11   -0.03    0.01
   6   0  11   -0.01    0.01
   6   0  12    0.11    0.03
   6   0  12    0.13    0.03
   6   0  13   -0.03    0.01
   6   0  13    0.01    0.02
   6   0  14    0.21    0.03
   6   0  14    0.22    0.04
   6   0  15   -0.03    0.02
   6   0  16    0.01    0.03
   6   0  17    0.00    0.03
  -6   1  17    0.04    0.03
   6  -1 -17    0.07    0.03
  -6   1  16   -0.01    0.03
   6   1 -16   -0.01    0.02
   6  -1 -16    0.02    0.02
  -6  -1  16    0.01    0.02
   6   1 -15    0.01    0.02
  -6   1  15    0.00    0.02
  -6  -1  15   -0.03    0.02
   6  -1 -15   -0.02    0.02
  -6   1  14   -0.01    0.02
   6   1 -14    0.00    0.02
   6  -1 -14    0.01    0.02
  -6  -1  14    0.04    0.02
  -6   1  13   -0.01    0.02
   6   1 -13    0.00    0.01
   6  -1 -13    0.00    0.01
  -6  -1  13    0.01    0.02
   6   1 -12    0.12    0.02
  -6   1  12    0.08    0.03
   6  -1 -12    0.10    0.02
  -6  -1  12    0.11    0.03
  -6   1  11    0.10    0.02
   6   1 -11    0.14    0.02
  -6  -1  11    0.14    0.02
   6  -1 -11    0.14    0.02
  -6   1  10    0.53    0.04
   6   1 -10    0.53    0.04
   6  -1 -10    0.51    0.04
  -6  -1  10    0.57    0.04
  -6   1   9    0.01    0.01
   6   1  -9    0.00    0.01
  -6  -1   9    0.02    0.01
   6  -1  -9    0.00    0.01
  -6   1   8    0.58    0.04
   6   1  -8    0.56    0.03
  -6  -1   8    0.52    0.03
   6  -1  -8    0.59    0.04
  -6   1   7    0.38    0.03
   6   1  -7    0.45    0.03
   6  -1  -7    0.40    0.03
   6   1  -6    2.69    0.09
   6  -1  -6    2.69    0.10
   6   1  -5    1.88    0.07
   6  -1  -5    1.85    0.07
   6   1  -4    0.01    0.00
   6  -1  -4    0.01    0.01
   6  -1  -3    0.54    0.03
   6  -1  -3    0.54    0.03
   6   1  -2    3.54    0.11
  -6   1   2    3.52    0.11
   6   1  -2    3.55    0.11
   6   1  -2    3.60    0.11
   6  -1  -2    3.56    0.11
  -6  -1   2    3.67    0.11
   6  -1  -2    3.68    0.11
   6   1  -1    3.95    0.12
  -6   1   1    4.07    0.12
   6   1  -1    3.97    0.12
   6  -1  -1    3.92    0.12
  -6  -1   1    4.03    0.12
   6  -1  -1    3.97    0.12
  -6   1   0    4.60    0.14
   6   1   0    4.63    0.14
   6   1   0    4.62    0.14
   6   1   0    4.74    0.14
   6  -1   0    4.66    0.14
  -6  -1   0    4.74    0.14
   6  -1   0    4.62    0.14
   6   1   1    3.30    0.11
   6   1   1    3.40    0.11
   6   1   1    3.34    0.11
   6   1   1    3.39    0.10
  -6   1  -1    3.52    0.10
   6  -1   1    3.48    0.11
  -6  -1  -1    3.55    0.11
   6  -1   1    3.25    0.11
  -6  -1  -1    3.46    0.10
   6  -1   1    3.50    0.11
   6   1   2    0.03    0.00
  -6   1  -2    0.03    0.01
   6   1   2    0.04    0.01
   6   1   2    0.03    0.01
   6   1   2    0.03    0.01
  -6   1  -2    0.03    0.00
  -6  -1  -2    0.03    0.01
   6  -1   2    0.03    0.01
   6  -1   2    0.02    0.01
   6   1   3    0.05    0.01
  -6   1  -3    0.04    0.01
   6   1   3    0.06    0.01
   6   1   3    0.05    0.01
   6  -1   3    0.06    0.01
   6  -1   3    0.04    0.01
  -6  -1  -3    0.04    0.01
  -6  -1  -3    0.05    0.00
   6   1   4    1.14    0.05
  -6   1  -4    1.15    0.04
   6   1   4    1.16    0.05
   6  -1   4    1.11    0.04
   6  -1   4    1.14    0.05
  -6   1  -5    0.94    0.04
   6   1   5    0.88    0.04
   6   1   5    0.80    0.04
  -6   1  -5    0.87    0.03
   6  -1   5    0.85    0.04
   6  -1   5    0.84    0.04
   6   1   6    0.28    0.02
   6   1   6    0.33    0.03
  -6   1  -6    0.30    0.01
   6  -1   6    0.28    0.02
   6  -1   6    0.27    0.02
   6   1   7    0.19    0.02
   6   1   7    0.15    0.02
  -6   1  -7    0.20    0.01
   6  -1   7    0.17    0.02
   6  -1   7    0.16    0.02
   6   1   8    0.06    0.01
   6   1   8    0.06    0.02
  -6   1  -8    0.09    0.01
   6  -1   8    0.04    0.01
   6  -1   8    0.08    0.01
   6   1   9    0.12    0.02
   6   1   9    0.12    0.02
  -6   1  -9    0.16    0.02
   6  -1   9    0.17    0.02
   6  -1   9    0.12    0.02
   6   1  10    0.01    0.02
   6   1  10    0.00    0.01
   6  -1  10    0.01    0.01
   6  -1  10    0.00    0.01
   6   1  11   -0.01    0.01
   6   1  11    0.00    0.02
   6  -1  11    0.00    0.02
   6  -1  11    0.01    0.01
   6   1  12    0.06    0.03
   6   1  12    0.05    0.02
   6  -1  12    0.06    0.02
   6  -1  12    0.05    0.02
   6   1  13    0.25    0.04
   6   1  13    0.22    0.03
   6  -1  13    0.19    0.03
   6  -1  13    0.21    0.04
   6   1  14    0.01    0.02
   6   1  14   -0.03    0.01
   6  -1  14   -0.01    0.02
   6   1  15   -0.03    0.02
   6   1  15   -0.02    0.02
   6  -1  15   -0.01    0.03
   6   1  16    0.02    0.03
   6  -1  16    0.01    0.03
   6   1  17   -0.01    0.03
   6  -1  17    0.07    0.04
  -6   2  17    0.03    0.03
   6  -2 -17    0.02    0.02
  -6   2  16   -0.01    0.02
   6  -2 -16    0.01    0.02
  -6   2  15    0.01    0.02
   6   2 -15    0.02    0.02
   6  -2 -15    0.05    0.02
  -6  -2  15    0.03    0.02
  -6   2  14    0.00    0.02
   6   2 -14    0.02    0.02
   6  -2 -14    0.03    0.02
  -6  -2  14    0.00    0.02
  -6   2  13    0.10    0.03
   6   2 -13    0.08    0.02
   6  -2 -13    0.09    0.03
  -6  -2  13    0.06    0.02
  -6   2  12    0.13    0.03
   6   2 -12    0.14    0.02
   6  -2 -12    0.17    0.03
  -6  -2  12    0.16    0.03
  -6   2  11    0.03    0.02
  -6   2  11    0.03    0.02
   6   2 -11    0.05    0.02
   6  -2 -11    0.04    0.02
  -6  -2  11    0.03    0.02
   6   2 -10    0.26    0.03
  -6   2  10    0.22    0.03
  -6   2  10    0.23    0.03
   6  -2 -10    0.20    0.03
  -6  -2  10    0.21    0.03
  -6   2   9    0.00    0.01
  -6   2   9   -0.01    0.01
   6   2  -9   -0.01    0.01
  -6  -2   9    0.01    0.01
   6  -2  -9    0.00    0.01
  -6   2   8    0.35    0.03
  -6   2   8    0.31    0.03
   6   2  -8    0.36    0.03
   6  -2  -8    0.33    0.03
  -6   2   7    0.42    0.03
   6   2  -7    0.47    0.03
  -6   2   7    0.42    0.03
   6  -2  -7    0.42    0.03
   6   2  -6    0.18    0.02
   6  -2  -6    0.18    0.02
   6   2  -5    0.41    0.02
   6  -2  -5    0.46    0.03
   6   2  -4    0.07    0.01
   6  -2  -4    0.08    0.01
  -6   2   3    0.56    0.02
  -6   2   3    0.58    0.02
   6   2  -3    0.56    0.02
   6  -2  -3    0.59    0.02
   6  -2  -3    0.56    0.03
  -6   2   2    0.05    0.00
   6   2  -2    0.07    0.01
   6   2  -2    0.06    0.01
   6   2  -2    0.06    0.01
   6  -2  -2    0.06    0.01
   6  -2  -2    0.05    0.01
   6  -2  -2    0.05    0.01
  -6  -2   2    0.06    0.01
  -6   2   1    0.00    0.00
   6   2  -1    0.00    0.00
   6   2  -1    0.00    0.00
   6   2  -1    0.00    0.00
   6  -2  -1    0.00    0.00
   6  -2  -1    0.00    0.00
  -6  -2   1    0.00    0.00
  -6   2   0    0.08    0.01
   6   2   0    0.07    0.01
   6   2   0    0.08    0.01
   6   2   0    0.07    0.01
   6   2   0    0.09    0.01
  -6  -2   0    0.13    0.01
  -6  -2   0    0.07    0.01
   6  -2   0    0.06    0.01
   6  -2   0    0.08    0.01
   6   2   1    0.05    0.01
  -6   2  -1    0.07    0.01
   6   2   1    0.06    0.01
   6   2   1    0.05    0.01
   6   2   1    0.08    0.01
  -6  -2  -1    0.05    0.01
   6  -2   1    0.06    0.01
   6   2   2    0.32    0.02
  -6   2  -2    0.33    0.01
   6   2   2    0.34    0.02
   6   2   2    0.32    0.02
   6  -2   2    0.34    0.02
  -6  -2  -2    0.35    0.02
   6  -2   2    0.35    0.02
   6   2   3    0.01    0.01
  -6   2  -3    0.01    0.00
   6   2   3    0.01    0.00
   6   2   3    0.01    0.01
  -6   2  -3    0.01    0.00
   6  -2   3    0.01    0.00
   6  -2   3    0.00    0.00
   6  -2   3    0.02    0.01
  -6  -2  -3    0.01    0.00
   6   2   4    0.36    0.03
  -6   2  -4    0.34    0.02
   6   2   4    0.31    0.02
   6   2   4    0.35    0.01
   6  -2   4    0.33    0.02
   6  -2   4    0.31    0.02
   6   2   5    0.25    0.03
   6   2   5    0.24    0.02
  -6   2  -5    0.21    0.01
   6  -2   5    0.23    0.02
   6  -2   5    0.22    0.01
  -6   2  -6    0.63    0.02
  -6   2  -6    0.59    0.03
   6   2   6    0.66    0.04
   6   2   6    0.64    0.03
   6  -2   6    0.62    0.04
   6  -2   6    0.56    0.03
   6   2   7    0.08    0.01
   6   2   7    0.08    0.02
  -6   2  -7    0.10    0.01
   6  -2   7    0.05    0.01
   6  -2   7    0.08    0.01
   6   2   8    0.14    0.02
  -6   2  -8    0.14    0.01
   6   2   8    0.13    0.02
   6  -2   8    0.18    0.03
   6  -2   8    0.18    0.02
   6   2   9    0.02    0.01
   6   2   9    0.02    0.01
  -6   2  -9    0.02    0.01
   6  -2   9    0.01    0.01
   6  -2   9    0.01    0.01
   6   2  10    0.04    0.02
   6   2  10    0.06    0.02
   6  -2  10    0.02    0.01
   6  -2  10    0.03    0.02
   6   2  11    0.01    0.02
   6   2  11    0.03    0.02
   6  -2  11    0.03    0.02
   6  -2  11    0.03    0.01
   6   2  12    0.07    0.03
   6   2  12    0.06    0.02
   6  -2  12    0.07    0.02
   6  -2  12    0.05    0.02
   6   2  13    0.00    0.02
   6   2  13    0.00    0.02
   6  -2  13   -0.01    0.02
   6   2  14   -0.01    0.02
   6   2  14   -0.03    0.02
   6  -2  14    0.00    0.02
   6   2  15    0.03    0.02
   6   2  15    0.04    0.03
   6  -2  15    0.03    0.03
   6   2  16    0.01    0.03
   6   2  16    0.03    0.03
   6  -2  16    0.01    0.03
  -6   3  17    0.14    0.04
   6  -3 -17    0.06    0.03
  -6   3  16   -0.06    0.02
   6  -3 -16    0.00    0.02
  -6   3  15    0.00    0.02
   6  -3 -15    0.00    0.02
  -6   3  14    0.00    0.02
   6  -3 -14    0.03    0.02
  -6   3  13    0.47    0.05
   6   3 -13    0.50    0.04
  -6   3  13    0.44    0.05
   6  -3 -13    0.39    0.05
  -6  -3  13    0.49    0.04
  -6   3  12    0.11    0.03
   6   3 -12    0.07    0.02
  -6   3  12    0.10    0.03
   6  -3 -12    0.06    0.02
  -6  -3  12    0.10    0.02
  -6   3  11    0.09    0.02
   6   3 -11    0.09    0.02
  -6   3  11    0.11    0.03
  -6  -3  11    0.07    0.02
   6  -3 -11    0.09    0.02
  -6   3  10    0.02    0.02
  -6   3  10    0.02    0.01
   6   3 -10    0.05    0.01
   6  -3 -10    0.03    0.02
  -6  -3  10    0.03    0.01
  -6   3   9    1.33    0.07
   6   3  -9    1.24    0.05
  -6   3   9    1.27    0.06
   6  -3  -9    1.27    0.06
  -6   3   8    0.03    0.01
   6   3  -8    0.02    0.01
  -6   3   8    0.00    0.01
   6  -3  -8    0.02    0.01
   6   3  -7    0.01    0.01
  -6   3   7    0.00    0.01
  -6   3   7    0.00    0.01
   6  -3  -7    0.00    0.01
  -6   3   6    1.70    0.07
   6   3  -6    1.56    0.06
   6  -3  -6    1.58    0.07
  -6   3   5    3.98    0.14
   6   3  -5    4.02    0.12
   6  -3  -5    3.97    0.13
  -6   3   4    0.22    0.02
   6   3  -4    0.20    0.01
   6  -3  -4    0.20    0.02
   6  -3  -4    0.24    0.01
  -6   3   3    3.58    0.11
   6   3  -3    3.43    0.11
  -6   3   3    3.45    0.11
   6   3  -3    3.45    0.10
   6   3  -3    3.47    0.11
   6  -3  -3    3.64    0.11
   6  -3  -3    3.41    0.12
  -6   3   2   34.67    0.97
  -6   3   2   32.17    0.98
   6   3  -2   32.48    0.98
   6   3  -2   33.52    0.98
   6   3  -2   33.87    0.98
   6   3  -2   34.70    0.97
   6   3  -2   33.42    0.99
   6  -3  -2   33.30    0.98
   6  -3  -2   33.53    0.97
  -6  -3   2   32.66    0.97
   6  -3  -2   33.65    0.98
  -6   3   1    8.33    0.24
   6   3  -1    8.23    0.25
   6   3  -1    8.40    0.24
   6   3  -1    7.83    0.24
   6   3  -1    8.02    0.24
   6   3  -1    8.27    0.25
   6  -3  -1    8.37    0.25
   6  -3  -1    7.90    0.25
   6  -3  -1    8.26    0.25
  -6  -3   1    8.31    0.24
   6   3   0    1.24    0.05
  -6   3   0    1.22    0.04
   6   3   0    1.23    0.04
   6   3   0    1.32    0.05
   6   3   0    1.22    0.05
  -6  -3   0    1.23    0.05
  -6  -3   0    1.23    0.04
   6  -3   0    1.26    0.05
  -6   3  -1    7.87    0.23
   6   3   1    8.00    0.24
   6   3   1    7.76    0.24
   6   3   1    7.95    0.24
   6   3   1    8.14    0.24
   6  -3   1    8.00    0.24
  -6   3  -2   45.96    1.33
   6   3   2   44.83    1.34
   6   3   2   46.62    1.34
   6   3   2   45.12    1.34
   6  -3   2   46.23    1.35
   6  -3   2   46.38    1.33
   6   3   3    3.84    0.12
  -6   3  -3    3.82    0.12
   6   3   3    3.85    0.13
   6   3   3    3.84    0.13
   6  -3   3    3.87    0.12
   6  -3   3    3.91    0.13
   6   3   4    0.07    0.01
   6   3   4    0.08    0.01
  -6   3  -4    0.06    0.01
  -6   3  -4    0.06    0.01
   6   3   4    0.06    0.01
   6  -3   4    0.04    0.01
   6  -3   4    0.06    0.01
   6   3   5    1.34    0.06
   6   3   5    1.39    0.06
  -6   3  -5    1.46    0.05
   6  -3   5    1.48    0.05
   6  -3   5    1.47    0.06
  -6   3  -6    7.00    0.21
  -6   3  -6    7.11    0.21
   6   3   6    7.08    0.22
   6   3   6    6.73    0.23
   6  -3   6    7.09    0.21
   6  -3   6    6.93    0.22
   6   3   7    0.42    0.03
  -6   3  -7    0.46    0.02
   6   3   7    0.45    0.04
  -6   3  -7    0.47    0.02
   6  -3   7    0.48    0.02
   6  -3   7    0.44    0.03
   6   3   8    0.02    0.01
   6   3   8    0.02    0.01
  -6   3  -8    0.02    0.01
   6  -3   8    0.02    0.01
   6  -3   8    0.00    0.01
   6   3   9    0.11    0.02
   6   3   9    0.09    0.02
  -6   3  -9    0.07    0.01
   6  -3   9    0.10    0.01
   6  -3   9    0.08    0.02
   6   3  10    0.62    0.05
   6   3  10    0.55    0.04
   6  -3  10    0.63    0.05
   6  -3  10    0.62    0.04
   6   3  11    0.01    0.02
   6   3  11    0.03    0.02
   6  -3  11    0.02    0.02
   6  -3  11    0.02    0.01
   6   3  12    0.04    0.02
   6   3  12    0.07    0.03
   6  -3  12    0.07    0.02
   6   3  13   -0.02    0.01
   6   3  13   -0.01    0.02
   6  -3  13   -0.03    0.01
   6   3  14    0.03    0.03
   6   3  14    0.04    0.02
   6  -3  14    0.05    0.03
   6   3  15   -0.02    0.02
   6   3  15   -0.01    0.02
   6  -3  15    0.00    0.02
   6   3  16   -0.04    0.03
   6  -3  16   -0.04    0.02
   6   4 -16    0.01    0.02
  -6   4  16    0.05    0.03
   6  -4 -16    0.07    0.03
  -6   4  15    0.00    0.02
   6   4 -15    0.00    0.02
   6  -4 -15    0.01    0.02
  -6   4  14    0.06    0.03
  -6   4  14    0.01    0.02
   6   4 -14    0.01    0.02
   6  -4 -14    0.04    0.02
  -6   4  13    0.01    0.02
  -6   4  13    0.05    0.03
   6  -4 -13    0.05    0.02
  -6   4  12    0.09    0.02
  -6   4  12    0.07    0.02
   6  -4 -12    0.05    0.02
  -6   4  11    0.03    0.02
  -6   4  11    0.05    0.02
   6   4 -11    0.04    0.01
   6  -4 -11    0.02    0.02
  -6   4  10    0.01    0.01
   6   4 -10    0.01    0.01
  -6   4  10    0.02    0.02
   6  -4 -10    0.02    0.02
   6   4  -9    0.09    0.01
  -6   4   9    0.07    0.02
  -6   4   9    0.10    0.02
   6  -4  -9    0.12    0.02
  -6   4   8    0.13    0.02
   6   4  -8    0.18    0.02
  -6   4   8    0.14    0.02
   6  -4  -8    0.14    0.02
  -6   4   7    0.56    0.04
   6   4  -7    0.61    0.03
   6  -4  -7    0.63    0.04
   6   4  -6    0.24    0.02
   6   4  -6    0.24    0.03
  -6   4   6    0.23    0.03
   6  -4  -6    0.22    0.03
   6   4  -5    1.60    0.06
  -6   4   5    1.73    0.07
   6   4  -5    1.71    0.07
   6  -4  -5    1.69    0.07
   6  -4  -5    1.66    0.06
   6   4  -4    0.59    0.03
  -6   4   4    0.62    0.03
   6   4  -4    0.56    0.02
  -6   4   4    0.60    0.02
  -6   4   4    0.58    0.02
   6  -4  -4    0.58    0.03
   6  -4  -4    0.56    0.03
  -6   4   3    0.01    0.00
  -6   4   3    0.01    0.01
   6   4  -3    0.02    0.00
   6   4  -3    0.01    0.01
   6   4  -3    0.02    0.01
  -6   4   3    0.01    0.01
   6   4  -3    0.02    0.00
   6   4  -3    0.03    0.01
   6  -4  -3    0.02    0.01
   6  -4  -3    0.02    0.01
   6   4  -2    2.79    0.09
   6   4  -2    2.68    0.09
   6   4  -2    2.76    0.10
  -6   4   2    2.77    0.08
  -6   4   2    2.77    0.09
   6   4  -2    2.87    0.09
   6   4  -2    2.78    0.09
  -6  -4   2    2.79    0.09
   6  -4  -2    2.81    0.10
   6   4  -1    1.33    0.05
  -6   4   1    1.37    0.05
   6   4  -1    1.38    0.05
   6   4  -1    1.39    0.05
   6   4  -1    1.36    0.05
   6   4  -1    1.45    0.05
   6  -4  -1    1.33    0.05
  -6  -4   1    1.43    0.04
   6  -4  -1    1.32    0.05
   6   4   0    1.08    0.04
   6   4   0    1.01    0.04
   6   4   0    1.04    0.04
  -6   4   0    1.01    0.04
   6   4   0    0.98    0.04
   6  -4   0    1.01    0.04
   6  -4   0    0.98    0.04
   6   4   1    2.21    0.08
   6   4   1    2.24    0.08
   6   4   1    2.18    0.07
   6   4   1    2.21    0.07
  -6   4  -1    2.25    0.07
   6  -4   1    2.18    0.07
   6  -4   1    2.19    0.08
   6   4   2    1.98    0.07
   6   4   2    1.96    0.07
  -6   4  -2    1.98    0.06
   6   4   2    2.03    0.07
   6  -4   2    1.93    0.07
   6  -4   2    2.02    0.06
   6   4   3    0.32    0.02
   6   4   3    0.29    0.02
   6   4   3    0.26    0.02
  -6   4  -3    0.29    0.01
   6  -4   3    0.25    0.02
   6  -4   3    0.28    0.01
   6   4   4    0.79    0.04
   6   4   4    0.72    0.04
   6   4   4    0.81    0.03
  -6   4  -4    0.73    0.03
   6  -4   4    0.73    0.03
   6  -4   4    0.75    0.04
  -6   4  -5    1.15    0.04
   6   4   5    1.19    0.04
   6   4   5    1.22    0.06
  -6   4  -5    1.17    0.04
   6   4   5    1.14    0.05
   6  -4   5    1.17    0.04
   6  -4   5    1.14    0.05
   6   4   6    0.94    0.05
   6   4   6    0.93    0.05
  -6   4  -6    0.99    0.04
   6  -4   6    0.96    0.04
   6  -4   6    0.95    0.05
  -6   4  -7    0.06    0.01
   6   4   7    0.06    0.02
  -6   4  -7    0.07    0.01
   6   4   7    0.06    0.02
   6  -4   7    0.05    0.01
   6  -4   7    0.06    0.01
   6   4   8    0.26    0.03
   6   4   8    0.20    0.03
  -6   4  -8    0.23    0.02
   6  -4   8    0.25    0.02
   6  -4   8    0.24    0.03
   6   4   9    0.37    0.04
  -6   4  -9    0.36    0.02
   6   4   9    0.31    0.04
   6  -4   9    0.29    0.03
   6  -4   9    0.33    0.02
   6   4  10    0.29    0.04
   6   4  10    0.23    0.04
   6  -4  10    0.26    0.03
   6  -4  10    0.26    0.03
   6   4  11    0.01    0.02
   6   4  11    0.00    0.02
   6  -4  11    0.01    0.02
   6   4  12    0.00    0.02
   6   4  12    0.00    0.01
   6  -4  12    0.00    0.02
   6   4  13    0.08    0.03
   6   4  13    0.09    0.03
   6  -4  13    0.07    0.02
   6   4  14   -0.03    0.02
   6   4  14   -0.02    0.02
   6  -4  14   -0.01    0.02
   6   4  15    0.00    0.03
   6  -4  15   -0.01    0.02
   6   4  16   -0.01    0.03
   6   5 -16    0.01    0.02
  -6   5  16    0.01    0.03
   6  -5 -16    0.04    0.03
  -6   5  15    0.00    0.02
   6   5 -15    0.04    0.02
   6  -5 -15    0.06    0.03
  -6   5  14    0.06    0.03
   6   5 -14    0.06    0.02
  -6   5  14    0.06    0.03
   6  -5 -14    0.06    0.02
  -6   5  13    0.10    0.03
  -6   5  13    0.13    0.03
   6   5 -13    0.10    0.03
   6  -5 -13    0.10    0.03
  -6   5  12    0.01    0.02
  -6   5  12    0.01    0.02
   6   5 -12    0.00    0.01
   6  -5 -12   -0.01    0.02
   6   5 -11    0.04    0.02
  -6   5  11    0.05    0.02
  -6   5  11    0.02    0.02
   6  -5 -11    0.05    0.02
  -6   5  10    0.17    0.03
  -6   5  10    0.23    0.03
   6   5 -10    0.18    0.03
   6  -5 -10    0.14    0.03
   6   5  -9    0.22    0.02
  -6   5   9    0.27    0.04
  -6   5   9    0.21    0.03
   6   5  -9    0.25    0.03
   6  -5  -9    0.28    0.03
   6   5  -8    0.20    0.02
   6   5  -8    0.18    0.03
  -6   5   8    0.17    0.03
  -6   5   8    0.19    0.03
   6  -5  -8    0.16    0.02
   6   5  -7    0.16    0.01
  -6   5   7    0.18    0.03
   6   5  -7    0.18    0.02
   6  -5  -7    0.15    0.02
   6   5  -6    0.34    0.03
   6   5  -6    0.27    0.01
  -6   5   6    0.29    0.03
   6  -5  -6    0.30    0.02
   6  -5  -6    0.29    0.03
  -6   5   5    0.04    0.01
   6   5  -5    0.04    0.01
   6   5  -5    0.03    0.01
   6  -5  -5    0.03    0.01
   6   5  -4    1.86    0.07
   6   5  -4    1.85    0.07
   6   5  -4    1.90    0.06
   6   5  -4    1.90    0.06
  -6   5   4    1.96    0.07
   6   5  -4    1.92    0.06
  -6   5   4    1.82    0.06
  -6   5   4    1.96    0.06
   6  -5  -4    1.82    0.07
  -6   5   3    0.78    0.03
   6   5  -3    0.82    0.03
   6   5  -3    0.80    0.04
   6   5  -3    0.83    0.03
  -6   5   3    0.76    0.04
   6   5  -3    0.69    0.04
   6   5  -3    0.80    0.03
   6  -5  -3    0.77    0.04
   6   5  -2    0.25    0.02
  -6   5   2    0.24    0.01
  -6   5   2    0.23    0.02
   6   5  -2    0.25    0.01
   6   5  -2    0.22    0.02
   6   5  -2    0.23    0.01
   6   5  -2    0.23    0.02
  -6   5   2    0.24    0.02
   6  -5  -2    0.21    0.02
   6   5  -1    0.01    0.01
  -6   5   1    0.01    0.00
   6   5  -1    0.01    0.01
   6   5  -1    0.02    0.01
   6   5  -1    0.01    0.00
   6   5  -1    0.02    0.01
  -6   5   1    0.00    0.00
  -6  -5   1    0.01    0.00
   6  -5  -1    0.01    0.01
   6  -5  -1    0.00    0.00
   6   5   0    5.83    0.18
  -6   5   0    5.82    0.17
   6   5   0    5.67    0.18
   6   5   0    5.73    0.18
   6   5   0    5.70    0.18
   6  -5   0    5.61    0.18
   6  -5   0    5.61    0.17
   6   5   1    0.22    0.02
   6   5   1    0.24    0.02
  -6   5  -1    0.19    0.01
   6   5   1    0.21    0.02
   6  -5   1    0.20    0.02
   6  -5   1    0.19    0.01
   6   5   2    0.01    0.01
  -6   5  -2    0.02    0.01
   6   5   2    0.03    0.01
   6   5   2    0.01    0.01
   6  -5   2    0.04    0.01
   6  -5   2    0.03    0.01
   6   5   3    0.07    0.01
   6   5   3    0.08    0.02
  -6   5  -3    0.06    0.01
   6   5   3    0.07    0.01
   6  -5   3    0.07    0.01
   6  -5   3    0.07    0.00
   6  -5   3    0.08    0.01
   6   5   4    1.89    0.07
   6   5   4    1.94    0.08
  -6   5  -4    1.90    0.06
   6   5   4    1.92    0.07
   6  -5   4    1.97    0.07
  -6   5  -5    1.21    0.04
   6   5   5    1.13    0.06
   6   5   5    1.16    0.05
   6   5   5    1.19    0.04
   6  -5   5    1.21    0.05
   6   5   6    0.72    0.04
  -6   5  -6    0.71    0.03
   6   5   6    0.71    0.04
   6  -5   6    0.66    0.02
   6  -5   6    0.71    0.04
   6   5   7    0.79    0.04
   6   5   7    0.80    0.05
   6  -5   7    0.77    0.04
   6  -5   7    0.76    0.03
  -6   5  -8    0.20    0.02
[truncated: 807,447 more chars]
