# Supplementary material for: Crystal structure of 2,3′-bi­pyridine-2′,6′-dicarbo­nitrile
Source: Acta Crystallogr E Crystallogr Commun. 2018 Aug 21;74(Pt 9):1272–5. doi: 10.1107/S2056989018011532 (PMC6127714; doi:10.1107/S2056989018011532)
Supplement: Supplementary file 2 [file e-74-01272-Isup2.hkl]

#
# h,k,l, Fc-squared, Fo-squared, sigma(Fo-squared), status flag
#
data_I
_shelx_title ' ligand in P2(1)/c'
_shelx_refln_list_code          4
_shelx_F_calc_maximum      955.15
_exptl_crystal_F_000      1696.00
_reflns_d_resolution_high  0.7501

loop_
 _space_group_symop_operation_xyz
 'x, y, z'
 '-x, y+1/2, -z+1/2'
 '-x, -y, -z'
 'x, -y-1/2, z-1/2'

_cell_length_a    22.5144
_cell_length_b    13.1601
_cell_length_c    13.2652
_cell_angle_alpha  90.000
_cell_angle_beta   93.451
_cell_angle_gamma  90.000

_shelx_F_squared_multiplier     1.000

loop_
 _refln_index_h
 _refln_index_k
 _refln_index_l
 _refln_F_squared_calc
 _refln_F_squared_meas
 _refln_F_squared_sigma
 _refln_observed_status
   1   0   0         18.00          3.35        47.32 o
   2   0   0         37.33         31.23        38.64 o
   3   0   0          0.04          0.00        38.64 o
   4   0   0        439.84        232.20         5.47 o
   5   0   0          4.63          6.69        38.64 o
   6   0   0         20.25         18.96         6.63 o
   7   0   0          1.99          2.23        38.64 o
   8   0   0      22189.06      22501.40       380.64 o
   9   0   0         43.19         51.30         3.86 o
  10   0   0          3.76          9.13         4.71 o
  11   0   0         31.71         31.97         3.86 o
  12   0   0        915.95       1033.89        19.06 o
  13   0   0          8.27         11.71         3.35 o
  14   0   0         22.25         30.49         3.35 o
  15   0   0         39.53         41.54         4.83 o
  16   0   0       1376.81       1156.12        23.07 o
  17   0   0          0.44          0.00         3.35 o
  18   0   0          0.23          0.00         3.35 o
  19   0   0         21.89         24.43         5.12 o
  20   0   0        749.49        736.63        21.25 o
  21   0   0         23.30         35.86         5.06 o
  22   0   0         16.22         37.51         6.56 o
  23   0   0          0.15         39.48         7.73 o
  24   0   0         17.83         78.69        11.42 o
  25   0   0          0.12         48.10        13.90 o
  26   0   0         32.16        103.95        11.78 o
  27   0   0          2.55         49.28        11.14 o
  28   0   0       1094.29       1441.20        49.52 o
  29   0   0         10.61         26.77        11.14 o
   1   1   0       2093.18       1959.54        18.24 o
   2   1   0      12868.47      12416.38       129.17 o
   3   1   0        777.15        768.28         8.93 o
   4   1   0       2527.90       2464.19        26.09 o
   5   1   0        904.43        790.65        10.12 o
   6   1   0       3013.62       3124.51        35.49 o
   7   1   0       2141.99       2122.73        25.33 o
   8   1   0         83.75         83.61         2.53 o
   9   1   0       1631.07       1711.37        21.96 o
  10   1   0       2740.54       2799.48        33.94 o
  11   1   0        222.14        327.16         6.51 o
  12   1   0       1336.07       1428.25        19.41 o
  13   1   0          7.88         12.31         2.37 o
  14   1   0        558.74        605.79        10.18 o
  15   1   0       1535.86       1453.92        19.21 o
  16   1   0        107.48         90.15         3.58 o
  17   1   0        912.33        867.89        13.68 o
  18   1   0        177.64        169.86         7.20 o
  19   1   0        611.84        563.86        11.08 o
  20   1   0          7.77          1.43         2.62 o
  21   1   0        242.19        210.45         6.79 o
  22   1   0        189.89        143.38         6.20 o
  23   1   0         78.48         71.67         6.43 o
  24   1   0         51.80         56.95         6.05 o
  25   1   0        167.56        166.42         9.74 o
  26   1   0        137.75        175.18        11.27 o
  27   1   0         25.06         19.56         6.79 o
  28   1   0         27.50         47.01        10.67 o
  29   1   0        180.40        164.67        14.78 o
   0   2   0          2.25          3.35        27.32 o
   1   2   0       6725.68       6476.88        59.74 o
   2   2   0      23887.15      22860.31       445.36 o
   3   2   0        782.22        725.77         9.04 o
   4   2   0        303.08        288.75         4.73 o
   5   2   0        281.20        302.38         4.46 o
   6   2   0         19.23         57.29         3.63 o
   7   2   0         38.89         35.74         2.43 o
   8   2   0         29.73         28.19         2.37 o
   9   2   0       1802.93       1894.53        22.11 o
  10   2   0      21173.32      23062.42       237.50 o
  11   2   0         75.78         78.50         3.65 o
  12   2   0          0.88          0.00         2.99 o
  13   2   0         66.07         68.24         3.07 o
  14   2   0        636.62        599.74        11.00 o
  15   2   0        132.31        128.71         4.14 o
  16   2   0        117.50        108.28         3.96 o
  17   2   0          8.35         15.93         2.99 o
  18   2   0       8161.96       7769.69        80.38 o
  19   2   0          0.67          9.37         2.58 o
  20   2   0         81.57         74.34         4.23 o
  21   2   0        246.87        239.70         6.74 o
  22   2   0       2113.48       1874.23        28.13 o
  23   2   0          8.59         22.31         5.46 o
  24   2   0          2.53          5.02         3.86 o
  25   2   0         16.67          9.56         4.46 o
  26   2   0          1.48          7.03         4.61 o
  27   2   0         28.12         31.15         6.35 o
  28   2   0         21.83         26.10         7.87 o
  29   2   0        102.27        117.52        11.36 o
   1   3   0       1434.49       1412.70        13.49 o
   2   3   0        557.60        539.19         6.35 o
   3   3   0        321.33        307.02         4.23 o
   4   3   0       1744.19       1648.46        18.95 o
   5   3   0        992.91       1007.89        11.84 o
   6   3   0        770.55        831.12        10.75 o
   7   3   0        218.43        236.04         5.06 o
   8   3   0       3083.12       3094.76        36.84 o
   9   3   0        142.38        127.05         3.49 o
  10   3   0        115.79        130.50         3.58 o
  11   3   0       1658.48       1743.53        20.95 o
  12   3   0        332.00        330.38         6.32 o
  13   3   0          0.33          2.16         2.73 o
  14   3   0          3.18          1.89         2.53 o
  15   3   0         20.13         30.34         2.62 o
  16   3   0        335.93        275.93         7.90 o
  17   3   0       1136.77       1120.42        15.60 o
  18   3   0        717.94        706.62        11.22 o
  19   3   0         94.31        117.29         5.40 o
  20   3   0         20.29          7.11         2.44 o
  21   3   0         49.51         33.15         3.46 o
  22   3   0         77.43         79.59         5.80 o
  23   3   0         21.42         18.96         5.46 o
  24   3   0        123.66        135.93         8.51 o
  25   3   0         40.37         37.80         5.74 o
  26   3   0          2.73          0.00         4.73 o
  27   3   0          5.34         13.38         6.69 o
  28   3   0        660.03        754.81        29.45 o
  29   3   0         49.13         56.98        12.54 o
   0   4   0          4.90         33.74        13.47 o
   1   4   0       1316.03       1257.72        12.12 o
   2   4   0        697.41        667.70         7.40 o
   3   4   0        253.77        298.05         4.23 o
   4   4   0       4016.34       4189.82        40.30 o
   5   4   0       3282.74       3322.37        35.82 o
   6   4   0        583.65        680.59        10.12 o
   7   4   0        104.48         97.25         3.81 o
   8   4   0       3931.52       4419.95        51.36 o
   9   4   0        309.48        344.20         6.51 o
  10   4   0          7.83          6.69         2.73 o
  11   4   0          1.60          0.00         2.99 o
  12   4   0        943.69       1000.20        14.31 o
  13   4   0       1046.00        993.18        14.55 o
  14   4   0         67.03         66.06         3.35 o
  15   4   0          0.00          0.96         2.53 o
  16   4   0       1883.05       1801.19        25.40 o
  17   4   0          6.77          2.23         2.85 o
  18   4   0          6.65          7.21         2.79 o
  19   4   0       3834.91       3600.80        43.08 o
  20   4   0       2010.19       2101.34        28.08 o
  21   4   0        497.98        428.59        10.80 o
  22   4   0         31.44         23.28         4.46 o
  23   4   0          1.26          2.51         3.58 o
  24   4   0         54.51         57.02         6.79 o
  25   4   0          5.10          2.23         4.73 o
  26   4   0          5.54         -2.68         5.06 o
  27   4   0         51.78         43.13         8.76 o
  28   4   0          5.00          6.69         7.73 o
  29   4   0         39.15         53.53        11.59 o
   1   5   0         83.90         82.83         2.02 o
   2   5   0      39744.59      40172.74       357.55 o
   3   5   0         49.99         57.52         2.50 o
   4   5   0          4.44          8.82         2.73 o
   5   5   0         54.91         75.42         2.85 o
   6   5   0       3704.72       3828.02        44.83 o
   7   5   0          5.76         10.46         2.53 o
   8   5   0         27.76         26.32         2.37 o
   9   5   0         15.16         13.38         2.37 o
  10   5   0         14.26          7.65         2.53 o
  11   5   0         44.08         41.43         2.53 o
  12   5   0         19.15         25.74         2.53 o
  13   5   0         26.11         19.47         2.53 o
  14   5   0       7573.38       6891.82        80.70 o
  15   5   0         23.95         28.01         3.07 o
  16   5   0          9.95          1.91         2.53 o
  17   5   0          0.49         -2.53         2.53 o
  18   5   0        656.25        732.07        13.49 o
  19   5   0         63.10         73.64         5.06 o
  20   5   0         58.94         61.38         5.27 o
  21   5   0         20.03         18.74         3.07 o
  22   5   0        835.08        867.01        18.07 o
  23   5   0          0.91          5.58         4.73 o
  24   5   0          0.01          4.46         4.73 o
  25   5   0          0.59         10.04         6.69 o
  26   5   0          4.58          4.46         7.73 o
  27   5   0          0.13          8.92         7.73 o
  28   5   0          0.12         -2.51         8.56 o
   0   6   0       3589.26       4026.70        95.04 o
   1   6   0       3446.41       3573.32        34.30 o
   2   6   0        466.41        413.49         6.05 o
   3   6   0       3181.62       3283.23        31.78 o
   4   6   0          6.80          5.04         2.36 o
   5   6   0        176.46        195.11         4.73 o
   6   6   0        122.19        221.71         7.36 o
   7   6   0       4662.11       4832.87        56.43 o
   8   6   0        166.72        157.98         4.73 o
   9   6   0        764.63        812.37        12.17 o
  10   6   0        483.99        505.42         9.15 o
  11   6   0        159.28        164.07         6.84 o
  12   6   0       1079.21       1009.94        15.28 o
  13   6   0         39.22         45.89         3.57 o
  14   6   0       1775.76       1749.15        25.28 o
  15   6   0       1914.49       1925.15        26.81 o
  16   6   0        265.06        261.47         7.02 o
  17   6   0         45.81         38.04         3.71 o
  18   6   0         42.07         42.49         3.71 o
  19   6   0          4.60          9.67         3.49 o
  20   6   0         60.12         66.99         5.47 o
  21   6   0          5.28          5.58         2.85 o
  22   6   0        124.62        132.95         9.48 o
  23   6   0         33.30         23.42         6.69 o
  24   6   0          3.95         15.61         7.73 o
  25   6   0          2.01         -2.23         8.41 o
  26   6   0          0.00          0.00         7.73 o
  27   6   0         39.39         52.09         9.74 o
  28   6   0         15.34         34.80        11.14 o
   1   7   0        468.27        509.22         8.70 o
   2   7   0          0.10          0.00         3.82 o
   3   7   0          0.07         -0.96         4.64 o
   4   7   0       1531.13       1687.86        17.70 o
   5   7   0         70.31         87.34         2.44 o
   6   7   0         15.66         16.73         2.54 o
   7   7   0         26.68         58.91         2.89 o
   8   7   0       2988.61       3063.95        34.88 o
   9   7   0         19.98         36.06         2.53 o
  10   7   0         21.41         19.12         2.53 o
  11   7   0          4.82          7.65         2.53 o
  12   7   0       5966.03       5628.01        65.78 o
  13   7   0        489.44        528.87        27.09 o
  14   7   0         71.77         70.17         4.87 o
  15   7   0        110.12        120.53         5.80 o
  16   7   0          5.67         -0.96         2.53 o
  17   7   0        299.29        283.44         8.84 o
  18   7   0          2.19         -2.73         2.73 o
  19   7   0         14.94         14.13         3.99 o
  20   7   0         31.63         32.91         4.46 o
  21   7   0          9.42          6.69         3.15 o
  22   7   0          0.18         -5.15         5.15 o
  23   7   0          0.82          2.23         7.73 o
  24   7   0        108.59         76.04        14.20 o
  25   7   0         99.65        122.95        16.06 o
  26   7   0          0.15         -8.03        11.14 o
  27   7   0          0.79          6.69         9.46 o
   0   8   0          3.64          0.00         3.86 o
   1   8   0          0.43          0.00         2.53 o
   2   8   0        459.31        499.62         7.04 o
   3   8   0        468.10        492.44         6.65 o
   4   8   0        167.17        164.34         4.23 o
   5   8   0        173.66        185.26         4.23 o
   6   8   0        479.65        468.40         8.76 o
   7   8   0        290.79        227.84         9.43 o
   8   8   0          5.17         12.43         2.53 o
   9   8   0        164.10        152.96         5.74 o
  10   8   0        206.21        174.93         6.43 o
  11   8   0          0.13         -1.91         2.53 o
  12   8   0          5.41          0.00         2.53 o
  13   8   0       1762.70       1740.05        24.79 o
  14   8   0       9944.01       8870.49       103.15 o
  15   8   0        538.28        499.90        17.14 o
  16   8   0         33.19         34.40         4.63 o
  17   8   0        854.52        793.25        16.52 o
  18   8   0        707.85        652.42        18.46 o
  19   8   0          1.00         -2.68         2.99 o
  20   8   0         10.41          7.53         3.58 o
  21   8   0          0.09         -3.71         3.71 o
  22   8   0         94.91        129.95        32.21 o
  23   8   0         32.21         49.28        11.14 o
  24   8   0          8.05         16.73        16.73 o
  25   8   0        476.86        568.54        30.49 o
  26   8   0          0.88         10.71        11.14 o
   1   9   0        463.20        453.32         8.22 o
   2   9   0         80.01         81.66         3.35 o
   3   9   0        324.07        314.17         6.60 o
   4   9   0        310.57        302.02         5.37 o
   5   9   0       1265.35       1194.07        18.44 o
   6   9   0        144.01        132.66         4.73 o
   7   9   0        499.82        447.76         9.74 o
   8   9   0         11.47          9.56         2.53 o
   9   9   0         18.78         18.55         2.53 o
  10   9   0        892.36        806.76        13.92 o
  11   9   0        179.21        163.30         6.12 o
  12   9   0        292.41        286.07        21.25 o
  13   9   0         11.72          7.44         3.25 o
  14   9   0         36.98         10.04         3.58 o
  15   9   0         42.21         45.36         4.73 o
  16   9   0          1.41          2.68         2.99 o
  17   9   0          8.38          8.92         3.25 o
  18   9   0        831.78        847.13        24.48 o
  19   9   0          0.99         -3.25         3.25 o
  20   9   0         25.77         26.12         5.99 o
  21   9   0          6.95         10.71         5.06 o
  22   9   0        485.44        548.90        43.50 o
  23   9   0         42.36         36.14        20.08 o
  24   9   0         20.17         39.54        11.14 o
  25   9   0          0.03          5.35        11.14 o
   0  10   0         96.15        125.34         7.21 o
   1  10   0          0.91         -2.37         2.37 o
   2  10   0         48.71         45.31         2.62 o
   3  10   0         13.15         10.04         2.37 o
   4  10   0       5297.09       5094.49        55.94 o
   5  10   0        460.32        510.54        10.44 o
   6  10   0         49.40         38.39         3.02 o
   7  10   0         89.65         87.62         6.09 o
   8  10   0         32.87         40.07         4.51 o
   9  10   0          1.66         -1.12         2.73 o
  10  10   0          3.02          0.00         2.73 o
  11  10   0          0.25         -2.99         2.99 o
  12  10   0       3353.61       3091.26        43.17 o
  13  10   0         33.83         56.58        11.59 o
  14  10   0         88.52         81.90         8.86 o
  15  10   0         29.91         31.85         4.04 o
  16  10   0        969.57        760.30        20.31 o
  17  10   0         50.37         37.14         5.06 o
  18  10   0          6.19         -4.23         4.23 o
  19  10   0         51.92         58.58         7.87 o
  20  10   0        470.68        421.62        21.65 o
  21  10   0          4.73         -3.35         9.46 o
  22  10   0          6.58         14.72        11.14 o
  23  10   0         61.65         76.04        14.20 o
  24  10   0         41.26         32.12        11.14 o
   1  11   0          4.38          1.67         2.37 o
   2  11   0         10.91          9.56         2.53 o
   3  11   0       1109.39       1031.87        15.79 o
   4  11   0       4011.24       3734.02        45.91 o
   5  11   0        715.32        742.06        14.02 o
   6  11   0        988.38        834.79        17.22 o
   7  11   0        150.74        165.84         8.03 o
   8  11   0         13.55          5.58         2.73 o
   9  11   0        106.35         98.19         6.05 o
  10  11   0         62.36         67.63         7.43 o
  11  11   0          1.92          2.23         4.46 o
  12  11   0         14.41          9.37         2.99 o
  13  11   0        171.34        162.00         8.03 o
  14  11   0        116.49        136.68         8.03 o
  15  11   0        146.20        139.99         8.65 o
  16  11   0          8.63         15.61         4.73 o
  17  11   0        212.70        174.12         9.88 o
  18  11   0         14.41         16.73         6.69 o
  19  11   0          3.78          1.91         5.80 o
  20  11   0         24.00         31.23         7.73 o
  21  11   0          6.89          9.20         8.56 o
  22  11   0        162.16        191.71        16.47 o
  23  11   0         19.18         31.71        15.36 o
   0  12   0         46.58         48.09         5.46 o
   1  12   0         37.43         42.84         3.62 o
   2  12   0          2.91          0.00         2.99 o
   3  12   0         78.76         78.07         9.15 o
   4  12   0         79.78         87.12         5.99 o
   5  12   0         92.62         92.90         5.99 o
   6  12   0      10592.28      10162.86       137.94 o
   7  12   0          0.11          6.69         4.02 o
   8  12   0         17.83         11.90         3.25 o
   9  12   0          0.65          0.00         5.35 o
  10  12   0        418.34        406.51        11.97 o
  11  12   0          9.35          9.67         3.79 o
  12  12   0          6.19         15.61         4.91 o
  13  12   0          1.89         -2.97         3.25 o
  14  12   0        116.41        128.38         8.03 o
  15  12   0          8.06         34.16         7.73 o
  16  12   0          4.51          2.51         4.43 o
  17  12   0          4.31         -1.12         4.23 o
  18  12   0         49.87         33.46         7.73 o
  19  12   0         20.70         13.38         7.73 o
  20  12   0          0.32         -5.46         5.46 o
  21  12   0          3.58          5.86         8.56 o
   1  13   0        121.38        131.05         7.87 o
   2  13   0         64.34         58.32         8.28 o
   3  13   0         40.77         44.52         5.06 o
   4  13   0          8.04          8.92         3.86 o
   5  13   0        715.24        704.78        18.18 o
   6  13   0          4.45         10.04         3.86 o
   7  13   0         67.29         59.05         6.69 o
   8  13   0         81.87         94.52         7.21 o
   9  13   0        272.71        248.37        12.25 o
  10  13   0          5.32          6.69         3.58 o
  11  13   0         47.54         64.21         5.99 o
  12  13   0         37.51         49.07         5.99 o
  13  13   0         26.12         39.95         5.99 o
  14  13   0          3.35          0.84         3.58 o
  15  13   0          8.30         13.38         6.69 o
  16  13   0        980.99       1220.03        56.03 o
  17  13   0         19.88         24.54         8.41 o
  18  13   0          7.84         -2.23         7.73 o
  19  13   0          0.83         -4.46         7.73 o
  20  13   0          0.88         -2.23         7.73 o
   0  14   0        298.10        377.20        16.06 o
   1  14   0         35.04         27.77         4.23 o
   2  14   0          8.92          0.96         3.71 o
   3  14   0         63.68         76.57        13.32 o
   4  14   0        234.68        181.18        11.59 o
   5  14   0         86.50         78.20         7.73 o
   6  14   0         20.38         21.75         5.46 o
   7  14   0         61.11         62.29        11.53 o
   8  14   0         21.35         16.73         5.46 o
   9  14   0          2.77         -1.34         4.46 o
  10  14   0          9.76         10.04         5.46 o
  11  14   0          8.23         13.38         5.06 o
  12  14   0          3.53          1.12         4.23 o
  13  14   0         43.91         54.48         8.56 o
  14  14   0          0.45         15.61         7.73 o
  15  14   0          8.49          0.00         9.46 o
  16  14   0         69.22         80.86        14.20 o
  17  14   0         26.79         55.77        11.14 o
  18  14   0          2.47         -9.46         9.46 o
   1  15   0          1.11          4.46         4.23 o
   2  15   0        642.17        784.95        23.54 o
   3  15   0         60.28         74.02         7.73 o
   4  15   0         31.77         28.20         5.46 o
   5  15   0          1.44          3.35         5.46 o
   6  15   0         25.36         99.15        14.49 o
   7  15   0         60.40         52.08         9.12 o
   8  15   0          0.74         -4.46         4.46 o
   9  15   0         15.53          6.69         5.46 o
  10  15   0        134.29        169.21        12.54 o
  11  15   0         34.27         33.46         9.46 o
  12  15   0          5.10         26.77        13.38 o
  13  15   0         19.45         20.08         9.46 o
  14  15   0          4.47         -3.35         9.46 o
  15  15   0          9.09         13.38         9.46 o
   0  16   0         34.14         66.92        13.38 o
   1  16   0        163.89        214.07        13.77 o
   2  16   0        190.34        236.23        13.77 o
   3  16   0         38.88         26.77         7.73 o
   4  16   0          5.98         -3.35         7.10 o
   5  16   0          0.98         -3.35         5.46 o
   6  16   0          7.05         19.60         6.20 o
   7  16   0         67.44         80.30        14.20 o
   8  16   0         10.43         26.77         9.46 o
   9  16   0        124.82        165.66        18.93 o
  10  16   0        189.49        210.91        26.77 o
  11  16   0         86.10        126.06        16.73 o
  12  16   0         65.11         86.99        14.20 o
   1  17   0          6.62          3.35         9.46 o
   2  17   0          5.82         -3.35         9.46 o
   3  17   0          0.09          0.00         9.46 o
   4  17   0        113.80         83.78        14.20 o
   5  17   0          2.59         -6.69         9.46 o
   6  17   0         13.01          3.35        10.04 o
   7  17   0          1.03         48.18        11.14 o
 -29   1   1         20.89         15.21         9.13 o
 -28   1   1          0.01         -1.67         6.69 o
 -27   1   1          0.03          0.33         4.72 o
 -26   1   1        138.40        168.81        10.93 o
 -25   1   1         61.64         64.17         7.39 o
 -24   1   1         87.57         78.23         6.89 o
 -23   1   1        130.58        122.31         8.20 o
 -22   1   1         74.94         58.88         5.74 o
 -21   1   1          2.75         -2.68         3.15 o
 -20   1   1         45.91         38.77         4.23 o
 -19   1   1        943.72        840.33        14.12 o
 -18   1   1        236.77        216.01         7.41 o
 -17   1   1        660.79        657.07        11.08 o
 -16   1   1        319.73        276.27         6.51 o
 -15   1   1       3346.04       3245.81        40.37 o
 -14   1   1        594.00        630.21        11.00 o
 -13   1   1        112.33        133.27         3.71 o
 -12   1   1       2349.16       2545.80        31.75 o
 -11   1   1        342.54        511.49         9.27 o
 -10   1   1        776.49        765.49        12.54 o
  -9   1   1       1510.80       1560.81        20.83 o
  -8   1   1         21.96         18.48         3.34 o
  -7   1   1       3401.18       3340.74        41.06 o
  -6   1   1       2617.76       2671.96        32.84 o
  -5   1   1        963.77        920.17        12.08 o
  -4   1   1       4375.14       4179.10        49.81 o
  -3   1   1       2474.16       2343.80        25.69 o
  -2   1   1       4806.69       4435.04        46.11 o
  -1   1   1        796.31        809.27         8.08 o
   0   1   1         49.48         33.12         4.66 o
   1   1   1       2604.80       2559.17        27.94 o
   2   1   1       4556.29       4324.65        45.23 o
   3   1   1        626.80        636.69         6.70 o
   4   1   1       2593.68       2523.28        25.52 o
   5   1   1       1849.15       1751.90        18.30 o
   6   1   1       2266.68       2294.63        22.61 o
   7   1   1        844.11        833.49         9.35 o
   8   1   1          5.45          1.67         3.33 o
   9   1   1       2562.05       2644.85        30.15 o
  10   1   1       1493.33       1494.68        18.25 o
  11   1   1         46.80         72.87         2.99 o
  12   1   1       1691.79       1873.71        23.01 o
  13   1   1        175.81        213.16         5.78 o
  14   1   1        307.74        301.02         6.20 o
  15   1   1       1111.42       1045.77        17.22 o
  16   1   1        428.75        384.86         8.03 o
  17   1   1       1860.50       1733.02        23.49 o
  18   1   1         23.14         24.24         2.79 o
  19   1   1        161.38        164.51         5.62 o
  20   1   1          1.19         -2.33         2.33 o
  21   1   1        375.08        330.66         9.01 o
  22   1   1          6.91          0.51         2.85 o
  23   1   1         22.29         19.90         2.99 o
  24   1   1        119.43        123.85         6.33 o
  25   1   1        209.76        204.61        11.27 o
  26   1   1        195.74        235.74        11.65 o
  27   1   1         18.25         24.19         6.79 o
  28   1   1          9.69          3.35         5.27 o
  29   1   1        279.12        304.59        18.18 o
 -29   2   1         17.97         30.78         7.87 o
 -28   2   1         23.05         41.37         7.87 o
 -27   2   1        367.04        352.51        15.97 o
 -26   2   1          0.22          2.68         4.61 o
 -25   2   1          1.27         -2.68         4.49 o
 -24   2   1          0.01         -3.35         3.99 o
 -23   2   1         22.97         47.16         5.52 o
 -22   2   1        250.36        238.85        10.12 o
 -21   2   1        124.74         90.99         6.12 o
 -20   2   1        685.09        610.27        13.98 o
 -19   2   1        705.56        647.57        11.90 o
 -18   2   1        397.90        410.08        11.43 o
 -17   2   1        244.63        254.31         7.42 o
 -16   2   1        109.62        107.04         3.71 o
 -15   2   1        705.55        623.01        10.63 o
 -14   2   1         21.79         32.16         3.05 o
 -13   2   1          0.23          0.00         2.99 o
 -12   2   1        330.11        346.59         6.55 o
 -11   2   1        478.37        470.90         8.11 o
 -10   2   1       1718.37       1942.74        24.50 o
  -9   2   1         31.36         36.98         2.53 o
  -8   2   1          0.36          5.90         3.84 o
  -7   2   1        267.12        303.67         5.06 o
  -6   2   1          1.32          0.00        25.29 o
  -5   2   1         93.13         98.76         2.43 o
  -4   2   1       1212.31       1117.66        11.30 o
  -3   2   1       5541.25       5199.63        46.06 o
  -2   2   1       1157.42       1113.60        10.10 o
  -1   2   1        282.51        284.73         7.73 o
   0   2   1       1706.47       1613.05        20.38 o
   1   2   1      79028.32      69421.23       797.47 o
   2   2   1        581.07        577.64        11.25 o
   3   2   1         64.78         63.52         3.31 o
   4   2   1       2543.53       2410.34        27.88 o
   5   2   1       3888.24       4033.91        45.65 o
   6   2   1         28.21         41.43         2.56 o
   7   2   1          0.66          4.18         6.50 o
   8   2   1        228.89        236.98         4.73 o
   9   2   1      16420.25      17546.50       171.03 o
  10   2   1       2129.44       2219.68        24.00 o
  11   2   1          5.03          6.61         2.36 o
  12   2   1        373.18        387.53         6.69 o
  13   2   1        597.67        567.03         8.54 o
  14   2   1          0.17          1.49         2.23 o
  15   2   1          1.24         -0.74         2.23 o
  16   2   1         58.69         53.66         2.92 o
  17   2   1        230.90        202.50         7.95 o
  18   2   1        986.40        921.94        13.52 o
  19   2   1         11.63         11.60         2.58 o
  20   2   1        882.17        788.26        13.32 o
  21   2   1       3341.62       2961.49        37.00 o
  22   2   1         51.52         60.91         3.65 o
  23   2   1          0.17         -1.03         2.79 o
  24   2   1          2.32          0.61         3.94 o
  25   2   1         65.30         66.76         6.43 o
  26   2   1          5.47          6.69         5.46 o
  27   2   1         10.39         15.82         7.21 o
  28   2   1          0.32         28.68         9.74 o
  29   2   1       1214.51       1623.85        47.21 o
 -29   3   1        388.48        428.41        25.55 o
 -28   3   1         97.05        103.83        11.36 o
 -27   3   1          1.47         -4.02         5.99 o
 -26   3   1         13.42         14.72         5.99 o
 -25   3   1        478.23        437.30        18.11 o
 -24   3   1         28.53         34.83         5.46 o
 -23   3   1          2.99         -1.83         3.07 o
 -22   3   1         20.31         19.24         4.23 o
 -21   3   1        218.97        116.60         7.59 o
 -20   3   1          1.75         -2.79         2.79 o
 -19   3   1        276.87        252.00        12.62 o
 -18   3   1        990.37       1010.03        15.75 o
 -17   3   1       5434.40       5257.82        59.08 o
 -16   3   1         92.29         89.57         3.58 o
 -15   3   1          8.92         12.55         2.37 o
 -14   3   1          8.17          5.86         2.37 o
 -13   3   1          1.51          4.81         2.53 o
 -12   3   1        135.47        136.25         3.58 o
 -11   3   1        138.20        139.33         5.06 o
 -10   3   1       1562.46       1681.28        20.63 o
  -9   3   1        234.36        199.88         4.04 o
  -8   3   1         80.15         75.42         2.55 o
  -7   3   1         71.17         72.35         2.73 o
  -6   3   1       5390.40       5500.98        51.97 o
  -5   3   1       7168.21       7201.12        70.67 o
  -4   3   1        307.52        293.37         4.23 o
  -3   3   1        235.31        221.74         2.73 o
  -2   3   1       5170.08       5028.47        42.67 o
  -1   3   1       3405.79       3484.40        29.98 o
   0   3   1        304.98        315.81         5.42 o
   1   3   1         46.17         58.46         6.22 o
   2   3   1       6280.84       6210.24        64.19 o
   3   3   1       2971.96       2737.22        31.43 o
   4   3   1        340.20        335.89         5.47 o
   5   3   1         60.76         59.57         3.16 o
   6   3   1       5295.87       5337.93        65.27 o
   7   3   1       1844.68       1976.99        26.33 o
   8   3   1        368.29        360.29         6.12 o
   9   3   1         25.88         25.74         2.53 o
  10   3   1       1803.09       1991.46        24.79 o
  11   3   1       9058.38       9282.97       105.11 o
  12   3   1        189.53        180.55         4.91 o
  13   3   1         13.24         19.05         2.37 o
  14   3   1          0.07          2.48         2.36 o
  15   3   1        285.58        331.68         7.24 o
  16   3   1         75.34         71.27         3.77 o
  17   3   1        269.13        263.24         6.29 o
  18   3   1        633.61        610.77        10.39 o
  19   3   1        226.21        289.85         7.93 o
  20   3   1          0.26         -3.15         3.15 o
  21   3   1          3.88         -0.56         3.54 o
  22   3   1         83.33         80.65         5.80 o
  23   3   1         20.26         18.59         3.71 o
  24   3   1          9.79         13.38         3.99 o
  25   3   1          2.60         -1.91         4.21 o
  26   3   1          3.37         -5.02         6.69 o
  27   3   1         61.29         71.43        10.04 o
  28   3   1         32.71         40.67        14.07 o
  29   3   1         41.58         44.61        11.59 o
 -29   4   1         47.37         54.75        12.54 o
 -28   4   1          1.19         -2.43         8.46 o
 -27   4   1         15.90         15.06         6.69 o
 -26   4   1         56.26         32.24         7.21 o
 -25   4   1         14.20         30.48         6.49 o
 -24   4   1          6.95          2.87         4.46 o
 -23   4   1          0.21         -3.07         3.07 o
 -22   4   1        154.76        133.72         9.36 o
 -21   4   1        707.89        647.90        14.31 o
 -20   4   1        542.76        585.96        12.98 o
 -19   4   1        856.06        870.61        15.58 o
 -18   4   1        818.69        829.09        14.99 o
 -17   4   1        712.43        666.55        11.27 o
 -16   4   1        399.22        399.86         8.66 o
 -15   4   1         41.14         34.87         2.66 o
 -14   4   1        209.06        222.97         5.86 o
 -13   4   1       2280.28       2117.33        25.63 o
 -12   4   1        425.13        465.46         8.66 o
 -11   4   1          1.81          3.35         2.73 o
 -10   4   1         12.45         19.47         2.53 o
  -9   4   1       1407.33       1620.98        21.22 o
  -8   4   1       2130.55       2299.70        28.07 o
  -7   4   1         38.99         47.08         2.37 o
  -6   4   1        821.61        922.52        10.82 o
  -5   4   1       8115.29       8227.95        76.71 o
  -4   4   1        827.49        849.10         8.54 o
  -3   4   1        265.97        311.76         3.86 o
  -2   4   1       2727.42       2532.88        22.52 o
  -1   4   1       2124.94       2017.24        17.99 o
   0   4   1        117.25        140.77         2.02 o
   1   4   1       1329.10       1369.39        16.73 o
   2   4   1       3089.49       2976.97        31.93 o
   3   4   1        221.31        279.90         5.06 o
   4   4   1        725.68        779.75        10.12 o
   5   4   1       1231.73       1267.50        17.61 o
   6   4   1       1339.11       1478.73        18.68 o
   7   4   1         19.07         13.38         2.99 o
   8   4   1       2883.76       3185.28        41.03 o
   9   4   1         24.06         35.49         4.26 o
  10   4   1         57.58         61.71         2.82 o
  11   4   1        484.55        533.42         9.15 o
  12   4   1        431.55        477.78         8.76 o
  13   4   1        783.87        787.63        13.57 o
  14   4   1        283.70        288.79         6.20 o
  15   4   1         38.15         21.56         2.37 o
  16   4   1        595.23        584.30        10.75 o
  17   4   1        308.09        311.38         7.90 o
  18   4   1         59.24         70.36         3.58 o
  19   4   1       8991.34       8238.78        90.33 o
  20   4   1        212.62        247.43         7.33 o
  21   4   1        118.95        116.42         6.67 o
  22   4   1        109.44         97.10         6.83 o
  23   4   1          0.52          0.00         3.15 o
  24   4   1          7.23          3.35         3.86 o
  25   4   1          5.98          5.02         8.69 o
  26   4   1         32.81         21.29         7.21 o
  27   4   1         68.98         66.27        11.59 o
  28   4   1          0.27         -2.23         7.73 o
 -28   5   1          0.06         -2.23         7.73 o
 -27   5   1        190.37        165.60        17.75 o
 -26   5   1          3.40         -4.02         6.95 o
 -25   5   1          0.25         -1.67         6.69 o
 -24   5   1          2.04         13.38         5.99 o
 -23   5   1        981.72        995.38        22.25 o
 -22   5   1         18.83         21.03         4.46 o
 -21   5   1          3.10         -0.74         3.42 o
 -20   5   1          3.36          2.68         3.15 o
 -19   5   1       7894.93       7801.52        99.79 o
 -18   5   1         31.73         39.67         4.46 o
 -17   5   1         60.19         58.85         4.46 o
 -16   5   1         25.13         20.41         2.85 o
 -15   5   1        428.96        436.74         9.35 o
 -14   5   1        103.52        150.10        15.32 o
 -13   5   1         12.57         11.47         2.53 o
 -12   5   1          1.96         -0.13         2.99 o
 -11   5   1        179.70        194.35         5.90 o
 -10   5   1         39.17         54.01         2.53 o
  -9   5   1        136.54        161.40         3.71 o
  -8   5   1        290.59        313.60         6.12 o
  -7   5   1       7653.87       8475.57        84.01 o
  -6   5   1          6.68          8.88         2.98 o
  -5   5   1         26.69         29.76         2.02 o
  -4   5   1        112.90        116.16         2.19 o
  -3   5   1      11102.79      11223.16        94.83 o
  -2   5   1        435.52        402.74         5.02 o
   0   5   1        101.13        110.10         3.18 o
   1   5   1       6250.01       6065.35        54.46 o
   2   5   1         10.75         15.10         3.33 o
   3   5   1          0.25          8.92         6.53 o
   4   5   1        230.97        226.40         4.46 o
   5   5   1       3799.64       3866.52        48.29 o
   6   5   1        123.31        134.10         4.49 o
   7   5   1         15.88         24.64         2.73 o
   8   5   1          0.21          6.43         2.99 o
   9   5   1        473.33        413.44         7.59 o
  10   5   1         88.25         74.83         3.07 o
  11   5   1         51.95         49.28         3.37 o
  12   5   1         54.29         45.15         2.68 o
  13   5   1        318.50        287.11         6.51 o
  14   5   1        528.57        513.66        13.17 o
  15   5   1          1.48         -2.53         2.53 o
  16   5   1        109.33        102.70         6.13 o
  17   5   1         19.64         13.86         2.85 o
  18   5   1          0.14         -3.12         3.48 o
  19   5   1         54.05         58.65         4.28 o
  20   5   1          1.89          2.39         2.62 o
  21   5   1          0.92         -2.53         2.53 o
  22   5   1         10.14         10.41         3.46 o
  23   5   1          3.83          2.23         3.46 o
  24   5   1         19.83         22.44         5.59 o
  25   5   1          8.56         17.57         8.87 o
  26   5   1          0.69         -5.46         5.46 o
  27   5   1          0.00         -5.74         5.74 o
  28   5   1          1.09         -7.73         7.73 o
 -28   6   1         14.15         20.08        11.14 o
 -27   6   1         45.36         57.41        14.20 o
 -26   6   1          7.94         -6.69         9.46 o
 -25   6   1         56.02         71.31        11.59 o
 -24   6   1          2.76          0.00         5.06 o
 -23   6   1         43.47         47.21         6.05 o
 -22   6   1        144.62        137.69        11.59 o
 -21   6   1          0.04          6.69         3.58 o
 -20   6   1        160.17        145.29         8.98 o
 -19   6   1        128.49        136.58         8.57 o
 -18   6   1         13.63          9.37         3.15 o
 -17   6   1        263.96        255.32        15.31 o
 -16   6   1         74.82         83.53         4.46 o
 -15   6   1       2446.03       2421.63        32.23 o
 -14   6   1       2672.48       2534.98        32.74 o
 -13   6   1         47.61         46.53         3.07 o
 -12   6   1        896.95        815.23        12.69 o
 -11   6   1        197.53        188.25         7.47 o
 -10   6   1        815.06        849.01        12.69 o
  -9   6   1        663.04        647.84        10.35 o
  -8   6   1        629.28        632.89        11.45 o
  -7   6   1       5845.56       6095.36        61.32 o
  -6   6   1         20.04         22.43         2.02 o
  -5   6   1        238.25        259.02         4.04 o
  -4   6   1          5.40          2.92         2.98 o
  -3   6   1       1991.51       2162.12        20.86 o
  -2   6   1       1574.13       1482.72        15.57 o
  -1   6   1       4331.94       4390.29        42.17 o
   0   6   1       1481.74       1659.46        21.65 o
   1   6   1       1921.32       2138.49        50.06 o
   2   6   1        797.05        766.83        10.71 o
   3   6   1       2803.47       2984.15        35.05 o
   4   6   1          5.76          4.53         3.84 o
   5   6   1        169.84        170.40         4.46 o
   6   6   1        294.75        271.11         5.74 o
   7   6   1       7470.30       7798.50        94.93 o
   8   6   1         52.29         54.18         3.49 o
   9   6   1        419.26        410.81         8.51 o
  10   6   1       1242.04       1308.48        17.35 o
  11   6   1         65.07         53.10         3.35 o
  12   6   1       1333.95       1229.78        18.34 o
  13   6   1         52.50         57.01         3.35 o
  14   6   1       1712.56       1701.61        31.30 o
  15   6   1       3030.88       2946.84        38.15 o
  16   6   1          2.97          7.81         2.85 o
  17   6   1        327.19        309.90         8.42 o
  18   6   1         11.35          4.98         3.79 o
  19   6   1        108.66        108.09         5.57 o
  20   6   1         54.95         47.67         4.50 o
  21   6   1          0.93         -2.68         2.68 o
  22   6   1        166.63        178.09        10.45 o
  23   6   1         83.52         66.12         7.33 o
  24   6   1          2.75         -2.23         7.73 o
  25   6   1         42.17         39.20         9.74 o
  26   6   1          2.40          2.23         7.73 o
  27   6   1         77.33         87.67        13.77 o
 -27   7   1          1.51          4.02        13.38 o
 -26   7   1          5.14          0.00         9.46 o
 -25   7   1        639.94        816.04        36.98 o
 -24   7   1          4.99          9.37        11.14 o
 -23   7   1          0.19         -1.91         5.27 o
 -22   7   1         16.73         18.74         5.06 o
 -21   7   1          0.21         -3.35         4.35 o
 -20   7   1         33.87         40.57         5.99 o
 -19   7   1          0.25         -1.83         3.99 o
 -18   7   1         23.58         20.91         3.86 o
 -17   7   1       1597.96       1435.22        24.44 o
 -16   7   1         29.72         23.75         4.44 o
 -15   7   1         14.34         10.34         2.92 o
 -14   7   1        401.24        394.07         9.15 o
 -13   7   1       8594.02       8181.46        94.08 o
 -12   7   1         62.86         64.45         5.73 o
 -11   7   1         18.42         18.16         2.53 o
 -10   7   1        147.64        138.20         4.23 o
  -9   7   1        998.35       1325.89        17.63 o
  -8   7   1        152.55        151.59         5.37 o
  -7   7   1         96.99        107.07         3.42 o
  -6   7   1        107.95        112.01         2.85 o
  -5   7   1        667.32        742.55         9.56 o
  -4   7   1          0.44          2.60         2.98 o
  -3   7   1          1.42          4.71         2.53 o
  -2   7   1        266.15        280.89         4.46 o
  -1   7   1       7238.11       7131.34        71.06 o
   0   7   1         12.61         14.13         2.23 o
   2   7   1        106.18        128.91         2.68 o
   3   7   1          3.49         -0.30         3.33 o
   4   7   1        142.52        152.66         5.15 o
   5   7   1         35.36         41.73         5.22 o
   6   7   1         28.15         33.00         2.73 o
   7   7   1          1.17          1.43         3.34 o
   8   7   1        186.16        199.49         5.46 o
   9   7   1          5.28          3.35         2.73 o
  10   7   1        211.61        204.04         6.48 o
  11   7   1         44.04         50.75         3.86 o
  12   7   1        215.98        224.14         6.51 o
  13   7   1         14.58         46.16        12.51 o
  14   7   1         91.14        139.02        10.84 o
  15   7   1       1944.45       2067.29        27.95 o
  16   7   1        139.35        132.86         6.12 o
  17   7   1         11.53         12.91         2.62 o
  18   7   1         83.19         89.83         5.32 o
  19   7   1        221.64        208.40         7.62 o
  20   7   1         36.74         39.31         6.48 o
  21   7   1          0.45          2.51         3.58 o
  22   7   1          6.32          2.87         4.97 o
  23   7   1          0.04         -1.34         5.06 o
  24   7   1          4.50         10.04         8.56 o
  25   7   1          3.31         15.06         8.56 o
  26   7   1         26.42         38.81        11.14 o
  27   7   1         14.02          6.69        11.14 o
 -26   8   1         20.02         14.72        11.14 o
 -25   8   1        289.74        328.66        25.71 o
 -24   8   1         31.76         57.36        16.73 o
 -23   8   1        108.21        158.99        16.06 o
 -22   8   1         34.21         46.84         7.21 o
 -21   8   1          0.20         -0.96         3.86 o
 -20   8   1        117.52        109.44        10.04 o
 -19   8   1         36.06         20.08         5.06 o
 -18   8   1        122.87        122.53         8.33 o
 -17   8   1        199.21        209.34         8.66 o
 -16   8   1          6.93          5.35         3.48 o
 -15   8   1       1795.01       1466.55        25.14 o
 -14   8   1       1666.98       1736.39       130.21 o
 -13   8   1        154.18        171.76        16.82 o
 -12   8   1        194.82        186.34         5.86 o
 -11   8   1         20.31         17.93         2.37 o
 -10   8   1         21.44         14.22         2.37 o
  -9   8   1        114.37        113.76         4.74 o
  -8   8   1        127.37        141.16         4.14 o
  -7   8   1       1506.91       1242.65        15.03 o
  -6   8   1         27.68         26.77         2.23 o
  -5   8   1          4.27          4.98         2.36 o
  -4   8   1       1476.97       1420.31        17.93 o
  -3   8   1       1656.56       1836.16        22.11 o
  -2   8   1        138.52        158.83         4.91 o
  -1   8   1         52.80         57.67         2.37 o
   0   8   1        312.32        355.51         6.93 o
   1   8   1         80.87        116.00         4.56 o
   2   8   1        296.85        307.33         4.98 o
   3   8   1          8.59         22.02         2.23 o
   4   8   1       1243.85       1144.09        13.80 o
   5   8   1        336.70        433.83         7.84 o
   6   8   1         12.21          9.32         2.99 o
   7   8   1         41.98         32.03         2.73 o
   8   8   1         23.22         25.89         2.73 o
   9   8   1        328.48        291.23         6.89 o
  10   8   1         18.89          5.35         2.99 o
  11   8   1         16.16         11.97         2.99 o
  12   8   1        146.41        159.58         6.89 o
  13   8   1       7829.44       7561.82        95.29 o
  14   8   1       1583.21       1475.26        23.93 o
  15   8   1        265.23        245.01         7.95 o
  16   8   1          4.52          1.34         3.15 o
  17   8   1       3086.47       2906.80        41.59 o
  18   8   1         78.00         78.97         5.74 o
  19   8   1          0.00         -2.43         2.92 o
  20   8   1         45.83         50.19         5.46 o
  21   8   1          4.66          3.82         4.04 o
  22   8   1         21.62         27.80         9.71 o
  23   8   1          0.01          3.35        10.04 o
  24   8   1          0.44         14.72        11.14 o
  25   8   1       2411.06       2912.15        84.81 o
  26   8   1         49.28         68.83        14.20 o
 -25   9   1         35.42         34.80        11.14 o
 -24   9   1        115.67        120.45        16.06 o
 -23   9   1        120.77        127.15        16.06 o
 -22   9   1        130.02        132.89        12.54 o
 -21   9   1          1.93         -1.12         4.23 o
 -20   9   1         18.73         17.40         5.06 o
 -19   9   1          0.24          1.12         4.23 o
 -18   9   1        176.76        176.61        11.38 o
 -17   9   1         27.22         29.00         3.86 o
 -16   9   1        318.80        268.63         9.74 o
 -15   9   1         59.93         61.38         4.46 o
 -14   9   1          9.66          4.46         2.73 o
 -13   9   1          0.19          4.87         4.26 o
 -12   9   1        978.04        955.84        18.07 o
 -11   9   1        359.71        321.78         9.27 o
 -10   9   1        241.12        209.91         6.51 o
  -9   9   1          0.06         -2.99         2.99 o
  -8   9   1         50.84         37.10         2.92 o
  -7   9   1       1337.04       1165.98        15.25 o
  -6   9   1          8.81         10.04         2.12 o
  -5   9   1          2.79         17.64         2.53 o
  -4   9   1         13.42         22.13         2.37 o
  -3   9   1        817.41        727.59        13.47 o
  -2   9   1         58.95         65.93         2.79 o
  -1   9   1        356.11        353.62        20.29 o
   0   9   1          3.48         -0.84         2.37 o
   1   9   1       2016.02       1807.34        20.76 o
   2   9   1         26.40         28.24         2.12 o
   3   9   1        232.05        219.47         4.49 o
   4   9   1        683.88        656.85         9.51 o
   5   9   1       4611.85       4222.90        43.89 o
   6   9   1          5.46          1.12         2.73 o
   7   9   1        167.20        158.32         5.74 o
   8   9   1          4.08         -1.34         2.99 o
   9   9   1         14.81         21.93         4.20 o
  10   9   1        292.43        283.26         8.98 o
  11   9   1         40.88         33.22         5.45 o
  12   9   1       1173.62       1222.04        27.51 o
  13   9   1        855.87        768.78        15.31 o
  14   9   1          8.13          7.81         2.73 o
  15   9   1          7.21          5.58         2.73 o
  16   9   1        237.57        204.50        13.97 o
  17   9   1         19.58         10.87         3.58 o
  18   9   1        272.71        291.12        14.49 o
  19   9   1          3.53          2.23         4.23 o
  20   9   1         59.41         66.45         7.87 o
  21   9   1          0.16         -1.34         4.46 o
  22   9   1        189.04        214.38        15.83 o
  23   9   1         38.48         51.30        11.14 o
  24   9   1         60.72         74.22        14.20 o
  25   9   1          9.91         -4.02        11.14 o
 -24  10   1         65.53         71.18        18.35 o
 -23  10   1         13.19         17.57         8.56 o
 -22  10   1          0.03         -4.02         5.06 o
 -21  10   1        605.47        568.26        18.69 o
 -20  10   1          6.41         11.81         5.51 o
 -19  10   1          6.40          0.00         3.58 o
 -18  10   1          3.97          2.23         3.25 o
 -17  10   1        105.60        118.27         8.03 o
 -16  10   1          0.93          6.08         2.92 o
 -15  10   1          9.53         11.56         2.92 o
 -14  10   1          2.46          4.02         4.28 o
 -13  10   1        793.98        710.97        16.56 o
 -12  10   1        277.82        276.40        16.06 o
 -11  10   1          2.19         -3.75         3.75 o
 -10  10   1         18.19         12.97         3.39 o
  -9  10   1        260.37        226.63         8.97 o
  -8  10   1          8.90          4.02         3.75 o
  -7  10   1         33.45         32.96         2.85 o
  -6  10   1          8.49          5.86         2.37 o
  -5  10   1      13458.02      13284.79       139.17 o
  -4  10   1        534.22        504.95         9.60 o
  -3  10   1         93.66         92.49         5.28 o
  -2  10   1         35.07         33.11         2.37 o
  -1  10   1          9.46          2.51         2.37 o
   0  10   1         22.85         18.02         2.72 o
   1  10   1          0.37         -2.37         2.37 o
   2  10   1          2.57          0.84         2.37 o
   3  10   1        628.84        661.57        10.45 o
   4  10   1        100.54        121.76         4.73 o
   5  10   1          0.05         15.06         3.35 o
   6  10   1          4.90          2.87         2.56 o
   7  10   1       2010.59       1782.90        24.50 o
   8  10   1          9.46          3.35         2.99 o
   9  10   1          1.60         -2.73         2.73 o
  10  10   1          0.76         -2.68         2.99 o
  11  10   1        173.39        161.18         7.42 o
  12  10   1        178.98        175.60         7.33 o
  13  10   1          8.98         12.23         3.90 o
  14  10   1         15.88         32.77         6.62 o
  15  10   1          0.05          9.67         3.25 o
  16  10   1          0.79          9.37         5.06 o
  17  10   1          5.41         -2.23         6.76 o
  18  10   1         14.11          5.58         4.23 o
  19  10   1        582.09        572.28        19.06 o
  20  10   1         26.45         30.11         8.56 o
  21  10   1          5.41         -2.68         8.83 o
  22  10   1          2.33         16.73         9.46 o
  23  10   1       1015.18       1281.38        46.62 o
  24  10   1         28.72          5.35        11.14 o
 -23  11   1          5.24          7.53        12.82 o
 -22  11   1         56.15         67.34        15.87 o
 -21  11   1         29.86         19.24         8.56 o
 -20  11   1         20.39          8.92         7.73 o
 -19  11   1          0.30          1.12         4.23 o
 -18  11   1          0.18          1.12         4.23 o
 -17  11   1        198.00        213.23        15.45 o
 -16  11   1          5.41          0.00         4.23 o
 -15  11   1         91.40         68.63         5.99 o
 -14  11   1         35.40         44.61         4.73 o
 -13  11   1        158.29        144.09         8.03 o
 -12  11   1         60.86         69.94         5.99 o
 -11  11   1         18.07         11.90         3.25 o
 -10  11   1        173.42        193.47         8.09 o
  -9  11   1          0.17         -2.99         2.99 o
  -8  11   1          1.06         -1.34         2.99 o
  -7  11   1          9.21          0.00         2.73 o
  -6  11   1       2489.62       2232.49        29.58 o
  -5  11   1       1882.19       1891.45        26.30 o
  -4  11   1       3275.57       3057.53        38.64 o
  -3  11   1        965.47        924.85        14.72 o
  -2  11   1          9.82          0.00         2.53 o
  -1  11   1        156.28        148.21         5.80 o
   0  11   1         15.09          4.78         2.53 o
   1  11   1          6.67         10.52         2.90 o
   2  11   1          9.61         -1.91         3.46 o
   3  11   1       1480.04       1409.79        21.86 o
   4  11   1       3047.22       2849.10        39.57 o
   5  11   1       1668.92       1653.58        28.03 o
   6  11   1        841.77        737.44        20.63 o
   7  11   1         10.46         12.05         3.48 o
   8  11   1          2.47         -2.99         2.99 o
   9  11   1         36.78         31.17         4.73 o
  10  11   1        178.73        182.51         7.46 o
  11  11   1          1.91         -2.23         2.73 o
  12  11   1         61.89         66.45         5.99 o
  13  11   1         20.90         18.40         3.86 o
  14  11   1         12.95         12.55         4.77 o
  15  11   1        167.94        138.37        13.84 o
  16  11   1         27.86         23.95         6.76 o
  17  11   1        127.04        123.56         9.15 o
  18  11   1          2.26          1.34         5.06 o
  19  11   1          4.09         -1.34         4.46 o
  20  11   1         40.97         35.97         8.56 o
  21  11   1         14.97          0.00         9.46 o
  22  11   1        154.27        218.36        23.42 o
  23  11   1          1.18          2.68        11.14 o
 -21  12   1          1.56          0.00         7.73 o
 -20  12   1         19.95         22.58         8.56 o
 -19  12   1        273.34        332.60        20.38 o
 -18  12   1          8.63          1.67         6.69 o
 -17  12   1          3.07          1.34         5.06 o
 -16  12   1         28.17         26.77         6.69 o
 -15  12   1        842.12        879.60        23.43 o
 -14  12   1         43.84         33.86         7.73 o
 -13  12   1          1.58         -2.97         3.25 o
 -12  12   1         10.80          5.95         3.25 o
 -11  12   1        117.24        116.44         8.43 o
 -10  12   1         34.37         37.73         4.73 o
  -9  12   1          1.76         -1.34         3.21 o
  -8  12   1          0.35         -1.34         2.99 o
  -7  12   1       1017.81        892.22        17.96 o
  -6  12   1        242.71        338.76        16.84 o
  -5  12   1         93.06         86.82         5.46 o
  -4  12   1        146.53        131.99         6.43 o
  -3  12   1        239.23        183.51         6.67 o
  -2  12   1          0.87         -2.73         2.73 o
  -1  12   1         14.17         39.20        10.04 o
   0  12   1         42.57         40.58         4.73 o
   1  12   1       1373.46       1356.56        23.25 o
   2  12   1          4.25         -1.67         3.35 o
   3  12   1         60.39         57.08         6.69 o
   4  12   1          1.54          0.00         3.35 o
   5  12   1        318.35        232.61        10.64 o
   6  12   1        194.89        270.17        22.22 o
   7  12   1          0.63          5.35         3.48 o
   8  12   1         99.40         99.97         6.35 o
   9  12   1        694.50        646.93        15.44 o
  10  12   1        118.53        118.79         6.43 o
  11  12   1         13.29          8.60         4.04 o
  12  12   1          0.04         15.19         3.58 o
  13  12   1          0.26          0.00         3.25 o
  14  12   1         12.45         19.74         4.73 o
  15  12   1         20.23         22.31         4.73 o
  16  12   1          1.45          0.96         4.59 o
  17  12   1          1.27          6.69         4.73 o
  18  12   1         15.19          9.37         8.69 o
  19  12   1          5.31          5.02         8.28 o
  20  12   1          0.09          0.00         9.46 o
  21  12   1        218.36        304.74        27.66 o
 -20  13   1         14.43          8.92         7.73 o
 -19  13   1          0.06         -5.46         5.46 o
 -18  13   1          5.46          4.46         7.73 o
 -17  13   1        138.18        180.18        15.45 o
 -16  13   1        378.05        518.38        25.11 o
 -15  13   1          1.16          4.02         5.06 o
 -14  13   1         19.81         21.75         6.76 o
 -13  13   1        136.02        143.45        12.56 o
 -12  13   1         30.13         52.46         6.69 o
 -11  13   1          7.57         11.47         4.04 o
 -10  13   1         25.73         10.52         4.04 o
  -9  13   1        607.75        528.25        14.19 o
  -8  13   1         30.77         28.24         4.83 o
  -7  13   1         10.60         12.43         3.71 o
  -6  13   1         82.45         73.61         7.73 o
  -5  13   1       2075.26       1812.69        35.03 o
  -4  13   1         50.00         70.60         8.79 o
  -3  13   1          0.60         -3.35         3.35 o
  -2  13   1        168.30        178.78        10.07 o
  -1  13   1        329.70        294.66        11.36 o
   0  13   1          0.08         -3.35         3.35 o
   1  13   1          3.05         23.42         5.46 o
   2  13   1        269.88        291.27        11.59 o
   3  13   1         23.29         24.09         5.06 o
   4  13   1         42.10         38.24         5.06 o
   5  13   1        417.98        416.01        13.38 o
   6  13   1        407.63        373.17        16.42 o
   7  13   1        228.32        216.92        10.64 o
   8  13   1         14.51         10.04         4.23 o
   9  13   1         70.36         66.57         7.73 o
  10  13   1          4.81         -1.67         3.38 o
  11  13   1        199.12        234.14        12.25 o
  12  13   1         11.42         18.74         5.06 o
  13  13   1          4.14          0.96         4.04 o
  14  13   1         87.97        119.90         9.98 o
  15  13   1         41.18         50.72         5.99 o
  16  13   1        310.13        368.86        17.39 o
  17  13   1          0.32         -3.35         4.23 o
  18  13   1         17.96         13.38         9.46 o
  19  13   1          2.18         -6.69         7.73 o
 -18  14   1          1.66         -3.35         9.46 o
 -17  14   1        155.42        216.08        16.47 o
 -16  14   1          2.39         13.38         7.73 o
 -15  14   1          4.84          2.23         7.73 o
 -14  14   1         65.09         88.37        11.59 o
 -13  14   1        127.09        172.36        16.06 o
 -12  14   1          1.95         -2.23         6.69 o
 -11  14   1         24.05         23.42         9.46 o
 -10  14   1         45.43         52.20        10.04 o
  -9  14   1          9.77         20.08        13.38 o
  -8  14   1          0.06         -4.46         4.46 o
  -7  14   1          5.18         11.71         5.46 o
  -6  14   1          3.60          6.69         4.73 o
  -5  14   1        101.28        121.98         7.87 o
  -4  14   1        268.37        233.68        11.36 o
  -3  14   1          7.72         16.73         5.80 o
  -2  14   1         17.05         13.38         4.83 o
  -1  14   1        540.64        517.47        14.78 o
   0  14   1         14.97         21.75         6.70 o
   2  14   1          0.01         -2.23         3.86 o
   3  14   1       1064.45       1091.24        30.03 o
   4  14   1        296.86        273.54        13.77 o
   5  14   1          0.54         -2.23         3.86 o
   6  14   1          0.53          0.00         3.86 o
   7  14   1        381.18        367.31        16.48 o
   8  14   1          0.00         -3.35         3.86 o
   9  14   1          0.22         -1.67         3.38 o
  10  14   1         17.23         18.74         5.06 o
  11  14   1         70.93         95.54         8.76 o
  12  14   1         30.16         27.57         9.66 o
  13  14   1          1.53         -2.68         5.06 o
  14  14   1         13.28         29.18         6.76 o
  15  14   1          9.32          0.00         9.46 o
  16  14   1         17.73         16.73        10.04 o
  17  14   1          4.39          6.69        13.38 o
 -15  15   1        130.22        205.48        18.93 o
 -14  15   1          0.51          6.69        20.08 o
 -13  15   1          5.24         30.11         9.46 o
 -12  15   1        121.91        156.39        16.06 o
 -11  15   1         94.53        100.82        14.20 o
 -10  15   1          0.95          0.00         9.46 o
  -9  15   1          0.02         -3.35         9.46 o
  -8  15   1          9.12          6.69         9.46 o
  -7  15   1        251.67        295.14        50.19 o
  -6  15   1         14.80         20.08         9.46 o
  -5  15   1          2.91          6.69         9.46 o
  -4  15   1         24.12         24.09         5.06 o
  -3  15   1        174.64        175.26         9.15 o
  -2  15   1         91.50        125.77        11.36 o
  -1  15   1          8.77         21.75         5.46 o
   0  15   1          0.98         -4.46         4.46 o
   1  15   1        183.42        168.60        20.81 o
   2  15   1         34.17         50.92         7.73 o
   3  15   1          0.11          5.02         5.46 o
   4  15   1          1.59         -5.02         5.91 o
   5  15   1          0.16         11.71         5.46 o
   6  15   1         20.45         18.40         5.46 o
   7  15   1         30.37         38.39         7.73 o
   8  15   1          2.43          2.68         5.36 o
   9  15   1         24.50          6.69         7.73 o
  10  15   1         11.79         10.04         5.46 o
  11  15   1          3.12          6.69         5.46 o
  12  15   1        188.76        246.51        23.42 o
  13  15   1        712.45        889.12        39.67 o
  14  15   1          6.66         13.38         9.46 o
  15  15   1          3.10         -9.46         9.46 o
 -12  16   1          4.26         10.04        16.73 o
 -11  16   1        248.61        336.75        26.77 o
 -10  16   1        148.94        176.31        20.08 o
  -9  16   1        201.05        224.23        18.93 o
  -8  16   1         88.65        102.16        14.20 o
  -7  16   1         20.74         23.42         9.46 o
  -6  16   1          0.88         -3.35        10.04 o
  -5  16   1         17.32         13.38         9.46 o
  -4  16   1          0.01         -4.73         4.73 o
  -3  16   1         38.97         37.58        10.04 o
  -2  16   1        172.69        193.46        13.77 o
  -1  16   1        134.68        217.47        13.77 o
   0  16   1         10.55          5.02         5.46 o
   1  16   1        252.61        298.83        16.47 o
   2  16   1         51.46         71.03        11.65 o
   3  16   1          0.34          1.67         5.46 o
   4  16   1          1.00         -1.67         5.46 o
   5  16   1         10.84         -1.67         5.91 o
   6  16   1          2.29          3.35         5.46 o
   7  16   1        114.19        134.97        17.08 o
   8  16   1        302.52        367.51        17.73 o
   9  16   1        192.30        244.32        14.48 o
  10  16   1         46.65         58.95         8.56 o
  11  16   1         42.29         61.15        11.59 o
  12  16   1         69.82         73.31        16.73 o
  -7  17   1          4.62         26.77         9.46 o
  -6  17   1          3.10         10.04        10.04 o
  -5  17   1        171.54        187.01        23.42 o
  -4  17   1          0.57         -6.69         9.46 o
  -3  17   1          1.86         -9.46         9.46 o
  -2  17   1          6.90          0.00         9.46 o
  -1  17   1          4.68         10.04        10.25 o
   0  17   1          0.04         -3.35         7.10 o
   1  17   1         14.84         17.84         7.73 o
   2  17   1          0.29         -5.91         5.91 o
   3  17   1        102.66        111.60        10.28 o
   4  17   1          0.27         -4.46         7.73 o
   5  17   1          8.05         -1.67         8.28 o
   6  17   1          1.50         -1.67         8.28 o
   7  17   1        809.02        925.34        40.16 o
 -29   0   2          3.34          9.37        11.14 o
 -28   0   2          0.55         40.01        23.42 o
 -27   0   2          3.00         16.73         9.46 o
 -26   0   2        247.86        298.93        19.32 o
 -25   0   2         11.49         20.08         7.73 o
 -24   0   2         77.18         65.77         8.56 o
 -23   0   2          1.05          1.67         5.91 o
 -22   0   2        595.57        545.12        21.65 o
 -21   0   2         27.19         10.04        16.56 o
 -20   0   2          3.30          0.00         3.86 o
 -19   0   2         10.54          0.00         3.86 o
 -18   0   2        241.18        174.26        14.20 o
 -17   0   2        176.58        165.38         9.92 o
 -16   0   2         11.43          3.51         4.72 o
 -15   0   2         32.36         26.16         4.59 o
 -14   0   2       1364.53       1438.49        29.46 o
 -13   0   2          6.53         10.20         4.72 o
 -12   0   2        560.18        586.58        13.77 o
 -11   0   2        234.09        248.39        11.22 o
 -10   0   2      14416.39      15400.66       259.14 o
  -9   0   2         34.57         38.81        13.38 o
  -8   0   2         43.55         43.76         4.73 o
  -7   0   2         32.36         26.77         3.86 o
  -6   0   2         94.16         33.46         3.86 o
  -5   0   2        406.62        388.59         6.69 o
  -4   0   2        645.52        656.17        26.78 o
  -3   0   2        704.00        662.96        20.09 o
  -2   0   2      15412.50      15015.15       312.98 o
  -1   0   2        227.67        234.41         7.73 o
   0   0   2          0.10        -47.32        47.32 o
   1   0   2        216.07        230.95         5.53 o
   2   0   2       4952.59       4788.31        81.57 o
   3   0   2        203.95        191.18         4.46 o
   4   0   2         53.95         44.84         3.86 o
   5   0   2         56.43         38.70         3.35 o
   6   0   2        148.94        248.93         4.73 o
   7   0   2        114.01        118.23         3.25 o
   8   0   2         30.60         27.44         2.99 o
   9   0   2         23.13         24.86         3.35 o
  10   0   2      12962.92      13435.56       198.43 o
  11   0   2         12.62          6.48         3.86 o
  12   0   2         58.02         58.79         3.86 o
  13   0   2         47.87         44.26         3.86 o
  14   0   2        787.09        838.77        18.18 o
  15   0   2        546.94        555.69        14.03 o
  16   0   2        170.47        157.68         7.87 o
  17   0   2        531.48        478.07        12.74 o
  18   0   2        129.00        143.27         8.76 o
  19   0   2          2.95         -1.67         3.35 o
  20   0   2          8.01          1.67         3.35 o
  21   0   2         49.43         46.29         5.06 o
  22   0   2        397.25        388.53        13.62 o
  23   0   2          3.11          4.78         3.86 o
  24   0   2         26.67         38.99         6.43 o
  25   0   2         48.72         56.33         7.21 o
  26   0   2        129.36        168.25        11.74 o
  27   0   2          4.06          6.69        13.38 o
  28   0   2          5.12         13.38         9.46 o
  29   0   2         19.59         21.41        11.14 o
 -29   1   2        206.00        214.00        14.78 o
 -28   1   2          4.83          8.36         6.69 o
 -27   1   2         19.32         21.75         6.69 o
 -26   1   2         14.44          8.92         5.46 o
 -25   1   2        144.17        153.05        13.84 o
 -24   1   2        261.48        256.43        11.65 o
 -23   1   2         66.63         61.69        10.19 o
 -22   1   2         61.21         43.07         5.46 o
 -21   1   2        357.67        316.31        11.65 o
 -20   1   2         63.81         53.11         5.46 o
 -19   1   2        638.22        596.57        15.45 o
 -18   1   2          5.70          0.00         2.99 o
 -17   1   2        590.59        611.39        12.00 o
 -16   1   2        324.96        279.00         7.93 o
 -15   1   2        479.56        488.47         9.74 o
 -14   1   2         59.76         67.03         3.15 o
 -13   1   2         86.97         95.61         3.86 o
 -12   1   2       6729.32       7077.86        86.69 o
 -11   1   2        584.81        730.24        10.88 o
 -10   1   2       3454.01       3525.27        43.60 o
  -9   1   2       1119.47       1130.50        15.32 o
  -8   1   2        525.28        482.51         8.03 o
  -7   1   2        830.49        827.82        12.94 o
  -6   1   2       2372.18       2405.70        27.86 o
  -5   1   2        988.10        856.68         9.69 o
  -4   1   2       6903.37       6915.19       138.54 o
  -3   1   2       1354.92       1322.43        21.58 o
  -2   1   2       4135.95       3977.10        48.42 o
  -1   1   2        216.89        306.35        23.43 o
   0   1   2         41.55         40.62         3.34 o
   1   1   2       4041.18       3820.59        43.19 o
   2   1   2       2171.56       2170.40        22.07 o
   3   1   2        217.64        224.47         2.99 o
   4   1   2       7443.38       7349.82        72.03 o
   5   1   2        764.13        730.87         9.49 o
   6   1   2         17.61         20.37         2.53 o
   7   1   2       3054.55       3117.51        32.22 o
   8   1   2        113.58        116.26         4.19 o
   9   1   2       2167.16       2296.87        25.01 o
  10   1   2         57.39         65.83         3.11 o
  11   1   2          1.35         13.22         2.36 o
  12   1   2       2180.30       2396.95        26.39 o
  13   1   2         12.73         11.90         2.23 o
  14   1   2        140.11        155.89         5.44 o
  15   1   2       2354.52       2245.97        26.39 o
  16   1   2        237.36        222.07         5.62 o
  17   1   2       1133.19       1115.06        15.30 o
  18   1   2         68.51         58.33         3.15 o
  19   1   2        333.97        340.02         9.61 o
  20   1   2        200.62        188.97         6.33 o
  21   1   2         27.33         19.89         3.50 o
  22   1   2         66.89         53.62         4.26 o
  23   1   2         52.84         48.85         3.58 o
  24   1   2         45.49         48.08         4.14 o
  25   1   2        102.52         99.10         6.09 o
  26   1   2        113.96        139.95         8.11 o
  27   1   2          0.01          6.69         4.04 o
  28   1   2         73.92         96.25        13.77 o
  29   1   2         98.52        105.19        13.77 o
 -29   2   2         63.41         72.72        11.36 o
 -28   2   2         63.87         98.59        10.64 o
 -27   2   2          8.99         13.38         6.69 o
 -26   2   2         48.17         52.15         7.33 o
 -25   2   2          0.01         -3.49         3.49 o
 -24   2   2          3.20         -3.67         3.67 o
 -23   2   2          3.02          2.23         3.66 o
 -22   2   2          0.19          2.01         3.15 o
 -21   2   2         80.73         70.09         6.35 o
 -20   2   2       6085.27       5299.60        79.08 o
 -19   2   2          6.60         10.04         3.58 o
 -18   2   2        121.92        117.81         7.63 o
 -17   2   2         78.20         72.78         4.46 o
 -16   2   2       1612.04       1534.38        21.15 o
 -15   2   2         63.34         68.85         3.71 o
 -14   2   2         94.65         93.87         3.71 o
 -13   2   2         82.00         83.69         3.71 o
 -12   2   2       2012.32       2039.57        27.06 o
 -11   2   2         41.58         39.13         3.34 o
 -10   2   2        159.16        175.93         3.86 o
  -9   2   2       2897.51       3017.45        41.82 o
  -8   2   2         26.63         44.03         2.99 o
  -7   2   2         42.19         29.39         2.73 o
  -6   2   2         42.84         39.62         2.53 o
  -5   2   2       2088.05       2006.09        21.85 o
  -4   2   2      28546.93      27776.27       287.96 o
  -3   2   2         77.96         83.89         3.18 o
  -2   2   2        941.44        934.73        10.24 o
  -1   2   2       2482.05       2534.51        49.56 o
   0   2   2      10853.85      10356.42       130.97 o
   1   2   2      10228.30       9737.75       107.19 o
   2   2   2        222.80        218.91         2.79 o
   3   2   2       3144.25       3038.39        30.25 o
   4   2   2      19874.97      19260.16       189.50 o
   5   2   2        241.45        213.49         4.81 o
   6   2   2        219.28        223.74         4.23 o
   7   2   2        577.74        570.69         8.42 o
   8   2   2        601.51        587.59         8.76 o
   9   2   2        238.61        271.86         6.49 o
  10   2   2         20.15         15.89         2.37 o
  11   2   2         18.43         15.06         2.37 o
  12   2   2       2049.04       2074.51        25.07 o
  13   2   2         53.00         62.19         2.58 o
  14   2   2          0.00          3.72         2.28 o
  15   2   2         52.93         41.88         2.58 o
  16   2   2       2061.50       1926.37        23.48 o
  17   2   2         86.90         83.74         4.46 o
  18   2   2         55.18         56.45         3.46 o
  19   2   2        438.12        398.75         9.01 o
  20   2   2       4278.55       3801.24        45.70 o
  21   2   2        567.51        534.52        11.47 o
  22   2   2          8.06          8.24         2.79 o
  23   2   2          0.02         -3.04         3.07 o
  24   2   2         20.61         25.57         3.79 o
  25   2   2         43.81         44.85         4.49 o
  26   2   2          0.02         -3.78         3.96 o
  27   2   2         49.14         55.55        15.45 o
  28   2   2         84.74        111.68        17.84 o
  29   2   2         74.24         90.14        13.77 o
 -29   3   2          6.39          6.69        10.62 o
 -28   3   2         35.75         39.41         8.76 o
 -27   3   2          0.00         -4.35         4.35 o
 -26   3   2        131.38        124.11         9.88 o
 -25   3   2         36.76         32.40         5.99 o
 -24   3   2          5.13          5.35         3.35 o
 -23   3   2         21.53         16.73         4.23 o
 -22   3   2        383.77        343.36        12.07 o
 -21   3   2         45.31         33.46         5.46 o
 -20   3   2         42.58         33.50         6.49 o
 -19   3   2        279.37        297.42        12.53 o
 -18   3   2       7780.24       7561.98        97.14 o
 -17   3   2        889.19        858.02        15.28 o
 -16   3   2        160.86        156.50         5.14 o
 -15   3   2          5.76         11.19         2.73 o
 -14   3   2        246.99        279.74         6.51 o
 -13   3   2         75.47         62.51         3.07 o
 -12   3   2          8.37          4.25         2.99 o
 -11   3   2       1627.27       1593.78        19.97 o
 -10   3   2       6455.76       6989.56        78.53 o
  -9   3   2        232.01        222.15         4.61 o
  -8   3   2         50.93         49.61         2.37 o
  -7   3   2        187.09        173.07         3.15 o
  -6   3   2      21628.36      22653.20       199.40 o
  -5   3   2       4195.15       4185.52        37.65 o
  -4   3   2       1671.93       1689.36        17.13 o
  -3   3   2       2872.74       2785.86        26.65 o
  -2   3   2      39546.64      39253.53       414.21 o
  -1   3   2       4505.55       4478.78        44.23 o
   0   3   2        274.12        234.60         4.43 o
   1   3   2        548.61        557.31        15.47 o
   2   3   2      31149.97      31689.02       583.57 o
   3   3   2        500.34        524.52         8.20 o
   4   3   2        306.02        320.93         5.06 o
   5   3   2        628.18        611.80         9.28 o
   6   3   2      30156.89      31161.50       371.19 o
   7   3   2       2918.46       3057.96        39.60 o
   8   3   2        259.17        246.43         5.06 o
   9   3   2         45.29         51.80         2.53 o
  10   3   2       9335.61      10117.11       113.47 o
  11   3   2        383.06        401.00         8.27 o
  12   3   2         76.29         75.29         3.32 o
  13   3   2          0.38         -1.67         2.37 o
  14   3   2         82.63        106.97         4.73 o
  15   3   2        138.15        141.81         5.32 o
  16   3   2        143.95        138.05         5.32 o
  17   3   2       1254.52       1209.09        18.15 o
  18   3   2       6844.49       6724.81        74.80 o
  19   3   2         26.18         21.61         3.07 o
  20   3   2         74.69         67.36         5.83 o
  21   3   2        107.11         82.88         5.80 o
  22   3   2        363.65        308.31         9.79 o
  23   3   2          8.17         -1.22         4.36 o
  24   3   2          2.21          4.02         3.35 o
  25   3   2         25.68         27.96         3.79 o
  26   3   2        146.68        134.90        10.14 o
  27   3   2          0.38          1.83         7.73 o
  28   3   2         22.33         34.42         9.74 o
  29   3   2         36.29         43.50         9.74 o
 -29   4   2         15.92         19.24         8.56 o
 -28   4   2         10.38         -2.51         8.87 o
 -27   4   2         88.11         88.64         8.98 o
 -26   4   2         64.23         29.81         8.69 o
 -25   4   2          3.98         10.71         5.99 o
 -24   4   2          1.99         -3.55         3.55 o
 -23   4   2         13.91         11.47         4.46 o
 -22   4   2        333.66        321.28        11.65 o
 -21   4   2        633.62        594.84        14.84 o
 -20   4   2        143.22        184.81         8.87 o
 -19   4   2       4382.47       4091.46        57.43 o
 -18   4   2        291.60        285.36        11.97 o
 -17   4   2         50.92         37.43         4.06 o
 -16   4   2        190.69        174.78         6.99 o
 -15   4   2         15.57          6.69         2.53 o
 -14   4   2        356.70        368.32         6.47 o
 -13   4   2       1169.80       1134.92        15.35 o
 -12   4   2          3.75          4.32         2.73 o
 -11   4   2          6.76          7.77         2.73 o
 -10   4   2         22.80         27.09         2.53 o
  -9   4   2        283.41        296.06         6.12 o
  -8   4   2        182.80        189.72         3.58 o
  -7   4   2        452.28        432.61         6.60 o
  -6   4   2       1688.15       1861.97        20.22 o
  -5   4   2       5589.82       5700.02        51.47 o
  -4   4   2         90.36         70.14         2.12 o
  -3   4   2         64.79        102.74         2.33 o
  -2   4   2       2064.00       1966.68        22.02 o
  -1   4   2        112.71        109.67         4.12 o
   0   4   2         42.52         52.08         2.23 o
   1   4   2       3012.93       2847.44        32.54 o
   2   4   2      12884.39      12650.36       150.87 o
   3   4   2         54.07         75.89         2.92 o
   4   4   2       1808.66       1876.43        21.97 o
   5   4   2       1022.15        992.97        13.24 o
   6   4   2       1207.18       1329.51        18.08 o
   7   4   2          9.38         -1.59         3.34 o
   8   4   2        850.66        931.82        14.85 o
   9   4   2        389.64        474.02         9.27 o
  10   4   2         73.85         97.78         4.53 o
  11   4   2        370.15        387.65         7.52 o
  12   4   2        513.80        560.89         9.43 o
  13   4   2        168.62        163.26         6.32 o
  14   4   2        843.95        820.97        12.86 o
  15   4   2         52.63         49.24         2.99 o
  16   4   2        165.72        168.61         5.86 o
  17   4   2        184.44        160.88        11.09 o
  18   4   2       1102.99       1030.43        16.19 o
  19   4   2       4154.32       3837.74        48.62 o
  20   4   2         16.94         24.37         3.07 o
  21   4   2         49.87         44.74         3.71 o
  22   4   2        221.28        194.89         8.63 o
  23   4   2         11.25         14.13         3.71 o
  24   4   2          1.07          1.15         3.41 o
  25   4   2          0.85          5.35         5.80 o
  26   4   2        112.72         80.69         9.15 o
  27   4   2         11.11          9.20         8.56 o
  28   4   2         23.51         20.08         9.74 o
 -28   5   2          8.81         -3.35         9.46 o
 -27   5   2          4.10         11.71         6.69 o
 -26   5   2          0.59          5.02         6.69 o
 -25   5   2          3.44          6.69         6.69 o
 -24   5   2        159.13        150.28         9.88 o
 -23   5   2         56.77         57.65         6.43 o
 -22   5   2        122.45        127.73         9.98 o
 -21   5   2          4.24          5.02         3.58 o
 -20   5   2        415.67        363.67        12.43 o
 -19   5   2         78.61        107.22         8.48 o
 -18   5   2          6.40          2.23         2.99 o
 -17   5   2         26.37         21.41         2.85 o
 -16   5   2          3.75         -0.51         2.76 o
 -15   5   2          0.79         -2.23         2.73 o
 -14   5   2         58.32         73.08         9.88 o
 -13   5   2          0.01          8.78         2.73 o
 -12   5   2       1159.67        994.45        14.56 o
 -11   5   2          3.73          5.28         2.99 o
 -10   5   2         41.47         48.70         2.73 o
  -9   5   2         48.81         58.27         2.36 o
  -8   5   2      10295.35      11811.83       123.16 o
  -7   5   2         93.38         86.34         3.73 o
  -6   5   2        155.25        158.73         3.15 o
  -5   5   2          1.63         -2.04         3.83 o
  -4   5   2       9711.41       9659.25        95.07 o
  -3   5   2          0.00          0.19         3.83 o
  -2   5   2        495.85        483.90         6.69 o
  -1   5   2        277.92        279.71         4.11 o
   0   5   2        225.48        236.74         4.63 o
   1   5   2        192.23        189.93         5.06 o
   2   5   2        293.83        291.81         5.27 o
   3   5   2          7.34          9.88         3.34 o
   4   5   2      10633.20      10521.80       125.79 o
   5   5   2        109.86        114.24         3.56 o
   6   5   2         19.73         16.20         2.99 o
   7   5   2        164.49        204.52         6.98 o
   8   5   2      10475.03      11962.18       158.60 o
   9   5   2        136.60        154.08         7.31 o
  10   5   2          9.04          8.92         2.73 o
  11   5   2          1.21          1.31         2.99 o
  12   5   2        529.96        460.30         8.03 o
  13   5   2          9.39          5.02         2.37 o
  14   5   2         23.55         25.38         2.49 o
  15   5   2         28.98         26.10         2.62 o
  16   5   2         27.93         31.31         3.16 o
  17   5   2        106.11         78.06         4.14 o
  18   5   2          8.47          9.78         2.79 o
  19   5   2          1.34          8.92         2.85 o
  20   5   2        675.42        584.39        12.46 o
  21   5   2          5.63          3.65         3.07 o
  22   5   2          0.55          1.22         3.07 o
  23   5   2         15.21         14.31         3.99 o
  24   5   2        256.08        222.27        12.14 o
  25   5   2          2.15         -1.12         4.83 o
  26   5   2          1.77         -5.06         5.06 o
  27   5   2          0.03          0.00         7.73 o
  28   5   2         17.93         13.38         8.56 o
 -28   6   2          0.00         -6.69         9.46 o
 -27   6   2         61.49         57.41        14.20 o
 -26   6   2          0.63         -3.35         9.46 o
 -25   6   2         10.64         13.38         8.56 o
 -24   6   2         19.38         15.61         7.73 o
 -23   6   2         23.53         21.41         5.99 o
 -22   6   2        136.56        145.09         9.40 o
 -21   6   2          0.14         -2.97         3.25 o
 -20   6   2         97.22         96.83         7.33 o
 -19   6   2         20.14         29.44         5.99 o
 -18   6   2         28.89         25.76         4.73 o
 -17   6   2          0.24         -2.68         2.99 o
 -16   6   2        107.33        112.86         6.43 o
 -15   6   2       1746.43       1770.94        40.42 o
 -14   6   2       4019.77       3808.85        50.46 o
 -13   6   2        186.80        177.83         6.98 o
 -12   6   2        892.65        826.43        14.09 o
 -11   6   2          2.22          2.16         2.73 o
 -10   6   2        731.60        779.87        11.27 o
  -9   6   2       1093.97       1090.13        13.66 o
  -8   6   2         41.44         39.24         2.36 o
  -7   6   2       3793.68       4028.95        41.11 o
  -6   6   2         74.83         82.78         3.15 o
  -5   6   2         86.03         83.67         2.73 o
  -4   6   2         16.19          7.63         2.53 o
  -3   6   2       3418.57       3481.95        38.46 o
  -2   6   2        696.63        698.71         8.30 o
  -1   6   2       1939.26       2050.39        20.70 o
   0   6   2       1593.02       1654.78        26.67 o
   1   6   2       1981.80       2056.26        23.01 o
   2   6   2        672.88        645.84         9.15 o
   3   6   2       1167.20       1237.31        16.13 o
   4   6   2        128.23        123.15         5.09 o
   5   6   2         20.56         25.73         2.99 o
   6   6   2         18.35         17.45         2.99 o
   7   6   2       5453.06       5507.11        68.81 o
   8   6   2          3.93          7.81         2.73 o
   9   6   2        300.96        310.62         6.89 o
  10   6   2       1015.25       1046.06        17.61 o
  11   6   2        994.82        931.14        15.31 o
  12   6   2        390.26        366.81         9.68 o
  13   6   2        396.03        379.52         8.42 o
  14   6   2       2456.17       2337.00        35.94 o
  15   6   2       1610.46       1556.27        21.01 o
  16   6   2         33.46         39.57         2.99 o
  17   6   2        319.37        301.18         8.22 o
  18   6   2         28.49         22.01         2.99 o
  19   6   2         14.20         12.83         2.85 o
  20   6   2         83.26         69.34         7.48 o
  21   6   2          0.06         -3.46         3.46 o
  22   6   2         24.77         29.07         6.48 o
  23   6   2         13.06         10.04         4.73 o
  24   6   2          2.33         -4.23         4.23 o
  25   6   2         33.44         40.44         7.21 o
  26   6   2         77.33         97.36        12.54 o
  27   6   2          1.78         -2.23         7.73 o
 -27   7   2          0.54        -10.04        10.04 o
 -26   7   2        431.54        430.22        60.23 o
 -25   7   2         25.40         32.12        11.14 o
 -24   7   2          5.26         11.15         7.73 o
 -23   7   2         49.13         66.88         9.15 o
 -22   7   2        184.29        170.49        11.36 o
 -21   7   2         65.41         68.06         7.87 o
 -20   7   2         44.16         51.30         6.69 o
 -19   7   2         17.96         13.38         5.80 o
 -18   7   2        278.07        295.86        12.43 o
 -17   7   2        124.99        139.62         8.98 o
 -16   7   2          3.16          2.43         2.92 o
 -15   7   2        119.10        128.82        11.59 o
 -14   7   2       1324.64       1266.01        19.29 o
 -13   7   2        917.78        913.85        14.99 o
 -12   7   2         27.48         35.10         3.07 o
 -11   7   2          7.01          6.69         2.53 o
 -10   7   2       3245.65       2938.32        36.82 o
  -9   7   2        160.10        165.83         4.38 o
  -8   7   2         10.69         17.51         2.36 o
  -7   7   2         86.48         90.98         3.57 o
  -6   7   2        123.24        176.43         3.35 o
  -5   7   2         61.73         56.60         3.30 o
  -4   7   2         16.29         15.04         2.36 o
  -3   7   2        176.38        174.27         3.35 o
  -2   7   2       1525.02       1718.08        17.70 o
  -1   7   2          1.09         28.70        12.15 o
   0   7   2          2.81         -1.36         2.98 o
   1   7   2        664.52        639.41         8.24 o
   2   7   2       3784.11       3991.26        43.78 o
   3   7   2          0.19          0.00         3.33 o
   4   7   2        326.56        321.54         6.89 o
   5   7   2          1.98          4.94         3.34 o
   6   7   2        178.82        234.00         4.61 o
   7   7   2         61.53         67.18         3.15 o
   8   7   2         61.46         64.00         3.46 o
   9   7   2         52.13         45.00         3.77 o
  10   7   2       2114.09       1932.04        28.01 o
  11   7   2         60.82         52.04         4.04 o
  12   7   2         18.05         27.60         3.35 o
  13   7   2          4.39         16.73         2.85 o
  14   7   2       1167.26       1091.10        17.57 o
  15   7   2        280.63        347.48        16.30 o
  16   7   2         79.19         71.94         5.46 o
  17   7   2         19.84         19.15         3.46 o
  18   7   2        176.11        186.87        11.47 o
  19   7   2        131.14        123.57         9.48 o
  20   7   2          5.24          8.03         3.49 o
  21   7   2         27.70         21.03         3.99 o
  22   7   2        229.61        219.32        11.50 o
  23   7   2         73.44         77.58         9.15 o
  24   7   2         45.97         61.72         7.87 o
  25   7   2          5.19         27.98         7.73 o
  26   7   2        721.31        784.54        29.45 o
  27   7   2         52.74         46.84        20.08 o
 -26   8   2         25.17         31.79         8.56 o
 -25   8   2        424.21        589.95        24.28 o
 -24   8   2        443.21        516.66        19.65 o
 -23   8   2         33.14         45.77         7.21 o
 -22   8   2         27.98         33.30         7.38 o
 -21   8   2         11.47         13.38         4.73 o
 -20   8   2        325.80        329.89        12.94 o
 -19   8   2          0.63          8.36         3.58 o
 -18   8   2         52.82         54.48         6.35 o
 -17   8   2        704.50        719.36        17.75 o
 -16   8   2        347.64        339.25        12.43 o
 -15   8   2        398.71        358.57        10.57 o
 -14   8   2        428.89        565.01        42.40 o
 -13   8   2        814.88        879.88        29.25 o
 -12   8   2         72.98         80.24         4.46 o
 -11   8   2          0.37         -2.23         2.73 o
 -10   8   2          0.19         -2.76         2.99 o
  -9   8   2        306.69        286.31        11.38 o
  -8   8   2         29.90         43.39         2.49 o
  -7   8   2        176.25        143.53         3.86 o
  -6   8   2          9.67          6.77         2.36 o
  -5   8   2        120.17        136.97         4.58 o
  -4   8   2       3461.97       3452.65        38.67 o
  -3   8   2        575.54        589.01         7.95 o
  -2   8   2        189.84        190.41         4.04 o
  -1   8   2        120.80        132.58         3.07 o
   0   8   2       2000.45       2373.03        33.25 o
   1   8   2        219.43        198.52         4.73 o
   2   8   2         55.10         62.48         2.23 o
   3   8   2        151.78        161.47         4.17 o
   4   8   2       7357.68       7116.80        87.58 o
   5   8   2         47.61         41.27         2.73 o
   6   8   2        157.61        151.88         4.46 o
   7   8   2        293.74        227.97         6.43 o
   8   8   2         55.49         74.93         3.86 o
   9   8   2        103.14        106.99         5.99 o
  10   8   2          3.74          4.02         2.99 o
  11   8   2         11.19          6.69         2.99 o
  12   8   2        384.97        398.06        19.06 o
  13   8   2       1220.76       1307.68        59.14 o
  14   8   2        393.06        392.16        12.07 o
  15   8   2        664.23        575.42        12.81 o
  16   8   2        198.50        221.36        10.40 o
  17   8   2        770.49        757.61        23.14 o
  18   8   2          5.87          4.02         3.15 o
  19   8   2         48.88         60.01         5.74 o
  20   8   2        530.30        544.14        13.43 o
  21   8   2          7.33          4.78         4.04 o
  22   8   2          8.89          6.69         5.80 o
  23   8   2          0.01         -1.34         5.06 o
  24   8   2        317.18        381.07        25.33 o
  25   8   2        315.19        421.47        33.46 o
  26   8   2          7.91         26.77        11.14 o
 -25   9   2         30.26         31.10         8.91 o
 -24   9   2        402.27        488.69        22.54 o
 -23   9   2         63.62         92.92        10.64 o
 -22   9   2          9.96          7.17         5.27 o
 -21   9   2         44.32         48.98         6.91 o
 -20   9   2        108.73        105.53         8.98 o
 -19   9   2         17.30         12.55         3.58 o
 -18   9   2         18.60         21.19         4.73 o
 -17   9   2          2.19          5.95         4.09 o
 -16   9   2        917.24        795.73        18.46 o
 -15   9   2         26.76         18.16         4.04 o
 -14   9   2          8.22          3.65         3.04 o
 -13   9   2        356.00        351.52        15.99 o
 -12   9   2       2675.44       2574.17        36.71 o
 -11   9   2         34.35         32.18         3.15 o
 -10   9   2         50.66         50.98         4.46 o
  -9   9   2          4.39          1.91         2.53 o
  -8   9   2         32.40         47.33         3.35 o
  -7   9   2        423.79        394.59         9.17 o
  -6   9   2          4.29          5.74         2.90 o
  -5   9   2       2112.62       1972.19        25.96 o
  -4   9   2        864.24        848.45        13.57 o
  -3   9   2        278.78        276.29         7.32 o
  -2   9   2        350.13        312.47         5.14 o
  -1   9   2        169.70        165.45         5.70 o
   0   9   2        359.69        355.05         6.64 o
   1   9   2        380.11        335.47         5.62 o
   2   9   2         14.22         16.47         2.48 o
   3   9   2         63.96         52.52         2.44 o
   4   9   2         79.02         80.47         3.69 o
   5   9   2       1727.17       1638.31        22.35 o
   6   9   2         17.97          6.69         2.99 o
   7   9   2        363.71        339.57         8.98 o
   8   9   2        169.27        125.40         7.54 o
   9   9   2         28.53         29.50         3.62 o
  10   9   2          9.00          9.37         5.09 o
  11   9   2        500.84        447.48        13.48 o
  12   9   2       2679.27       2461.92        39.33 o
  13   9   2        117.46        102.68         6.43 o
  14   9   2         27.26         19.33         3.46 o
  15   9   2         42.41         38.11         3.86 o
  16   9   2        627.66        524.62        12.54 o
  17   9   2         21.90         21.92         3.46 o
  18   9   2          0.31         -1.34         3.69 o
  19   9   2          5.24          6.69         3.58 o
  20   9   2        140.27        123.13        16.42 o
  21   9   2         34.69         36.28         7.73 o
  22   9   2          1.12          5.35         4.46 o
  23   9   2          2.02          0.00         5.46 o
  24   9   2        413.86        576.23        30.49 o
  25   9   2         23.53         37.47        11.14 o
 -24  10   2         27.34         46.84         8.56 o
 -23  10   2          0.55         -4.02         5.06 o
 -22  10   2         47.67         34.68         7.21 o
 -21  10   2         55.74         41.11         7.87 o
 -20  10   2         54.07         57.33         7.33 o
 -19  10   2          4.24          1.91         4.04 o
 -18  10   2          0.93         -3.75         3.75 o
 -17  10   2          0.10         -3.25         3.25 o
 -16  10   2         22.60         12.43         4.04 o
 -15  10   2         75.13         67.77         6.35 o
 -14  10   2        429.36        413.83        12.43 o
 -13  10   2         14.12         17.08         3.46 o
 -12  10   2        120.67        127.42         6.05 o
 -11  10   2         25.26         28.19         3.49 o
 -10  10   2        149.29        131.06         6.89 o
  -9  10   2         21.18         21.28         3.99 o
  -8  10   2          6.34          3.35         4.99 o
  -7  10   2        138.87        125.50         5.06 o
  -6  10   2        471.87        334.32         7.84 o
  -5  10   2       1035.38       1033.03        16.12 o
  -4  10   2        210.24        212.78         6.12 o
  -3  10   2          2.22          3.82         2.53 o
  -2  10   2          2.03          0.00         2.53 o
  -1  10   2         33.88         33.81         3.57 o
   0  10   2         11.74          6.69         2.73 o
   1  10   2          3.51          3.82         2.53 o
   2  10   2          6.79          0.00         2.37 o
   3  10   2        121.33        139.52         5.06 o
   4  10   2          5.84         11.25         3.64 o
   5  10   2         56.08         91.27         5.06 o
   6  10   2        997.79        838.27        14.72 o
   7  10   2          8.24         -1.12         2.73 o
   8  10   2         21.99         15.47         3.56 o
   9  10   2          2.45         -4.02         4.02 o
  10  10   2          0.36          2.68         2.99 o
  11  10   2          0.00         -2.68         2.99 o
  12  10   2          0.21          2.68         2.99 o
  13  10   2        107.30        115.90         7.07 o
  14  10   2         74.55         81.06         6.35 o
  15  10   2         14.15         17.08         3.65 o
  16  10   2          2.34         -2.23         3.25 o
  17  10   2         30.14         27.84         4.04 o
  18  10   2          5.05          5.58         5.15 o
  19  10   2         10.71         18.74         5.06 o
  20  10   2          0.66         -1.34         4.46 o
  21  10   2          3.65          8.36         5.91 o
  22  10   2        209.24        201.16        14.48 o
  23  10   2          2.38          6.69         7.73 o
  24  10   2          0.45        -16.73        16.73 o
 -23  11   2         66.79         92.77        18.09 o
 -22  11   2        108.85        131.27        12.56 o
 -21  11   2         26.53         10.34         7.21 o
 -20  11   2          1.88          2.68         5.06 o
 -19  11   2          3.77          0.00         6.02 o
 -18  11   2         22.98         24.09         5.99 o
 -17  11   2        177.88        147.39         9.40 o
 -16  11   2         22.52         34.80         5.99 o
 -15  11   2         37.39         35.97         5.99 o
 -14  11   2         26.99         26.77         6.69 o
 -13  11   2         51.15         42.21         6.69 o
 -12  11   2         81.31         77.92         7.21 o
 -11  11   2         20.08         26.77         4.04 o
 -10  11   2        153.63        144.22         8.03 o
  -9  11   2          3.61         -2.23         2.73 o
  -8  11   2         16.68          8.92         2.73 o
  -7  11   2         12.41         22.01         2.84 o
  -6  11   2       1171.11       1008.64        17.69 o
  -5  11   2        406.46        467.12         9.60 o
  -4  11   2       3593.14       3389.72        41.89 o
  -3  11   2        423.57        416.54         8.76 o
  -2  11   2          9.02         -2.53         2.53 o
  -1  11   2         59.19         58.66         4.49 o
   0  11   2        109.71        103.58         6.35 o
   1  11   2        176.33        176.17         8.03 o
   2  11   2          3.89          2.68         4.28 o
   3  11   2       1401.32       1329.78        21.33 o
   4  11   2       2347.43       2229.24        32.29 o
   5  11   2       1711.95       1734.99        24.89 o
   6  11   2        484.30        405.21        10.33 o
   7  11   2         70.28         95.71         5.27 o
   8  11   2         13.51          9.13         2.92 o
   9  11   2        154.87        146.27        12.14 o
  10  11   2        268.29        273.56         9.89 o
  11  11   2         15.51         13.38         3.35 o
  12  11   2        154.00        153.45        14.77 o
  13  11   2        115.49        100.38         7.33 o
  14  11   2         43.61         48.46         4.73 o
  15  11   2         44.66         40.02         4.73 o
  16  11   2          3.61          3.35         3.58 o
  17  11   2        170.43        144.27        10.04 o
  18  11   2          5.07          4.46         6.76 o
  19  11   2          0.55         -4.46         4.46 o
  20  11   2         10.23         -1.67         5.46 o
  21  11   2          4.49          0.00         5.46 o
  22  11   2         60.93         57.46         8.56 o
 -21  12   2         21.61         24.26         8.56 o
 -20  12   2         83.12        106.17        12.54 o
 -19  12   2        110.41         97.88        12.54 o
 -18  12   2          4.09          1.67         6.69 o
 -17  12   2          8.46         11.71         6.69 o
 -16  12   2         99.64         76.77         8.76 o
 -15  12   2         38.51         57.00         7.21 o
 -14  12   2          1.73         -3.35         4.23 o
 -13  12   2          3.74         13.38         4.23 o
 -12  12   2        502.44        488.97        30.91 o
 -11  12   2         25.21         31.79         7.24 o
 -10  12   2          5.35          3.35         3.86 o
  -9  12   2          1.90          0.00         2.99 o
  -8  12   2         95.89         89.54         5.46 o
  -7  12   2         70.28         66.92         4.49 o
  -6  12   2          3.56         18.40         5.46 o
  -5  12   2          5.16         11.15         2.99 o
  -4  12   2         66.87         82.83         5.46 o
  -3  12   2         10.72          8.92         2.99 o
  -2  12   2          7.28          1.34         2.99 o
  -1  12   2         48.09         56.40         5.99 o
   0  12   2        302.55        312.16        11.81 o
   1  12   2          1.44          5.35         2.99 o
   2  12   2          8.24          6.69         2.99 o
   3  12   2         19.23         17.50         3.86 o
   4  12   2         54.03         77.57         7.73 o
   5  12   2         72.82         86.45        10.62 o
   6  12   2        105.06        109.09         7.34 o
   7  12   2          0.67          3.35         3.86 o
   8  12   2         12.33          5.02         3.35 o
   9  12   2         94.04         81.70         6.69 o
  10  12   2         55.75         45.66         5.99 o
  11  12   2         32.07         35.13         4.73 o
  12  12   2        160.23        181.02        10.03 o
  13  12   2         10.34          7.36         3.15 o
  14  12   2         41.22         46.06         5.99 o
  15  12   2         35.51         52.48         5.99 o
  16  12   2         80.26         48.29         5.99 o
  17  12   2         55.15         57.68         8.56 o
  18  12   2         14.93          6.69         7.73 o
  19  12   2          7.15          0.00         5.46 o
  20  12   2        193.93        228.18        14.48 o
  21  12   2          2.09         13.38        11.14 o
 -20  13   2          3.42         10.04         9.46 o
 -19  13   2          3.14         -7.73         7.73 o
 -18  13   2          4.87         15.61         8.41 o
 -17  13   2         14.17         19.47         7.21 o
 -16  13   2        150.71        187.38        11.36 o
 -15  13   2          2.14          6.69         6.69 o
 -14  13   2         78.78        101.72        10.04 o
 -13  13   2         31.83         36.03         6.76 o
 -12  13   2          1.03          0.96         3.71 o
 -11  13   2          5.98          3.35         5.46 o
 -10  13   2         41.43         26.77         7.73 o
  -9  13   2        121.83        100.09        17.42 o
  -8  13   2         38.34         35.69         5.06 o
  -7  13   2          4.34          8.36         3.38 o
  -6  13   2        350.85        279.37        10.46 o
  -5  13   2       1154.27       1110.70        21.18 o
  -4  13   2          0.80         -2.99         2.99 o
  -3  13   2         24.00         17.84         4.23 o
  -2  13   2        297.00        330.32        13.77 o
  -1  13   2         43.78         52.46         6.69 o
   0  13   2          7.00         -3.35         3.86 o
   1  13   2        195.11        189.33        10.04 o
   2  13   2        153.71        183.63        10.04 o
   3  13   2         17.46         18.91         3.71 o
   4  13   2          9.01         -1.67         3.38 o
   5  13   2        508.38        510.07        15.67 o
   6  13   2        324.50        285.07        12.25 o
   7  13   2         41.64         39.48         5.06 o
   8  13   2         27.83         29.13         5.06 o
   9  13   2        190.21        183.48        10.64 o
  10  13   2         33.74         18.74         5.06 o
  11  13   2        137.64        141.29         8.76 o
  12  13   2          6.64         13.38         7.73 o
  13  13   2         30.24         33.46         6.69 o
  14  13   2         32.97         52.02         8.69 o
  15  13   2          1.11          9.37         6.76 o
  16  13   2         94.45        100.98        15.91 o
  17  13   2         11.15         15.61         7.73 o
  18  13   2         28.85         25.55         7.21 o
  19  13   2          3.33         -5.06         5.06 o
 -17  14   2          7.32         13.38         7.73 o
 -16  14   2          2.67         -2.23         7.73 o
 -15  14   2          3.45        -10.65        10.65 o
 -14  14   2         83.64         87.34        11.59 o
 -13  14   2          4.26         -3.35         5.46 o
 -12  14   2         60.38         62.63         9.74 o
 -11  14   2          6.01          1.67         5.91 o
 -10  14   2         76.41         89.34        11.59 o
  -9  14   2         49.71         58.65        10.04 o
  -8  14   2          0.48          4.46         6.69 o
  -7  14   2         74.66         77.00        10.24 o
  -6  14   2        106.22         88.33         9.15 o
  -5  14   2         30.69         34.16         7.73 o
  -4  14   2          0.11          0.00         6.31 o
  -3  14   2        158.88        184.15        14.96 o
  -2  14   2          7.44         10.04         5.46 o
  -1  14   2        115.07        117.58         9.74 o
   0  14   2         28.81         31.23         7.73 o
   1  14   2         41.58         44.93         9.01 o
   2  14   2         98.87         85.23         7.73 o
   3  14   2        258.10        291.67        13.77 o
   4  14   2          4.45          4.78         3.86 o
   5  14   2          3.66          1.91         3.86 o
   6  14   2        195.24        183.27        14.71 o
   7  14   2        119.06        107.89         8.76 o
   8  14   2          4.68         -2.87         3.71 o
   9  14   2          0.07          1.67         3.35 o
  10  14   2        311.78        346.95        16.72 o
  11  14   2         18.86         33.46         6.69 o
  12  14   2          0.69         -4.23         4.23 o
  13  14   2         75.08         96.62         8.76 o
  14  14   2        103.58        137.26        12.54 o
  15  14   2          2.27         -5.46         5.46 o
  16  14   2          3.11          0.00         5.46 o
  17  14   2          1.86         -5.02         5.46 o
 -15  15   2          2.70         13.38         9.46 o
 -14  15   2          2.98          0.00         9.46 o
 -13  15   2          6.71        107.07        20.08 o
 -12  15   2        998.92       1191.69        42.59 o
 -11  15   2         36.36         20.08         9.46 o
 -10  15   2         14.21          6.69         9.46 o
  -9  15   2          8.81         -3.35        10.04 o
  -8  15   2        370.11        361.88        23.66 o
  -7  15   2        242.42        265.40        18.93 o
  -6  15   2          1.48         -4.46         4.46 o
  -5  15   2          5.54          0.00         5.46 o
  -4  15   2        127.69        165.49        11.59 o
  -3  15   2         14.76         20.08         5.46 o
  -2  15   2          1.96         -3.35         5.46 o
  -1  15   2          0.97          1.34         6.62 o
   0  15   2          1.17          2.68         4.46 o
   1  15   2         15.77          5.02         5.91 o
   2  15   2          0.05          5.02         5.91 o
   3  15   2          3.67          1.67         5.91 o
   4  15   2         21.13         41.49         7.73 o
   5  15   2         11.53         -4.02         5.68 o
   6  15   2          8.10          4.46         7.73 o
   7  15   2         10.48          6.69         4.73 o
   8  15   2        302.12        233.48        13.77 o
   9  15   2         52.25         60.23         9.46 o
  10  15   2          0.63         -2.68         4.46 o
  11  15   2          5.36         10.04         5.46 o
  12  15   2       1060.61       1163.25        33.33 o
  13  15   2         82.37        174.25        18.93 o
  14  15   2          3.24         -5.46         5.46 o
 -11  16   2         77.02        131.11        20.08 o
 -10  16   2        125.97        143.01        16.06 o
  -9  16   2        324.23        374.03        46.85 o
  -8  16   2         86.00        106.42        16.73 o
  -7  16   2         12.34         20.08         9.46 o
  -6  16   2         18.97         16.73        10.04 o
  -5  16   2         21.22         11.71         5.46 o
  -4  16   2          7.48          1.67         5.46 o
  -3  16   2          4.34         -6.31         6.31 o
  -2  16   2        186.08        236.94        13.77 o
  -1  16   2         72.00        118.63        10.61 o
   0  16   2         30.49         45.57         7.73 o
   1  16   2        228.28        311.57        17.73 o
   2  16   2         44.91         68.77         8.56 o
   3  16   2         15.58          1.67         5.46 o
   4  16   2          6.33         -1.67         5.46 o
   5  16   2          3.10          1.67         5.46 o
   6  16   2         39.21         38.81         8.20 o
   7  16   2          0.94         -5.02         5.91 o
   8  16   2        346.77        360.59        23.85 o
   9  16   2         24.47         42.62         7.73 o
  10  16   2         84.74         90.87         9.74 o
  11  16   2         10.90         26.77         7.73 o
  -6  17   2        180.95        197.92        18.93 o
  -5  17   2          5.35         -3.35         9.46 o
  -4  17   2          3.63         -9.46         9.46 o
  -3  17   2          2.78          1.67         5.46 o
  -2  17   2        100.92        131.76        12.13 o
  -1  17   2          8.09         -5.02         5.46 o
   0  17   2          2.38         -8.36         9.07 o
   1  17   2         13.27          6.69         7.73 o
   2  17   2        122.02        169.22        13.07 o
   3  17   2          5.46          0.00         7.73 o
   4  17   2          6.19          4.46         7.73 o
   5  17   2          4.41         -5.91         5.91 o
   6  17   2        349.25        390.32        63.58 o
 -29   1   3         69.21         71.90        10.04 o
 -28   1   3          0.75         -3.35         6.69 o
 -27   1   3          3.12          0.00         6.69 o
 -26   1   3         48.29         74.58         8.98 o
 -25   1   3        227.52        261.58        16.05 o
 -24   1   3         60.37         67.80         6.43 o
 -23   1   3         47.47         36.81         5.99 o
 -22   1   3         87.03         62.15         6.79 o
 -21   1   3        177.55        165.16         9.40 o
 -20   1   3         20.19         13.38         4.73 o
 -19   1   3        409.16        388.47        18.10 o
 -18   1   3        256.74        259.82        11.36 o
 -17   1   3       1199.71       1143.74        24.94 o
 -16   1   3        244.46        215.31        12.56 o
 -15   1   3        256.59        266.03        13.04 o
 -14   1   3        257.73        285.20         8.03 o
 -13   1   3         39.93         32.26         3.49 o
 -12   1   3       3446.47       3610.82        45.93 o
 -11   1   3        120.31        164.66         5.38 o
 -10   1   3        207.18        204.09         4.46 o
  -9   1   3       4910.41       5176.97        63.84 o
  -8   1   3       1812.87       1870.43        20.02 o
  -7   1   3        455.28        446.11         6.12 o
  -6   1   3        377.15        361.44        14.20 o
  -5   1   3       1509.33       1447.37        27.07 o
  -4   1   3      14122.80      14025.41       237.93 o
  -3   1   3        216.51        191.97         4.46 o
  -2   1   3      10898.72      10740.88       119.15 o
  -1   1   3       6976.17       6763.76        82.42 o
   0   1   3        503.78        489.07         9.54 o
   1   1   3       1027.43       1148.58        17.23 o
   2   1   3      10830.21      10683.94       127.59 o
   3   1   3       1033.82        908.43        11.36 o
   4   1   3       2373.65       2382.97        27.76 o
   5   1   3        300.86        292.78         4.90 o
   6   1   3         34.34         33.46         2.53 o
   7   1   3       1528.21       1546.35        21.33 o
   8   1   3        465.36        466.10         8.11 o
   9   1   3        549.07        578.95        10.28 o
  10   1   3        448.67        485.37         7.62 o
  11   1   3        610.91        740.50        10.75 o
  12   1   3       1361.50       1447.17        17.38 o
  13   1   3        111.55        100.56         3.46 o
  14   1   3        113.35        101.13         3.97 o
  15   1   3        599.28        590.38         9.08 o
  16   1   3        710.74        662.60        10.54 o
  17   1   3       1115.63       1079.00        16.31 o
  18   1   3        157.06        137.49         6.32 o
  19   1   3       1621.85       1504.51        21.10 o
  20   1   3        116.71        102.95         5.32 o
  21   1   3          4.83          0.00         2.62 o
  22   1   3          6.30          5.15         2.79 o
  23   1   3        310.36        298.16         9.79 o
  24   1   3          0.72         -2.79         2.85 o
  25   1   3         65.14         84.43         5.80 o
  26   1   3         82.48        102.86         6.67 o
  27   1   3         24.36         28.04         4.77 o
  28   1   3         33.58         35.82         8.56 o
  29   1   3          0.92         -2.51         8.56 o
 -29   2   3       1021.80       1333.07        35.02 o
 -28   2   3         49.33         56.94         8.76 o
 -27   2   3          6.70         -5.02         6.69 o
 -26   2   3          3.82          4.46         4.73 o
 -25   2   3         98.77         96.40         8.20 o
 -24   2   3          0.13         -3.46         3.46 o
 -23   2   3         44.92         43.02         5.99 o
 -22   2   3        557.92        515.22        17.39 o
 -21   2   3       2637.13       2367.19        40.64 o
 -20   2   3         51.47         45.73         5.99 o
 -19   2   3        152.21        157.81         8.98 o
 -18   2   3         49.19         46.84         6.69 o
 -17   2   3         26.15         24.98         3.58 o
 -16   2   3        294.03        306.16        10.64 o
 -15   2   3         81.76         81.70         6.69 o
 -14   2   3        541.05        503.78        11.56 o
 -13   2   3        925.04        893.87        18.38 o
 -12   2   3        167.19        213.64         9.32 o
 -11   2   3        494.94        530.75         9.27 o
 -10   2   3        681.21        759.06        12.07 o
  -9   2   3       9805.89      10222.38       105.98 o
  -8   2   3       1411.82       1422.55        16.44 o
  -7   2   3        527.19        525.96         7.84 o
  -6   2   3        377.23        382.54         6.35 o
  -5   2   3       2221.09       2176.65        29.61 o
  -4   2   3       1115.45       1127.88        19.07 o
  -3   2   3        222.20        237.27         5.99 o
  -2   2   3       3235.21       3313.82        41.07 o
  -1   2   3      82088.59      71857.66      1121.46 o
   0   2   3          4.51         12.07         2.99 o
   1   2   3       4577.45       6709.66       278.32 o
   2   2   3       7986.21       7851.35        87.52 o
   3   2   3       4160.22       4009.62        40.22 o
   4   2   3       8175.85       8308.55        86.75 o
   5   2   3        637.60        646.77        10.00 o
   6   2   3          4.46          8.36         3.83 o
   7   2   3        795.95        899.08        10.52 o
   8   2   3        402.09        416.11         7.46 o
   9   2   3        125.45        142.08         4.46 o
  10   2   3       1319.30       1347.15        20.36 o
  11   2   3        660.06        603.00        10.08 o
  12   2   3         16.30         11.50         2.53 o
  13   2   3          5.78          3.77         2.53 o
  14   2   3         74.63         77.46         3.25 o
  15   2   3        402.55        367.05         7.13 o
  16   2   3        381.40        382.33         8.03 o
  17   2   3         35.72         36.49         3.07 o
  18   2   3       1833.92       1835.05        26.85 o
  19   2   3        630.61        591.35        12.21 o
  20   2   3         88.33         94.72         5.80 o
  21   2   3          3.80          7.81         2.85 o
  22   2   3         81.68         74.15         6.12 o
  23   2   3        109.30        123.57         6.67 o
  24   2   3         31.58         33.95         5.88 o
  25   2   3          0.16          2.43         3.07 o
  26   2   3          5.62          3.86         5.49 o
  27   2   3        360.65        387.76        15.46 o
  28   2   3        116.92        133.99        14.48 o
 -29   3   3        116.21        147.45        13.38 o
 -28   3   3        171.11        184.05        14.78 o
 -27   3   3          2.82          5.02         6.69 o
 -26   3   3         17.37         17.40         5.99 o
 -25   3   3          3.23          4.18         4.23 o
 -24   3   3         60.91         63.58         6.43 o
 -23   3   3         13.06         10.04         3.86 o
 -22   3   3         16.69         18.16         4.46 o
 -21   3   3          3.27         15.30         4.46 o
 -20   3   3          0.01         -2.87         4.97 o
 -19   3   3          4.96          0.74         3.25 o
 -18   3   3        538.46        597.60        15.44 o
 -17   3   3        164.17        158.14         8.03 o
 -16   3   3        146.46        123.80         5.99 o
 -15   3   3         44.27         81.86         5.99 o
 -14   3   3         58.08         77.94         5.46 o
 -13   3   3          6.23          4.02         2.99 o
 -12   3   3         77.26         88.76         4.73 o
 -11   3   3       4701.58       4705.82        65.31 o
 -10   3   3        780.79        818.34        12.97 o
  -9   3   3          6.47         15.54         2.73 o
  -8   3   3          6.26          1.57         6.47 o
  -7   3   3       2312.12       2497.31        29.22 o
  -6   3   3       2248.02       2339.59        27.75 o
  -5   3   3        650.02        633.47         8.76 o
  -4   3   3        802.94        768.69        10.46 o
  -3   3   3       2959.15       3163.62        32.47 o
  -2   3   3       2902.61       2893.02        32.05 o
  -1   3   3       5388.77       5701.51        64.85 o
   0   3   3       1139.63       1116.22        12.86 o
   1   3   3       4715.80       4967.19        56.14 o
   2   3   3       9653.32       9575.25       106.45 o
   3   3   3        872.67        920.40        16.17 o
   4   3   3        169.88        166.74         3.07 o
   5   3   3       3118.40       3084.05        39.60 o
   6   3   3       2471.76       2582.17        34.11 o
   7   3   3        448.46        430.25         8.20 o
   8   3   3       1805.53       1820.91        25.42 o
   9   3   3         40.48         33.92         2.73 o
  10   3   3        741.89        773.99        12.54 o
  11   3   3        127.52        143.17         5.88 o
  12   3   3          4.78         10.52         2.53 o
  13   3   3        126.49        107.61         4.43 o
  14   3   3        160.36        159.63         5.32 o
  15   3   3         14.54         19.01         2.63 o
  16   3   3        707.60        630.10        11.11 o
  17   3   3       5567.18       5553.76        62.61 o
  18   3   3       1534.37       1510.24        22.83 o
  19   3   3        111.16        100.55         5.80 o
  20   3   3         33.48         34.84         4.23 o
  21   3   3        164.01         90.80         5.80 o
  22   3   3          5.26          4.87         3.07 o
  23   3   3          7.62          4.87         3.07 o
  24   3   3         72.56         66.68         6.59 o
  25   3   3        225.50        229.52        10.65 o
  26   3   3          0.04          2.51         3.76 o
  27   3   3         34.40         36.81         7.87 o
  28   3   3        101.84         94.44        15.95 o
 -28   4   3         18.12          8.36         6.69 o
 -27   4   3         17.07         16.43         7.21 o
 -26   4   3         54.07         46.40         7.32 o
 -25   4   3          9.61         22.75         5.99 o
 -24   4   3         20.91         25.98         5.74 o
 -23   4   3         80.88         57.82         5.46 o
 -22   4   3         79.56         55.77         5.74 o
 -21   4   3         58.60         59.20         5.46 o
 -20   4   3        973.36        992.37        19.92 o
 -19   4   3       6164.30       5696.58        76.12 o
 -18   4   3       1453.91       1390.96        24.07 o
 -17   4   3        409.83        403.27        10.93 o
 -16   4   3        138.94        135.23         6.89 o
 -15   4   3          2.62          2.23         2.73 o
 -14   4   3         19.72         36.92         6.02 o
 -13   4   3         72.44         76.58         3.58 o
 -12   4   3        924.83        943.14        12.04 o
 -11   4   3        448.71        426.83         6.72 o
 -10   4   3        403.13        416.19         6.02 o
  -9   4   3         12.78         12.47         2.52 o
  -8   4   3       1443.40       1547.65        17.67 o
  -7   4   3        323.23        278.65         5.10 o
  -6   4   3         16.97         11.46         2.52 o
  -5   4   3       1005.93       1046.26        12.58 o
  -4   4   3       6055.04       6210.91        64.92 o
  -3   4   3        661.77        703.70         9.04 o
  -2   4   3       1495.69       1405.95        18.34 o
  -1   4   3        533.66        538.87        11.72 o
   0   4   3       1119.31       1164.26        16.84 o
   1   4   3       2758.23       2503.15        26.88 o
   2   4   3        248.60        227.18         5.32 o
   3   4   3       2671.85       2789.15        38.82 o
   4   4   3       2394.81       2433.42        34.66 o
   5   4   3       4750.38       4980.49        61.55 o
   6   4   3        169.84        190.26         5.49 o
   7   4   3        297.03        284.46         6.43 o
   8   4   3        990.74       1112.09        17.17 o
   9   4   3         79.78        117.24         5.49 o
  10   4   3         93.40         97.30         3.86 o
  11   4   3         79.21         82.29         4.99 o
  12   4   3       1556.96       1630.60        27.50 o
  13   4   3        508.45        486.64         9.12 o
  14   4   3          9.34         26.26         4.65 o
  15   4   3         14.12         13.38         2.85 o
  16   4   3        737.99        695.62        12.46 o
  17   4   3        405.05        370.50         8.16 o
  18   4   3        134.83        145.87         6.51 o
  19   4   3       1084.91       1013.36        17.69 o
  20   4   3       1013.42       1052.96        17.89 o
  21   4   3        188.66        176.23         7.03 o
  22   4   3        183.43        146.96         7.43 o
  23   4   3          1.45          5.48         3.07 o
  24   4   3         48.23         58.48         6.98 o
  25   4   3          2.27         -1.67         3.58 o
  26   4   3         56.76         36.03         6.79 o
  27   4   3          1.27         -3.15         7.73 o
  28   4   3          5.77          8.36         9.86 o
 -28   5   3         15.08         13.38        16.06 o
 -27   5   3          1.47         10.04         9.46 o
 -26   5   3          0.55         -3.35        10.04 o
 -25   5   3         17.08         25.96         8.69 o
 -24   5   3          5.90          5.74         4.46 o
 -23   5   3         43.72         26.77         5.46 o
 -22   5   3         17.54         12.64         3.46 o
 -21   5   3        138.89        128.12         8.20 o
 -20   5   3         16.94         17.84         5.46 o
 -19   5   3        428.95        422.10        12.07 o
 -18   5   3        196.42        204.24         8.51 o
 -17   5   3         84.11         90.49         6.05 o
 -16   5   3          2.01         -3.49         3.49 o
 -15   5   3        196.82        204.75         8.20 o
 -14   5   3        203.90        200.24         6.51 o
 -13   5   3        102.38         93.82         4.04 o
 -12   5   3         31.60         40.95         2.46 o
 -11   5   3          0.21         -0.93         2.53 o
 -10   5   3         77.22         75.23         3.35 o
  -9   5   3        171.54        151.07         4.06 o
  -8   5   3        324.19        329.15         5.32 o
  -7   5   3         84.90        107.47         3.16 o
  -6   5   3        540.80        529.06         8.03 o
  -5   5   3       1635.04       1703.52        21.58 o
  -4   5   3        156.13        150.95         3.35 o
  -3   5   3        702.40        735.27        11.00 o
  -2   5   3        379.91        364.49         7.27 o
  -1   5   3       2158.88       2044.94        24.51 o
   0   5   3         72.66         62.52         2.85 o
   1   5   3         24.71         38.18         3.86 o
   2   5   3        116.29        121.48         8.13 o
   3   5   3       7233.09       7395.38        99.52 o
   4   5   3          6.87          6.69         3.34 o
   5   5   3          4.09          0.21         3.85 o
   6   5   3         37.16         47.56         2.92 o
   7   5   3       8048.81       8702.10       105.92 o
   8   5   3        249.36        281.14         6.43 o
   9   5   3         50.26         49.66         2.99 o
  10   5   3         19.91         20.74         2.73 o
  11   5   3          3.12          7.81         2.73 o
  12   5   3         66.49         69.83         3.86 o
  13   5   3        111.06        106.00         6.48 o
  14   5   3         25.24         69.94        13.38 o
  15   5   3         64.31         70.56         3.71 o
  16   5   3         65.12         65.41         5.38 o
  17   5   3        156.77        140.81         6.25 o
  18   5   3        284.19        282.37        15.30 o
  19   5   3       3352.76       3337.48        43.52 o
  20   5   3        331.05        313.70         9.56 o
  21   5   3         51.30         57.71         6.43 o
  22   5   3        314.53        330.46        20.21 o
  23   5   3        491.77        508.91        13.11 o
  24   5   3         58.84         64.89         6.79 o
  25   5   3          0.12         -3.35         3.68 o
  26   5   3         81.15         93.83         9.15 o
  27   5   3         76.49         91.07         9.15 o
 -28   6   3          0.04         -6.69         6.69 o
 -27   6   3        168.00        175.81        17.22 o
 -26   6   3         65.32         83.32        11.97 o
 -25   6   3         16.70         24.09        10.43 o
 -24   6   3          0.07          0.00         5.46 o
 -23   6   3        125.67        115.78        12.56 o
 -22   6   3        313.26        333.56        15.67 o
 -21   6   3          2.96          4.78         4.04 o
 -20   6   3        248.19        235.08        12.80 o
 -19   6   3        313.51        336.48        12.94 o
 -18   6   3         66.34         68.97         6.05 o
 -17   6   3        284.29        276.10         9.27 o
 -16   6   3        769.50        757.58        14.84 o
 -15   6   3       1971.33       1966.68        30.34 o
 -14   6   3       3813.60       3696.92        55.42 o
 -13   6   3         54.97         63.84         6.48 o
 -12   6   3        656.66        626.26        10.34 o
 -11   6   3         47.62         56.97         2.58 o
 -10   6   3        853.76        863.01        11.38 o
  -9   6   3        160.62        192.90         5.28 o
  -8   6   3       1088.27       1103.14        13.90 o
  -7   6   3       4339.70       4716.07        48.11 o
  -6   6   3         26.46         39.57         2.37 o
  -5   6   3        161.04        188.38         7.36 o
  -4   6   3         66.31         80.69         3.14 o
  -3   6   3       4195.51       4374.77        51.30 o
  -2   6   3        193.09        188.75         4.24 o
  -1   6   3        667.31        712.73        14.63 o
   0   6   3       2539.22       2627.82        30.89 o
   1   6   3        759.61        800.29        11.36 o
   2   6   3        918.95        873.94        14.19 o
   3   6   3       3319.98       3823.74        52.67 o
   4   6   3        225.44        235.98         5.99 o
   5   6   3         24.23         41.46         3.74 o
   6   6   3         39.82         38.24         2.99 o
   7   6   3       1357.78       1448.56        21.23 o
   8   6   3        338.65        314.93         6.12 o
   9   6   3         29.57         48.63         2.85 o
  10   6   3        835.91        850.41        12.98 o
  11   6   3        197.02        200.78         6.98 o
  12   6   3        937.06        937.40        15.62 o
  13   6   3          1.10          2.23         2.73 o
  14   6   3       1904.66       1794.34        24.98 o
  15   6   3        532.77        549.86        19.97 o
  16   6   3        606.14        595.43        11.78 o
  17   6   3        254.80        251.55         8.94 o
  18   6   3          0.30         -3.54         3.54 o
  19   6   3          6.62          7.44         3.60 o
  20   6   3          0.26         -2.01         3.15 o
  21   6   3          4.45          7.44         3.46 o
  22   6   3         91.32         77.41         6.43 o
  23   6   3          4.84          6.69         4.04 o
  24   6   3         16.93          7.53         3.58 o
  25   6   3         21.94         21.37        11.00 o
  26   6   3         29.27         36.01         7.87 o
  27   6   3         63.46        115.86        11.59 o
 -27   7   3          4.25          4.02        11.14 o
 -26   7   3          2.03          3.35         9.46 o
 -25   7   3        115.29        147.10        17.38 o
 -24   7   3         61.42         52.62         9.74 o
 -23   7   3          2.08          5.35         5.06 o
 -22   7   3         51.27         56.61         6.35 o
 -21   7   3         18.16         24.54         4.73 o
 -20   7   3         73.57         77.46         9.08 o
 -19   7   3          1.24          0.00         3.58 o
 -18   7   3        209.19        187.79         9.88 o
 -17   7   3        280.76        262.34        11.14 o
 -16   7   3        381.70        335.38        11.14 o
 -15   7   3       2530.93       2571.60        40.64 o
 -14   7   3         10.74         68.09        19.63 o
 -13   7   3        259.21        255.89         8.87 o
 -12   7   3        435.25        377.99         7.62 o
 -11   7   3        286.43        290.21         6.87 o
 -10   7   3         37.11         34.89         2.49 o
  -9   7   3          0.14          2.27         2.73 o
  -8   7   3        148.47        142.43         3.73 o
  -7   7   3         13.53         20.34         2.37 o
  -6   7   3         46.23         49.96         2.62 o
  -5   7   3         22.32         14.34         2.53 o
  -4   7   3         36.11         39.66         2.53 o
  -3   7   3          2.11          6.69         2.73 o
  -2   7   3        108.23        120.83         3.71 o
  -1   7   3         73.87        234.22        13.38 o
   0   7   3        282.28        320.65         5.57 o
   1   7   3       5207.33       5123.46        58.92 o
   2   7   3          1.22          6.37         3.34 o
   3   7   3        526.54        566.08        11.14 o
   4   7   3         49.09         62.33         4.64 o
   5   7   3        166.39        185.42         7.56 o
   6   7   3         30.11         29.00         2.99 o
   7   7   3          1.44          0.00         2.99 o
   8   7   3          7.89         10.81         2.99 o
   9   7   3        574.78        719.34        11.35 o
  10   7   3          0.53          1.44         2.99 o
  11   7   3         25.94         25.55         2.73 o
  12   7   3        490.05        492.43        11.50 o
  13   7   3       6826.04       6694.35        85.67 o
  14   7   3          9.81         31.14         5.12 o
  15   7   3          1.42         14.22         3.58 o
  16   7   3        264.23        220.54         8.87 o
  17   7   3       1110.06       1048.16        23.85 o
  18   7   3        148.77        135.72         7.07 o
  19   7   3         27.13         29.25         4.99 o
  20   7   3         57.29         58.95         6.05 o
  21   7   3         37.36         42.69         4.46 o
  22   7   3         20.61         24.23         4.11 o
  23   7   3          8.05          1.91         4.04 o
  24   7   3         17.63         20.68         8.69 o
  25   7   3        730.92        860.33        24.79 o
  26   7   3          5.34         13.38         6.69 o
 -26   8   3         72.30         86.99        13.38 o
 -25   8   3       1678.25       2021.08        49.94 o
 -24   8   3        223.13        245.11        16.47 o
 -23   8   3          0.86          8.92         7.73 o
 -22   8   3         45.37         40.82         7.87 o
 -21   8   3          9.12         14.50         4.73 o
 -20   8   3        389.59        403.19        13.87 o
 -19   8   3          3.02          3.35         3.58 o
 -18   8   3        323.03        309.84        11.85 o
 -17   8   3       2064.62       2047.88        35.78 o
 -16   8   3         62.08         54.87         5.99 o
 -15   8   3          1.83         13.17         6.67 o
 -14   8   3       1239.26       1110.37        25.52 o
 -13   8   3       6178.58       6163.23        87.43 o
 -12   8   3        558.54        570.90        14.19 o
 -11   8   3         12.78         15.51         2.68 o
 -10   8   3          3.27          2.87         2.53 o
  -9   8   3        550.62        491.52         9.98 o
  -8   8   3         54.94         36.40         2.85 o
  -7   8   3         37.98         42.18         2.62 o
  -6   8   3          7.95         10.87         2.37 o
  -5   8   3          0.51          8.60         2.53 o
  -4   8   3        590.96        585.18        10.12 o
  -3   8   3        109.71        127.15         5.46 o
  -2   8   3        302.27        283.85         6.89 o
  -1   8   3        184.28        126.23         4.23 o
   0   8   3          5.04          0.00         2.98 o
   1   8   3        132.34        129.32         3.27 o
   2   8   3        208.65        221.18         5.05 o
   3   8   3        583.21        711.18        12.54 o
   4   8   3        941.52        910.46        16.56 o
   5   8   3          4.24          2.68         2.99 o
   6   8   3        939.28        836.15        15.98 o
   7   8   3        798.37        674.05        14.19 o
   8   8   3        312.14        263.20         8.03 o
   9   8   3          1.97         -1.34         2.99 o
  10   8   3         73.93         61.69         4.73 o
  11   8   3          6.05          1.34         2.99 o
  12   8   3        115.27         93.35        10.00 o
  13   8   3        678.05        780.25        33.85 o
  14   8   3       2946.18       2872.69        86.34 o
  15   8   3       1268.79       1017.48        18.74 o
  16   8   3        558.05        542.62        12.97 o
  17   8   3          3.63          8.70         3.99 o
  18   8   3        129.66        116.19         6.43 o
  19   8   3          2.34         -2.01         3.15 o
  20   8   3        150.45        158.88         7.95 o
  21   8   3         36.36         35.32         5.74 o
  22   8   3         77.02         90.72         7.55 o
  23   8   3         57.05         71.71         9.15 o
  24   8   3        108.93        131.32        11.36 o
  25   8   3         17.50         36.47         8.15 o
 -25   9   3          1.22          6.69         7.73 o
 -24   9   3        161.12        171.42        14.48 o
 -23   9   3        130.33        143.20        12.54 o
 -22   9   3        237.50        297.55        18.08 o
 -21   9   3          1.43         -1.34         5.06 o
 -20   9   3          0.07          2.68         5.06 o
 -19   9   3         24.57         20.08         5.06 o
 -18   9   3        215.45        222.77        11.14 o
 -17   9   3          8.42         10.87         3.58 o
 -16   9   3        231.40        205.21        10.93 o
 -15   9   3        128.59        110.36         7.33 o
 -14   9   3         10.44          9.56         4.04 o
 -13   9   3         37.95         30.78         4.73 o
 -12   9   3       1038.25       1053.48        34.25 o
 -11   9   3          1.77         -2.23         3.33 o
 -10   9   3         76.43         67.30         4.46 o
  -9   9   3         44.89         31.30         2.53 o
  -8   9   3         29.85         30.59         2.80 o
  -7   9   3         10.44          9.20         2.37 o
  -6   9   3         97.61        102.54         4.04 o
  -5   9   3       4389.19       4099.39        49.51 o
  -4   9   3          9.41          8.92         2.73 o
  -3   9   3        198.84        209.01         6.72 o
  -2   9   3         86.93         84.30         5.08 o
  -1   9   3       1314.58       1150.76        18.07 o
   0   9   3         54.67         51.45         2.99 o
   1   9   3         61.91         75.77         6.82 o
   2   9   3        289.32        300.36         5.86 o
   3   9   3       2876.94       2718.60        34.28 o
   4   9   3        130.42        125.10         5.46 o
   5   9   3       1166.31       1135.80        19.59 o
   6   9   3        808.75        751.95        17.17 o
   7   9   3        601.63        531.67        13.76 o
   8   9   3         24.55         22.23         3.80 o
   9   9   3         47.41         42.05         4.04 o
  10   9   3          0.05         -2.99         2.99 o
  11   9   3        557.37        501.87        16.05 o
  12   9   3        999.50       1000.68        35.81 o
  13   9   3         16.41         42.09        12.63 o
  14   9   3        235.96        190.14         8.87 o
  15   9   3         15.27         15.39         4.69 o
  16   9   3        149.98        128.39         6.89 o
  17   9   3          8.98          8.70         3.15 o
  18   9   3         88.54        102.48         6.43 o
  19   9   3         25.98         31.45         3.86 o
  20   9   3        115.04        113.96         7.55 o
  21   9   3          3.44         -2.01         4.62 o
  22   9   3        123.38        134.08        12.54 o
  23   9   3        124.63        183.43        14.48 o
  24   9   3         73.95        118.97        12.54 o
 -24  10   3          0.05         -4.46         7.73 o
 -23  10   3        774.34        889.48        40.86 o
 -22  10   3         33.10         27.60         8.56 o
 -21  10   3          4.44          6.69         5.46 o
 -20  10   3          0.35          5.35         5.06 o
 -19  10   3        234.00        218.80        12.74 o
 -18  10   3          9.10          5.58         4.23 o
 -17  10   3         38.46         22.75         5.06 o
 -16  10   3        126.31        148.10         9.40 o
 -15  10   3         37.98         10.04         3.68 o
 -14  10   3         37.36         45.66         5.99 o
 -13  10   3         45.64         45.31         5.99 o
 -12  10   3         29.65         25.89         4.04 o
 -11  10   3        265.36        261.94         9.27 o
 -10  10   3         46.47         33.24         3.86 o
  -9  10   3          0.14         -2.73         2.73 o
  -8  10   3         97.92         95.88         5.06 o
  -7  10   3       2011.04       1788.99        23.01 o
  -6  10   3          0.32          2.87         2.53 o
  -5  10   3         83.84        103.41         7.21 o
  -4  10   3        281.45        282.88         9.25 o
  -3  10   3        384.67        412.43         9.74 o
  -2  10   3        138.20        132.14         5.46 o
  -1  10   3         43.67         42.00         2.92 o
   0  10   3         51.37         45.92         4.49 o
   1  10   3          3.44          1.12         2.73 o
   2  10   3          0.00         -2.23         2.73 o
   3  10   3         59.25         61.06         4.15 o
   4  10   3        838.63        793.82        16.55 o
   5  10   3      13789.06      13056.37       147.18 o
   6  10   3       1078.90        989.31        17.17 o
   7  10   3        124.42        121.25         6.79 o
   8  10   3          4.73         -2.99         2.99 o
   9  10   3        199.08        182.01         8.03 o
  10  10   3        180.02        165.10         8.25 o
  11  10   3          3.85          0.00         2.99 o
  12  10   3        270.77        291.60        10.46 o
  13  10   3        768.54        741.29        17.22 o
  14  10   3          8.21          5.48         2.92 o
  15  10   3         81.21         76.45         6.05 o
  16  10   3          8.65         11.84         3.76 o
  17  10   3          0.09         -0.74         3.42 o
  18  10   3          0.11         -3.25         3.25 o
  19  10   3          3.04          7.65         3.71 o
  20  10   3         29.63         36.28         7.73 o
  21  10   3        270.22        257.62        14.48 o
  22  10   3         41.71         45.27         8.56 o
  23  10   3          9.23         28.44         8.56 o
 -23  11   3        107.47        121.94        14.20 o
 -22  11   3         15.74         27.60         8.56 o
 -21  11   3         63.39         55.54         8.56 o
 -20  11   3         37.97         34.30         8.56 o
 -19  11   3          3.00         -4.23         4.23 o
 -18  11   3         30.06         49.93         7.21 o
 -17  11   3        147.53        164.00        10.64 o
 -16  11   3         18.33         14.72         5.06 o
 -15  11   3        186.08        146.75        15.32 o
 -14  11   3          0.27          4.18         4.10 o
 -13  11   3         74.31         70.72         6.40 o
 -12  11   3         86.42         88.07         6.79 o
 -11  11   3          3.47         -2.99         2.99 o
 -10  11   3         15.39         11.90         3.49 o
  -9  11   3         16.30          5.20         4.16 o
  -8  11   3         40.87         37.40         3.86 o
  -7  11   3          0.00          3.35         2.73 o
  -6  11   3       2479.75       2259.77        33.09 o
  -5  11   3       1303.84       1379.96        22.67 o
  -4  11   3       2576.74       2384.46        34.55 o
  -3  11   3        247.33        255.65        14.86 o
  -2  11   3         74.56         53.97         6.74 o
  -1  11   3        136.94        132.98        10.12 o
   0  11   3         42.64         36.43         4.73 o
   1  11   3         91.81         94.37         6.09 o
   2  11   3        105.30         90.94         6.98 o
   3  11   3        171.85        154.64         9.98 o
   4  11   3       2569.70       2367.91        35.03 o
   5  11   3        721.34        737.60        14.42 o
   6  11   3       1573.38       1463.44        24.07 o
   7  11   3         73.38         62.88         5.31 o
   8  11   3         11.74         11.71         3.85 o
   9  11   3         11.44         11.71         3.85 o
  10  11   3          0.47         -2.68         2.99 o
  11  11   3        234.52        223.47        11.36 o
  12  11   3         64.22         62.03        11.15 o
  13  11   3        672.30        671.94        18.18 o
  14  11   3          0.05         -2.99         2.99 o
  15  11   3         19.20         19.24         3.58 o
  16  11   3         19.64         17.21         4.04 o
  17  11   3        106.87        100.11         7.33 o
  18  11   3         37.05         56.66         7.21 o
  19  11   3          0.24         -4.46         4.46 o
  20  11   3         12.63         -3.35         5.46 o
  21  11   3          2.62          9.20         8.56 o
  22  11   3         14.57         23.42         8.56 o
 -21  12   3        139.29        163.82        13.77 o
 -20  12   3         28.35         26.77         7.73 o
 -19  12   3         10.81         18.40         8.56 o
 -18  12   3         15.50         19.47         7.21 o
 -17  12   3          0.06          0.00         4.23 o
 -16  12   3          7.96         24.54         7.73 o
 -15  12   3         34.97         47.48         7.73 o
 -14  12   3         10.68          5.35         4.46 o
 -13  12   3         15.99         18.40         5.46 o
 -12  12   3         15.23         21.51         7.31 o
 -11  12   3          0.06          1.91         3.86 o
 -10  12   3          3.77         -1.34         2.99 o
  -9  12   3        634.82        587.02        18.26 o
  -8  12   3          5.84          1.91         3.86 o
  -7  12   3         46.63         61.71         5.99 o
  -6  12   3         20.74         50.38         5.06 o
  -5  12   3        379.29        288.85        11.14 o
  -4  12   3        115.73        117.07         7.33 o
  -3  12   3         84.78         98.33         6.23 o
  -2  12   3        199.45        184.65        10.31 o
  -1  12   3       1268.59       1226.28        23.25 o
   0  12   3         37.91         31.17         4.73 o
   1  12   3          2.16         51.86        20.08 o
   2  12   3         45.39         42.38         5.99 o
   3  12   3        271.25        219.10         8.51 o
   4  12   3        197.51        200.82         8.51 o
   5  12   3         94.32         90.59         5.99 o
   6  12   3        472.27        542.24        15.67 o
   7  12   3        712.64        633.76        16.73 o
   8  12   3         62.67         35.37         5.06 o
   9  12   3         88.63         72.02         6.69 o
  10  12   3          0.61         -1.67         3.35 o
  11  12   3          5.06         -3.82         4.83 o
  12  12   3         21.05         26.77         7.73 o
  13  12   3         39.46         45.60         4.73 o
  14  12   3         10.63         11.71         3.58 o
  15  12   3        492.64        528.02        28.71 o
  16  12   3         52.26         58.79         7.21 o
  17  12   3         29.24         26.77         8.56 o
  18  12   3         36.50         37.18        10.16 o
  19  12   3        225.22        243.89        22.78 o
  20  12   3         17.66         11.15         7.73 o
 -19  13   3          0.91         -9.46         9.46 o
 -18  13   3         23.71         24.09        13.38 o
 -17  13   3         31.79         42.06         9.74 o
 -16  13   3        242.91        293.13        20.90 o
 -15  13   3         41.45         58.17        11.14 o
 -14  13   3          7.28         16.73         9.46 o
 -13  13   3          0.45          0.00         5.99 o
 -12  13   3          0.46          2.23         5.99 o
 -11  13   3        115.33        144.22        20.08 o
 -10  13   3         46.08         33.46         9.46 o
  -9  13   3         36.87         27.98         7.21 o
  -8  13   3         14.46         14.50         4.23 o
  -7  13   3        188.86        195.79        14.49 o
  -6  13   3        154.49        141.08         8.76 o
  -5  13   3        708.70        715.03        19.32 o
  -4  13   3          4.07         -1.67         3.38 o
  -3  13   3          0.89         -3.75         3.75 o
  -2  13   3        364.40        395.21        11.97 o
  -1  13   3          0.81          0.00         2.99 o
   0  13   3          3.89          3.72         4.31 o
   1  13   3        131.96        102.54         9.66 o
   2  13   3        241.28        222.17        10.64 o
   3  13   3         40.24         37.21         6.69 o
   4  13   3        120.41        119.18        11.59 o
   5  13   3       1934.89       1693.82        33.22 o
   6  13   3        100.90         99.65         7.21 o
   7  13   3         27.72         32.72         5.58 o
   8  13   3         38.94         33.99         6.69 o
   9  13   3        346.57        345.98        13.38 o
  10  13   3          0.16          6.69         3.35 o
  11  13   3         46.16         55.36         8.69 o
  12  13   3          2.42          0.96         9.38 o
  13  13   3        106.96        105.85         7.33 o
  14  13   3        245.49        272.06        13.38 o
  15  13   3         27.29         49.28         7.73 o
  16  13   3        172.63        207.39        22.10 o
  17  13   3        103.85        112.69        11.59 o
  18  13   3         16.94         13.38         7.73 o
  19  13   3          4.72        -11.15        13.38 o
 -17  14   3          0.01         -6.69         9.46 o
 -16  14   3         68.04         80.86        11.14 o
 -15  14   3          0.13         13.38         9.46 o
 -14  14   3         48.16         64.69        16.73 o
 -13  14   3         77.77         97.15        14.20 o
 -12  14   3         14.46         20.08         9.46 o
 -11  14   3         31.98         30.11        10.04 o
 -10  14   3         37.05         40.01        23.42 o
  -9  14   3         20.22         26.77         6.31 o
  -8  14   3         89.03         92.43         8.56 o
  -7  14   3        450.23        355.03        15.46 o
  -6  14   3          7.60          4.46         6.69 o
  -5  14   3         99.33         73.78         8.56 o
  -4  14   3        215.39        184.60        11.96 o
  -3  14   3        616.31        565.90        24.36 o
  -2  14   3          1.48          0.00         6.31 o
  -1  14   3          0.92          6.69         4.46 o
   0  14   3        256.37        328.52        13.77 o
   1  14   3         31.21         24.54         7.73 o
   2  14   3          0.24         -3.86         3.86 o
   3  14   3         41.19         30.11         6.69 o
   4  14   3          4.24          1.67         3.35 o
   5  14   3         37.67         37.21         6.69 o
   6  14   3        118.67        136.73        10.04 o
   7  14   3          4.82         -1.91         3.71 o
   8  14   3         31.41         37.58         6.69 o
   9  14   3          0.46          4.46         4.51 o
  10  14   3          3.57          6.69         4.23 o
  11  14   3         38.79         45.85         6.69 o
  12  14   3         55.71         59.77         7.21 o
  13  14   3         34.93         32.05         7.73 o
  14  14   3         52.12         53.50         9.47 o
  15  14   3          4.53         -6.31         6.31 o
  16  14   3          0.80         -4.46         4.46 o
  17  14   3        162.52        260.99        26.77 o
 -14  15   3         28.55         60.23        13.38 o
 -13  15   3        756.82        930.28        46.85 o
 -11  15   3         21.03         20.08        13.38 o
 -10  15   3          2.07          0.00        13.38 o
  -9  15   3        109.68        180.68        20.08 o
  -8  15   3         38.02         37.58        10.04 o
  -7  15   3          0.00          0.00         4.73 o
  -6  15   3         24.05         15.61         5.99 o
  -5  15   3         22.98          6.69         5.99 o
  -4  15   3        171.26        175.02        14.20 o
  -3  15   3         33.50         33.46         9.46 o
  -2  15   3        149.09        173.70        14.26 o
  -1  15   3        135.18        108.37         9.77 o
   0  15   3         36.10         44.93         9.01 o
   1  15   3          1.76         12.05         6.62 o
   2  15   3        124.32        137.02        11.59 o
   3  15   3        168.87        186.49        11.59 o
   4  15   3          2.92         -4.46         4.46 o
   5  15   3          0.71         -4.21         4.21 o
   6  15   3         88.69        109.70         9.74 o
   7  15   3        140.52        151.43        12.54 o
   8  15   3          1.06          2.68         5.06 o
   9  15   3         14.13         15.06         6.69 o
  10  15   3         21.70         23.42         6.69 o
  11  15   3         39.39         31.23         7.73 o
  12  15   3         96.75        153.52        11.59 o
  13  15   3          8.34          6.69         5.46 o
  14  15   3          4.34          2.23         7.73 o
 -11  16   3         14.50         33.46        13.38 o
 -10  16   3        181.21        194.07        26.77 o
  -9  16   3        212.89        281.07        26.77 o
  -8  16   3         37.60         40.15        13.38 o
  -7  16   3          0.32          0.00         5.99 o
  -6  16   3          0.40          2.23         6.69 o
  -5  16   3          0.33         -2.23         6.69 o
  -4  16   3          0.11          0.00         5.99 o
  -3  16   3         60.31         66.92        20.08 o
  -2  16   3         60.53         77.10         9.46 o
  -1  16   3         94.00        129.88        13.38 o
   0  16   3         84.16        105.10        11.14 o
   1  16   3         85.58         98.86        11.59 o
   2  16   3        243.58        273.28        16.47 o
   3  16   3          1.60         -5.02         5.46 o
   4  16   3          1.82         -1.67         5.46 o
   5  16   3         30.97         26.77         7.73 o
   6  16   3         19.57         24.54         8.41 o
   7  16   3         26.68         22.31         7.73 o
   8  16   3        147.00        132.59        11.59 o
   9  16   3        107.26        132.49        12.94 o
  10  16   3        110.68        136.18        12.54 o
  -5  17   3         24.55         36.81         9.46 o
  -4  17   3         12.79          2.23         5.99 o
  -3  17   3         52.94         40.67         9.46 o
  -2  17   3         20.87         26.77         9.46 o
  -1  17   3         54.72         54.37         9.46 o
   0  17   3         18.90         26.77         9.46 o
   1  17   3          0.01         -2.23         6.69 o
   2  17   3          8.63         -1.67         8.56 o
   3  17   3          0.56         -3.35         7.10 o
   4  17   3         15.04         11.15         7.73 o
 -29   0   4          6.43          6.69        13.38 o
 -28   0   4        580.36        783.02        53.54 o
 -27   0   4         19.91         33.46        13.38 o
 -26   0   4         87.30         73.61        20.08 o
 -25   0   4          0.20         -4.46         5.99 o
 -24   0   4          0.01         -4.46        13.38 o
 -23   0   4         32.39          6.69         9.46 o
 -22   0   4        157.05        121.79        23.42 o
 -21   0   4        312.55        293.00        23.42 o
 -20   0   4        435.88        433.27        36.81 o
 -19   0   4        774.87        673.27        25.71 o
 -18   0   4        324.16        292.73        16.06 o
 -17   0   4        173.95        163.12        20.08 o
 -16   0   4       1986.06       1801.01        77.00 o
 -15   0   4         60.69         54.65         6.57 o
 -14   0   4         29.25         42.62         3.86 o
 -13   0   4          4.06          3.19         4.72 o
 -12   0   4       3221.82       3421.69        52.54 o
 -11   0   4          4.75          3.35         4.73 o
 -10   0   4         88.03        101.79         5.99 o
  -9   0   4       3128.82       3123.33        68.58 o
  -8   0   4       5519.17       5513.98       167.70 o
  -7   0   4        325.94        327.95        20.08 o
  -6   0   4          0.51         -6.69        66.92 o
  -5   0   4       2354.14       2418.83        80.40 o
  -4   0   4       5116.88       4575.00        81.37 o
  -3   0   4        729.67        686.56        13.39 o
  -2   0   4       5938.32       5625.29       140.58 o
  -1   0   4      44573.80      45829.29       772.31 o
   0   0   4     912306.69     971889.38     20052.17 o
   1   0   4      28625.83      30764.27       646.83 o
   2   0   4         18.42         -4.73         4.73 o
   3   0   4       6997.24       6897.51       118.92 o
   4   0   4        923.93        833.65        17.74 o
   5   0   4       5342.01       5367.22        94.22 o
   6   0   4        683.53        740.51        16.48 o
   7   0   4       2083.79       2088.06        49.56 o
   8   0   4       5924.43       5889.84       128.07 o
   9   0   4       3730.52       3718.59        82.82 o
  10   0   4       1040.79       1016.05        43.51 o
  11   0   4        346.44        306.10         9.74 o
  12   0   4        273.46        318.79         9.74 o
  13   0   4         79.33         82.06         4.23 o
  14   0   4         45.53         44.04         3.71 o
  15   0   4         94.23         89.31         7.73 o
  16   0   4        109.73        100.64         7.21 o
  17   0   4        113.48        107.19         7.21 o
  18   0   4        201.71        193.65        10.64 o
  19   0   4       1076.19        997.69        23.06 o
  20   0   4        831.18        793.49        27.91 o
  21   0   4        484.26        477.45        15.24 o
  22   0   4         18.51         10.71         5.36 o
  23   0   4         55.64         41.73         5.74 o
  24   0   4         44.94         58.25         9.00 o
  25   0   4          0.37          5.02         6.70 o
  26   0   4         15.12         17.03         8.60 o
  27   0   4          0.25          4.46         5.99 o
  28   0   4       1305.43       1689.62       113.79 o
 -29   1   4        281.63        318.19        28.39 o
 -28   1   4        228.12        291.14        23.66 o
 -27   1   4          8.97         23.42        10.04 o
 -26   1   4        145.09        148.02        30.11 o
 -25   1   4        153.52        154.50        12.73 o
 -24   1   4          2.03         -1.67         5.46 o
 -23   1   4         29.23         26.77         6.69 o
 -22   1   4        416.32        353.29        16.73 o
 -21   1   4        184.38        156.82        10.64 o
 -20   1   4          5.05         10.04         4.83 o
 -19   1   4        269.31        250.76        11.36 o
 -18   1   4          1.68          0.00         3.35 o
 -17   1   4        182.12        181.10        12.56 o
 -16   1   4        566.80        548.44        14.78 o
 -15   1   4        888.80        858.70        14.42 o
 -14   1   4         11.00         25.60         4.81 o
 -13   1   4         65.57         74.16         3.57 o
 -12   1   4        510.93        545.97         8.76 o
 -11   1   4         19.10         30.49         2.73 o
 -10   1   4        556.64        607.83        13.39 o
  -9   1   4       1145.08       1151.19        17.66 o
  -8   1   4         77.63         80.80         4.46 o
  -7   1   4       3120.82       3295.96        73.33 o
  -6   1   4         10.41          6.69         6.66 o
  -5   1   4          0.32         -0.61         6.66 o
  -4   1   4        290.78        306.09         6.05 o
  -3   1   4       1934.17       1959.08        26.40 o
  -2   1   4      15626.69      15388.66       170.35 o
  -1   1   4       1578.11       1890.83        45.44 o
   0   1   4      37534.68      39932.07       521.31 o
   1   1   4      18015.75      17780.93       213.14 o
   2   1   4       6165.59       6513.73       118.76 o
   3   1   4       2222.18       2164.95        28.18 o
   4   1   4       4055.09       4035.63        46.31 o
   5   1   4        195.75        188.29         5.26 o
   6   1   4        735.43        762.09        13.52 o
   7   1   4        222.28        239.94         4.77 o
   8   1   4          5.06          5.35         2.99 o
   9   1   4         15.74         24.54         2.99 o
  10   1   4        383.90        353.88         7.69 o
  11   1   4        367.07        400.93         8.87 o
  12   1   4        679.53        686.68        11.19 o
  13   1   4          4.34         12.43         2.53 o
  14   1   4        351.67        362.58        10.61 o
  15   1   4        196.47        196.09         7.30 o
  16   1   4       1233.33       1107.05        17.40 o
  17   1   4        903.09        841.79        14.81 o
  18   1   4        447.25        445.09        10.68 o
  19   1   4        155.88        160.98        10.13 o
  20   1   4         18.50         12.27         2.85 o
  21   1   4         20.98         23.73         5.29 o
  22   1   4         22.27         18.74         3.35 o
  23   1   4        132.60        131.10         7.39 o
  24   1   4        115.72        112.91         6.67 o
  25   1   4         77.13         87.93         6.25 o
  26   1   4         42.21         65.93         7.48 o
  27   1   4         37.13         42.54         6.79 o
  28   1   4         31.15         30.98         5.80 o
 -29   2   4         51.09         63.75        14.20 o
 -28   2   4         87.80         88.67        16.73 o
 -27   2   4          0.88          0.00         9.46 o
 -26   2   4          1.30         -9.46         9.46 o
 -25   2   4          1.48          8.92         7.73 o
 -24   2   4         20.33         13.38         6.69 o
 -23   2   4         13.02          6.69         5.06 o
 -22   2   4        965.25        882.31        24.14 o
 -21   2   4        260.31        264.66        13.38 o
 -20   2   4          2.22          2.97         3.25 o
 -19   2   4         78.61         65.72         6.69 o
 -18   2   4       4957.13       4831.65        78.67 o
 -17   2   4        223.08        223.29        10.64 o
 -16   2   4         89.20         90.96         6.69 o
 -15   2   4        110.52        119.23         4.73 o
 -14   2   4        483.58        520.13         8.76 o
 -13   2   4          0.48          3.74         3.84 o
 -12   2   4          0.40          3.35         3.34 o
 -11   2   4        719.78        768.91        12.97 o
 -10   2   4      11807.74      12409.96       136.78 o
  -9   2   4         26.96         25.46         3.34 o
  -8   2   4        438.92        415.47        11.59 o
  -7   2   4         16.94         11.15         3.86 o
  -6   2   4         39.43         50.41         4.73 o
  -5   2   4         45.79         36.81         3.94 o
  -4   2   4         21.25         22.13         3.35 o
  -3   2   4       2849.17       2738.31        38.97 o
  -2   2   4      21812.99      21907.52       389.30 o
  -1   2   4      19278.18      18365.61       301.03 o
   0   2   4          0.19          6.08         3.84 o
   2   2   4       4074.01       4329.84        83.56 o
   3   2   4       4144.70       4140.35        50.60 o
   4   2   4        582.50        609.40        12.01 o
   5   2   4          0.41          0.29         4.70 o
   6   2   4        241.74        226.44         4.99 o
   7   2   4        119.40        152.64         2.79 o
   8   2   4        475.03        475.47         6.56 o
   9   2   4       1481.19       1581.44        19.07 o
  10   2   4       9525.34      10166.76       114.15 o
  11   2   4        575.35        581.24         9.56 o
  12   2   4         56.42         56.02         4.05 o
  13   2   4         92.72         83.98         4.51 o
  14   2   4        476.67        488.77         9.56 o
  15   2   4         31.11         30.25         2.85 o
  16   2   4          6.56          8.92         2.85 o
  17   2   4        102.67        100.40         5.52 o
  18   2   4       5421.90       5220.42        64.19 o
  19   2   4         20.54         18.25         3.07 o
  20   2   4        153.92        146.37         6.84 o
  21   2   4         10.52         12.17         3.07 o
  22   2   4       1576.57       1497.27        23.79 o
  23   2   4         84.07         78.21         5.52 o
  24   2   4         11.70          7.30         3.07 o
  25   2   4          0.01          2.43         3.07 o
  26   2   4         12.58         28.25         5.10 o
  27   2   4         19.27         22.58         5.10 o
  28   2   4          9.07         10.21         4.40 o
 -29   3   4          1.71         13.38         9.46 o
 -28   3   4        496.77        582.50        20.82 o
 -27   3   4         35.20         42.66         6.05 o
 -26   3   4         50.15         36.28         7.73 o
 -25   3   4          0.54         -1.67         6.69 o
 -24   3   4        104.65        123.35         9.40 o
 -23   3   4          8.89          5.35         5.06 o
 -22   3   4         93.60         81.70        10.04 o
 -21   3   4          6.89         13.38         5.06 o
 -20   3   4         50.66         30.11         6.69 o
 -19   3   4       1427.92       1345.99        27.47 o
 -18   3   4       2045.19       2003.05        34.04 o
 -17   3   4       1324.21       1272.53        24.47 o
 -16   3   4        459.99        428.30        11.50 o
 -15   3   4        107.07        111.37         6.34 o
 -14   3   4          1.32          8.92         3.33 o
 -13   3   4        194.42        199.62         4.36 o
 -12   3   4        625.48        601.83         9.98 o
 -11   3   4         10.25         11.36         3.33 o
 -10   3   4        186.19        194.19         3.35 o
  -9   3   4        122.28        107.85         2.85 o
  -8   3   4       1464.91       1490.96        18.34 o
  -7   3   4        286.29        289.22        11.38 o
  -6   3   4        152.33        146.98         5.80 o
  -5   3   4        496.88        450.74        10.04 o
  -4   3   4       2261.58       2228.85        35.91 o
  -3   3   4          4.06          3.51         3.34 o
  -2   3   4        213.00        193.68         4.73 o
  -1   3   4       1103.62       1276.66        47.91 o
   0   3   4         47.26         48.70         2.99 o
   1   3   4       2354.66       2379.37        34.07 o
   2   3   4          2.81          6.90         3.85 o
   3   3   4         94.82         88.08         3.15 o
   4   3   4         82.02         89.77         2.85 o
   5   3   4       1231.72       1297.62        17.66 o
   6   3   4         35.86         42.49         2.53 o
   7   3   4        501.26        506.33         8.42 o
   8   3   4       1964.36       1929.01        26.21 o
   9   3   4        335.25        340.82         6.98 o
  10   3   4          2.99          6.69         2.99 o
  11   3   4       1824.26       1839.53        26.20 o
  12   3   4          0.61          0.00         2.73 o
  13   3   4         22.30         21.99         2.73 o
  14   3   4        309.95        294.67         7.39 o
  15   3   4         58.90         60.42         4.69 o
  16   3   4        319.41        277.48         8.11 o
  17   3   4        980.50        975.87        16.59 o
  18   3   4        260.84        249.09         8.42 o
  19   3   4         87.87         84.17         9.20 o
  20   3   4          8.04         18.74         3.07 o
  21   3   4        465.30        408.53        11.19 o
  22   3   4        156.49        155.56         9.85 o
  23   3   4          0.04          1.67         2.85 o
  24   3   4          7.42          8.18         3.49 o
  25   3   4         10.01          7.53         3.58 o
  26   3   4         16.43         15.61         4.73 o
  27   3   4         61.25         48.52         6.86 o
  28   3   4        269.05        272.86        19.32 o
 -28   4   4         48.37         34.42         6.05 o
 -27   4   4          0.64         -4.83         4.83 o
 -26   4   4         13.60         14.50         4.73 o
 -25   4   4         27.77          5.74         4.04 o
 -24   4   4          0.57         -3.46         3.46 o
 -23   4   4          0.20          1.49         3.71 o
 -22   4   4         50.04         62.23         6.98 o
 -21   4   4          2.53         -2.01         3.29 o
 -20   4   4        739.79        816.44        16.90 o
 -19   4   4       2416.30       2291.39        35.18 o
 -18   4   4          0.33          6.02         3.15 o
 -17   4   4         72.38         71.32         4.23 o
 -16   4   4        338.08        333.65         8.76 o
 -15   4   4        322.56        265.84         7.39 o
 -14   4   4       1269.24       1148.76        16.55 o
 -13   4   4         60.09         78.41         5.77 o
 -12   4   4       1353.98       1365.21        19.83 o
 -11   4   4        903.30        950.49        12.58 o
 -10   4   4        271.37        273.12         5.10 o
  -9   4   4        194.38        207.77         4.26 o
  -8   4   4       1345.62       1549.18        18.37 o
  -7   4   4         35.74         36.33         2.37 o
  -6   4   4        358.38        390.46         6.12 o
  -5   4   4       1156.93       1162.29        14.64 o
  -4   4   4       5893.70       6091.29        68.69 o
  -3   4   4          4.74          3.27         3.33 o
  -2   4   4       3140.76       3076.99        33.58 o
  -1   4   4        269.43        324.94         9.76 o
   0   4   4         85.99         75.24         2.68 o
   1   4   4       2783.24       2671.33        31.40 o
   2   4   4        845.56        905.69        16.93 o
   3   4   4         16.04         22.04         2.99 o
   4   4   4        187.84        195.72         7.73 o
   5   4   4       2039.33       2077.35        27.07 o
   6   4   4        460.78        506.71         9.27 o
   7   4   4        101.25        134.57         3.46 o
   8   4   4       4872.06       5091.42        64.27 o
   9   4   4         31.45         22.94         2.73 o
  10   4   4         17.13         15.61         2.73 o
  11   4   4        792.01        781.55        13.11 o
  12   4   4          0.17          4.46         2.73 o
  13   4   4       1147.33       1125.07        18.74 o
  14   4   4         83.49         86.63         5.74 o
  15   4   4        339.36        331.71         8.42 o
  16   4   4        706.23        687.81        12.98 o
  17   4   4        290.25        240.44         8.56 o
  18   4   4         41.91         30.42         4.08 o
  19   4   4       1329.97       1284.99        20.96 o
  20   4   4        811.37        859.35        16.35 o
  21   4   4        867.61        838.23        19.42 o
  22   4   4        558.20        563.09        13.63 o
  23   4   4         96.86         90.72         6.58 o
  24   4   4         36.91         41.42         6.43 o
  25   4   4         33.80         36.63         5.10 o
  26   4   4         20.43         33.46         6.79 o
  27   4   4          8.84         13.38         4.04 o
 -28   5   4          0.37         -6.69         6.69 o
 -27   5   4         12.93          9.13         5.74 o
 -26   5   4          2.63          3.82         5.80 o
 -25   5   4          0.86          1.34         5.06 o
 -24   5   4          0.15          0.00         4.23 o
 -23   5   4         32.49         29.44         4.46 o
 -22   5   4        391.26        411.52        13.38 o
 -21   5   4          0.00          2.97         3.46 o
 -20   5   4        250.29        277.05        10.57 o
 -19   5   4        548.71        534.18        13.38 o
 -18   5   4        646.80        707.96        15.61 o
 -17   5   4        239.22        217.98        10.40 o
 -16   5   4         62.78         58.83         4.23 o
 -15   5   4        213.22        208.00         9.79 o
 -14   5   4       7983.65       7545.91        81.72 o
 -13   5   4        143.14        142.49         5.52 o
 -12   5   4         21.24         17.40         2.49 o
 -11   5   4         34.32         31.12         2.23 o
 -10   5   4         25.23         16.36         2.23 o
  -9   5   4        112.16        110.55         4.07 o
  -8   5   4        155.51        185.29         4.14 o
  -7   5   4       1394.59       1404.23        16.51 o
  -6   5   4       1221.26       1266.09        14.26 o
  -5   5   4        211.71        242.86         4.38 o
  -4   5   4        394.10        357.36         5.57 o
  -3   5   4        609.56        578.62         8.03 o
  -2   5   4      16134.42      16170.36       179.65 o
  -1   5   4       1314.69       1358.20        52.74 o
   0   5   4        143.45        154.24         3.43 o
   1   5   4       2932.59       2919.79        31.62 o
   2   5   4       9988.50      10336.25       162.21 o
   3   5   4        229.52        219.95         4.91 o
   4   5   4          0.15          0.00         4.70 o
   5   5   4        294.33        317.26         7.33 o
   6   5   4       1279.46       1286.76        20.70 o
   7   5   4        783.70        801.44        12.82 o
   8   5   4        445.13        466.36         9.27 o
   9   5   4        227.35        230.39         6.43 o
  10   5   4         43.44         61.71         3.93 o
  11   5   4        411.21        397.73         9.27 o
  12   5   4        516.13        507.37        11.47 o
  13   5   4        287.02        257.38         9.48 o
  14   5   4       2026.72       1885.79        28.60 o
  15   5   4         16.74         10.60         2.85 o
  16   5   4         14.06          5.15         2.82 o
  17   5   4        170.82        139.18         6.56 o
  18   5   4        422.79        459.75        11.56 o
  19   5   4         66.43         70.62         8.03 o
  20   5   4          1.72          2.23         4.82 o
  21   5   4         27.32         26.23         4.99 o
  22   5   4        433.41        458.59        19.45 o
  23   5   4          6.58          6.69         3.49 o
  24   5   4          0.67         -0.84         3.58 o
  25   5   4         13.83          9.56         4.04 o
  26   5   4          0.08         -3.58         3.58 o
  27   5   4          6.49          2.68         5.06 o
 -27   6   4         40.48         28.11        11.14 o
 -26   6   4         31.38         35.97         8.56 o
 -25   6   4         32.31         33.46         9.74 o
 -24   6   4          0.36         -5.46         5.46 o
 -23   6   4        204.58        186.69        12.74 o
 -22   6   4         22.28         14.72         7.34 o
 -21   6   4         70.07         64.48         7.87 o
 -20   6   4        220.34        230.96        12.53 o
 -19   6   4          1.98          1.34         5.06 o
 -18   6   4        139.63        136.62        10.62 o
 -17   6   4        311.12        297.40        10.46 o
 -16   6   4         93.73         99.45         7.33 o
 -15   6   4       1726.77       1686.15        26.32 o
 -14   6   4        863.33        906.85        24.43 o
 -13   6   4          1.06          3.35         3.49 o
 -12   6   4        922.43        896.10        14.15 o
 -11   6   4        416.66        407.68         8.42 o
 -10   6   4        133.69        135.03         3.79 o
  -9   6   4        267.44        268.39         5.32 o
  -8   6   4        508.64        500.61         7.76 o
  -7   6   4       1970.42       2002.37        24.11 o
  -6   6   4        182.70        178.38         5.59 o
  -5   6   4         32.07         22.06         2.37 o
  -4   6   4        373.59        369.96         6.20 o
  -3   6   4       2297.73       2400.81        25.67 o
  -2   6   4       2497.47       2488.24        29.16 o
  -1   6   4         63.52        108.30        11.74 o
   0   6   4       1199.28       1276.73        15.25 o
   1   6   4       3045.64       3018.93        33.57 o
   2   6   4         40.63         40.15         3.35 o
   3   6   4       2421.14       2521.26        36.33 o
   4   6   4         89.29         85.27         3.58 o
   5   6   4          5.30         14.24         3.60 o
   6   6   4        455.52        479.67        10.46 o
   7   6   4       1302.78       1347.19        22.61 o
   8   6   4        185.94        209.87         7.33 o
   9   6   4        111.98        108.10         3.71 o
  10   6   4        242.40        247.66         6.43 o
  11   6   4        238.15        241.15         6.43 o
  12   6   4          0.01          7.91         2.92 o
  13   6   4        267.56        249.04         8.27 o
  14   6   4       1129.77       1105.92        20.39 o
  15   6   4        590.21        646.51        15.16 o
  16   6   4         21.59         20.54         3.46 o
  17   6   4         93.85         82.34         6.05 o
  18   6   4         63.19         62.60         6.34 o
  19   6   4         57.88         70.32         6.05 o
  20   6   4         36.79         33.74         4.46 o
  21   6   4         59.01         61.30         7.64 o
  22   6   4         67.87         64.84         6.43 o
  23   6   4         19.16         22.03         5.55 o
  24   6   4         47.79         66.57         6.79 o
  25   6   4          0.38         -1.67         3.58 o
  26   6   4          0.07         -1.57         4.83 o
 -27   7   4          8.04          6.69         6.69 o
 -26   7   4          7.99         15.06        10.65 o
 -25   7   4        126.61        155.32        14.53 o
 -24   7   4         53.02         56.09         9.74 o
 -23   7   4          0.15          1.67         5.46 o
 -22   7   4          5.18          9.37         5.06 o
 -21   7   4         49.04         55.42         7.87 o
 -20   7   4         20.10         21.41         5.80 o
 -19   7   4         71.20         62.26         7.87 o
 -18   7   4          6.59          4.02         5.06 o
 -17   7   4        319.65        347.63        13.29 o
 -16   7   4          7.82          2.87         3.73 o
 -15   7   4        914.03        840.29        20.31 o
 -14   7   4       1353.42       1248.39        26.46 o
 -13   7   4        822.11        817.25        28.56 o
 -12   7   4       3960.21       3687.49        49.49 o
 -11   7   4          0.33         -2.73         2.73 o
 -10   7   4         16.04         15.14         2.76 o
  -9   7   4          8.34         11.15         2.73 o
  -8   7   4       2392.32       2402.90        30.94 o
  -7   7   4        142.87        144.15         5.52 o
  -6   7   4         43.93         40.72         2.85 o
  -5   7   4         12.95         16.73         2.54 o
  -4   7   4        667.91        722.47        11.00 o
  -3   7   4          3.67          2.30         2.73 o
  -2   7   4         95.06         92.77         5.37 o
  -1   7   4        359.32        389.57         6.67 o
   0   7   4         58.47         66.23         2.99 o
   1   7   4         13.94         30.53         7.85 o
   2   7   4        225.12        204.50         6.05 o
   3   7   4         32.64         26.42         2.99 o
   4   7   4        726.76        766.12        14.19 o
   5   7   4         55.89         42.53         3.11 o
   6   7   4         48.55         35.17         3.25 o
   7   7   4        225.41        246.34         7.33 o
   8   7   4        470.60        538.79        11.14 o
   9   7   4        225.57        231.22         7.33 o
  10   7   4          0.11         -0.16         3.34 o
  11   7   4         46.73         43.40         4.04 o
  12   7   4       4340.98       4045.58        59.83 o
  13   7   4        188.42        228.39        14.49 o
  14   7   4        158.39        195.21        20.19 o
  15   7   4         33.62         21.99         5.16 o
  16   7   4         46.55         41.71         3.86 o
  17   7   4        362.48        360.94        10.52 o
  18   7   4        133.92        145.03         7.27 o
  19   7   4         24.94         21.36         3.86 o
  20   7   4         20.08         11.90         3.46 o
  21   7   4          7.76          3.72         3.46 o
  22   7   4         26.23         21.99         4.04 o
  23   7   4          2.95          1.67         5.52 o
  24   7   4         50.46         41.57         7.50 o
  25   7   4         50.41         47.77         6.79 o
  26   7   4         21.91         22.75         7.87 o
 -26   8   4         21.45         42.12         8.56 o
 -25   8   4        373.82        467.95        20.12 o
 -24   8   4        148.58        178.50        16.29 o
 -23   8   4         18.62         22.31         7.73 o
 -22   8   4         44.30         53.53         8.15 o
 -21   8   4         42.87         40.15         7.21 o
 -20   8   4        135.67        150.51        11.59 o
 -19   8   4          3.09          4.02         5.06 o
 -18   8   4        498.22        475.43        15.67 o
 -17   8   4       1794.77       1685.93        34.74 o
 -16   8   4        131.49        124.27         9.52 o
 -15   8   4          0.10         -1.67         5.46 o
 -14   8   4       5761.31       5322.66       140.92 o
 -13   8   4       1421.64       1342.54        38.76 o
 -12   8   4        225.46        211.29         8.41 o
 -11   8   4         50.47         44.95         4.49 o
 -10   8   4          1.11         -2.23         2.99 o
  -9   8   4          0.25         -2.73         2.73 o
  -8   8   4        315.28        295.58        12.42 o
  -7   8   4          3.62          0.00         2.53 o
  -6   8   4        603.48        550.12        10.08 o
  -5   8   4       1210.20       1225.23        18.16 o
  -4   8   4        725.18        746.05        11.74 o
  -3   8   4         76.96         95.82         4.03 o
  -2   8   4         71.39         96.77         3.35 o
  -1   8   4         32.10         34.99         2.67 o
   0   8   4          6.20          8.24         2.99 o
   1   8   4          1.25          2.70         2.99 o
   2   8   4       1011.53        977.87        15.31 o
   3   8   4        109.44        121.87         5.46 o
   4   8   4          0.68         13.38         2.99 o
   5   8   4        154.98        142.05         5.99 o
   6   8   4          0.38         -2.68         2.99 o
   7   8   4        327.98        287.01         8.03 o
   8   8   4        107.54        100.09         6.35 o
   9   8   4        348.73        336.35         9.89 o
  10   8   4        142.68        145.06         7.33 o
  11   8   4          0.11         -1.34         2.99 o
  12   8   4          3.78          8.92         3.57 o
  13   8   4        491.44        557.45        13.87 o
  14   8   4       5994.92       5484.95        79.00 o
  15   8   4       1522.97       1403.10        27.26 o
  16   8   4        168.00        163.28         7.95 o
  17   8   4        154.95        170.02         8.87 o
  18   8   4        464.39        461.34        12.32 o
  19   8   4         10.37          7.36         3.15 o
  20   8   4         32.87         39.64         5.46 o
  21   8   4         13.39         15.19         3.58 o
  22   8   4         40.91         31.07         6.35 o
  23   8   4          0.05          0.00         4.04 o
  24   8   4          0.31          4.78         4.04 o
  25   8   4        262.60        352.46        17.39 o
 -25   9   4         30.82         46.84         8.92 o
 -24   9   4         13.05         16.06         8.83 o
 -23   9   4         12.62         15.89         8.56 o
 -22   9   4        170.45        202.48        18.52 o
 -21   9   4          8.31          6.69         5.06 o
 -20   9   4          1.44          6.69         4.23 o
 -19   9   4         64.18         85.15         8.76 o
 -18   9   4         69.43         68.42         7.87 o
 -17   9   4          2.80          3.35         4.23 o
 -16   9   4         10.13          5.74         6.76 o
 -15   9   4          1.59          2.87         4.83 o
 -14   9   4        151.68        136.61         8.76 o
 -13   9   4        809.13        719.19        19.32 o
 -12   9   4        577.81        583.22        20.84 o
 -11   9   4        595.93        522.54        14.11 o
 -10   9   4         85.38         62.26         6.49 o
  -9   9   4         38.73         40.47         4.04 o
  -8   9   4          0.04         -0.96         2.53 o
  -7   9   4       1000.00        913.12        14.99 o
  -6   9   4        126.16        124.19         5.52 o
  -5   9   4         26.80         36.43         3.25 o
  -4   9   4        394.81        370.16         8.42 o
  -3   9   4        102.59        105.66         5.06 o
  -2   9   4          9.92         15.61         2.73 o
  -1   9   4        438.26        416.38         8.42 o
   0   9   4         46.96         46.11         3.07 o
   1   9   4         81.74        101.98         7.22 o
   2   9   4       1235.66       1153.19        18.07 o
   3   9   4        295.39        295.26         6.98 o
   4   9   4        292.39        269.46         6.89 o
   5   9   4       1805.74       1627.11        27.26 o
   6   9   4        452.33        453.86        11.14 o
   7   9   4        196.44        190.07         8.03 o
   8   9   4        200.18        195.00         7.33 o
   9   9   4          1.23         -2.99         2.99 o
  10   9   4        265.07        262.77         9.89 o
  11   9   4         81.48         89.47         6.09 o
  12   9   4         81.98         94.37         7.33 o
  13   9   4        337.57        333.55        12.61 o
  14   9   4        193.67        238.75        10.45 o
  15   9   4          0.02         -2.97         3.25 o
  16   9   4         68.22         58.89         6.05 o
  17   9   4          3.60          6.02         3.99 o
  18   9   4        519.55        555.53        14.47 o
  19   9   4         53.78         51.09         5.74 o
  20   9   4        112.11        110.80        10.33 o
  21   9   4         94.67         97.38         7.33 o
  22   9   4        212.42        225.06        12.29 o
  23   9   4        163.64        193.02        14.48 o
  24   9   4          0.00          0.61         5.74 o
 -24  10   4          2.68          0.00        13.38 o
 -23  10   4         14.01         31.23        13.67 o
 -22  10   4         28.38         47.80         9.74 o
 -21  10   4        195.26        192.34        13.77 o
 -20  10   4        288.11        237.77        12.74 o
 -19  10   4          3.41         -3.86         3.86 o
 -18  10   4          2.15         -3.71         3.71 o
 -17  10   4          0.07         -1.91         3.86 o
 -16  10   4        598.81        512.19        19.32 o
 -15  10   4          0.04          2.23         4.83 o
 -14  10   4          4.10          0.96         3.86 o
 -13  10   4        134.13        112.29        14.54 o
 -12  10   4       1026.39        995.81        20.00 o
 -11  10   4        166.17        164.13         9.05 o
 -10  10   4         57.12         63.14         5.99 o
  -9  10   4        105.10        100.15         6.79 o
  -8  10   4         79.07         90.62         5.74 o
  -7  10   4        272.48        270.06         8.51 o
  -6  10   4        423.12        405.24         9.48 o
  -5  10   4        126.42        137.29         8.40 o
  -4  10   4       1655.12       1631.47        24.29 o
  -3  10   4        116.17        116.34         5.46 o
  -2  10   4          8.24         -1.34         2.99 o
  -1  10   4         61.93         57.35         4.04 o
   0  10   4         14.01         12.27         3.49 o
   1  10   4        123.66        115.58         5.46 o
   2  10   4          7.95          2.23         2.73 o
   3  10   4        389.10        381.98         9.27 o
   4  10   4       4511.86       4290.31        61.66 o
   5  10   4        575.33        578.16        12.54 o
   6  10   4        132.58        114.49         6.91 o
   7  10   4         16.26         15.89         3.60 o
   8  10   4        147.56        149.34         8.03 o
   9  10   4         81.65         62.43         4.73 o
  10  10   4         11.32          2.68         4.28 o
  11  10   4        287.31        263.76        11.65 o
  12  10   4       2484.33       2448.42        41.30 o
  13  10   4          0.63          3.72         3.25 o
  14  10   4        128.43        125.18         8.03 o
  15  10   4         23.14         17.50         4.27 o
  16  10   4       1261.05       1036.38        20.36 o
  17  10   4         86.49         78.17         7.48 o
  18  10   4         12.16          3.82         4.30 o
  19  10   4        114.76         95.78        12.56 o
  20  10   4        117.48         96.31         7.87 o
  21  10   4         32.96         37.92         7.21 o
  22  10   4          2.52         -4.73         4.73 o
  23  10   4        138.78        152.17        13.07 o
 -22  11   4        101.56        122.35        12.54 o
 -21  11   4         25.30         35.97         8.56 o
 -20  11   4         23.70         13.38         8.56 o
 -19  11   4          1.64          1.34         5.06 o
 -18  11   4          3.21          8.03         5.06 o
 -17  11   4        307.74        317.69        15.67 o
 -16  11   4         64.92         63.75         6.69 o
 -15  11   4          2.68          4.02         5.06 o
 -14  11   4         36.96         35.22        10.17 o
 -13  11   4         51.23         38.39         7.73 o
 -12  11   4         47.32         42.38         5.99 o
 -11  11   4         19.46         25.65         3.58 o
 -10  11   4        205.90        218.10        14.45 o
  -9  11   4         57.19         39.82         4.78 o
  -8  11   4          6.13         11.56         2.92 o
  -7  11   4         17.30         33.46         4.04 o
  -6  11   4         28.53         23.30         5.80 o
  -5  11   4        306.96        328.80        11.36 o
  -4  11   4       1583.82       1493.34        29.17 o
  -3  11   4       1519.98       1445.61        28.30 o
  -2  11   4        160.32        143.20        10.63 o
  -1  11   4          0.34         -3.35         3.35 o
   0  11   4         16.60          9.37         2.99 o
   1  11   4          0.97         -2.23         2.73 o
   2  11   4         30.12         23.05         3.46 o
   3  11   4        165.42        177.03         8.03 o
   4  11   4       3132.37       2936.62        41.33 o
   5  11   4        393.07        423.89        10.57 o
   6  11   4       2118.00       1978.92        33.30 o
   7  11   4        193.31        193.47        12.11 o
   8  11   4         94.05         72.37         6.69 o
   9  11   4          5.32         -1.67         3.35 o
  10  11   4         18.36          8.60         4.04 o
  11  11   4         26.18         24.76         4.73 o
  12  11   4          2.56         -1.67         3.58 o
  13  11   4        142.15        134.08         8.68 o
  14  11   4        166.73        153.03        10.04 o
  15  11   4        377.93        380.83        12.94 o
  16  11   4         37.81         37.51         6.29 o
  17  11   4         23.94         14.50         4.83 o
  18  11   4         26.68         40.15         7.73 o
  19  11   4         15.12         16.06         5.06 o
  20  11   4          0.14         -2.23         4.23 o
  21  11   4          6.36          3.35         5.46 o
 -21  12   4          3.90          8.36         5.46 o
 -20  12   4          1.81          8.92         7.73 o
 -19  12   4         18.29         17.57         8.87 o
 -18  12   4        129.95        153.48        12.25 o
 -17  12   4         13.73         11.71         6.69 o
 -16  12   4        114.77        139.44        10.64 o
 -15  12   4        303.99        310.80        14.38 o
 -14  12   4         28.68         36.55         6.69 o
 -13  12   4         50.63         58.79         9.66 o
 -12  12   4          0.05         -3.86         3.86 o
 -11  12   4          9.05          4.02         4.46 o
 -10  12   4        263.39        264.46        16.53 o
  -9  12   4        177.53        177.04        21.22 o
  -8  12   4         58.07         64.07         7.21 o
  -7  12   4        600.47        572.91        21.25 o
  -6  12   4       8271.15       7974.03       124.76 o
  -5  12   4         26.55         46.31         6.61 o
  -4  12   4        236.75        208.01        10.64 o
  -3  12   4         87.35         75.13         6.69 o
  -2  12   4         36.42         42.16         9.66 o
  -1  12   4         12.95          8.36         3.35 o
   0  12   4        169.05        185.12         8.76 o
   1  12   4          0.03          1.67         3.35 o
   2  12   4         35.62         25.43         4.04 o
   3  12   4         50.99         33.20         8.73 o
   4  12   4        171.38        162.25         8.33 o
   5  12   4        253.18        261.18        10.45 o
   6  12   4       4591.17       4414.67        65.82 o
   7  12   4        183.54        181.48         9.40 o
   8  12   4          1.06          0.00         3.35 o
   9  12   4        159.35        151.21         9.74 o
  10  12   4         79.24         71.52         7.73 o
  11  12   4         15.23         22.04         4.46 o
  12  12   4          0.27          0.00         3.86 o
  13  12   4         80.73         87.99         9.70 o
  14  12   4         68.34         60.23         7.89 o
  15  12   4         81.99         94.62        10.82 o
  16  12   4         23.27         22.75        10.41 o
  17  12   4          1.71         -2.23         3.86 o
  18  12   4         20.84         10.52         5.27 o
  19  12   4         39.74         33.46         8.56 o
  20  12   4         13.51          3.35         5.46 o
 -19  13   4          0.00         -5.02        16.73 o
 -18  13   4         25.69         23.42         9.46 o
 -17  13   4        108.57        118.93        16.06 o
 -16  13   4        699.23        893.23        35.26 o
 -15  13   4         77.09         98.42        11.14 o
 -14  13   4          6.33         39.19        16.73 o
 -13  13   4          0.47          8.92         6.69 o
 -12  13   4         46.53         45.50        11.14 o
 -11  13   4         98.59         99.53        17.55 o
 -10  13   4         88.31         65.30         7.73 o
  -9  13   4         23.10         33.46         7.73 o
  -8  13   4          0.22         -1.34         6.62 o
  -7  13   4        307.08        299.39        18.51 o
  -6  13   4        281.77        291.74        11.97 o
  -5  13   4       1021.56       1001.04        23.06 o
  -4  13   4         11.83          5.74         6.76 o
  -3  13   4        483.90        490.87        15.46 o
  -2  13   4         15.42         10.52         5.66 o
  -1  13   4        112.38        101.30         8.69 o
   0  13   4         99.18        105.97         8.69 o
   1  13   4          4.37          0.96         3.71 o
   2  13   4          7.85          4.46         4.23 o
   3  13   4         84.04         79.28         7.87 o
   4  13   4         29.13         29.64         5.46 o
   5  13   4        448.97        442.82        21.82 o
   6  13   4        122.48        120.93        15.66 o
   7  13   4          3.23          4.46         4.21 o
   8  13   4         34.89         40.50         7.73 o
   9  13   4         90.14         70.38         8.56 o
  10  13   4         13.87          6.69         3.86 o
  11  13   4         15.68         10.04         5.46 o
  12  13   4        190.25        230.73        13.77 o
  13  13   4          0.60          5.35         4.46 o
  14  13   4          9.10         13.38         5.46 o
  15  13   4         47.67         55.94         7.73 o
  16  13   4        389.07        458.81        24.36 o
  17  13   4          1.04         10.04        10.04 o
  18  13   4          2.09         -2.23         6.69 o
 -17  14   4          6.03          6.69         9.46 o
 -16  14   4         31.45         37.47        11.14 o
 -15  14   4          2.75          0.00        13.38 o
 -14  14   4          1.69         -6.69         9.46 o
 -13  14   4         10.66         13.38         9.46 o
 -12  14   4          0.01          3.35        10.04 o
 -11  14   4          1.25         -4.46         6.69 o
 -10  14   4          1.56          0.00         9.46 o
  -9  14   4         91.53         66.18        14.02 o
  -8  14   4         31.59         55.94         7.73 o
  -7  14   4         87.93         79.37         9.24 o
  -6  14   4          7.23          6.69         4.73 o
  -5  14   4        344.27        315.20        17.51 o
  -4  14   4        114.29         96.61        13.51 o
  -3  14   4         21.39         20.08         5.99 o
  -2  14   4         10.73         22.31         5.99 o
  -1  14   4          3.32         -4.46         7.36 o
   0  14   4        263.97        321.02        14.48 o
   1  14   4         27.69         48.75         7.73 o
   2  14   4          7.98          2.23         3.86 o
   3  14   4        227.90        236.42        13.77 o
   4  14   4        252.87        221.55        22.25 o
   5  14   4          3.79          6.69         4.46 o
   6  14   4         83.15         76.39         8.56 o
   7  14   4          1.32          6.69         4.46 o
   8  14   4         16.54         13.38         7.89 o
   9  14   4         73.36         77.70         8.56 o
  10  14   4          1.20          2.68         5.36 o
  11  14   4         41.87         51.91         9.08 o
  12  14   4          1.46         -2.23         6.69 o
  13  14   4         69.46         94.09        11.14 o
  14  14   4         17.57         16.73         9.46 o
  15  14   4          0.00         -2.23         6.69 o
  16  14   4         31.01         34.49        13.38 o
 -14  15   4         23.04         24.09        13.38 o
 -13  15   4         17.30         16.73         9.46 o
 -12  15   4          3.81         13.38         9.46 o
 -11  15   4          0.55          3.35         9.46 o
 -10  15   4         21.76         33.46        13.38 o
  -9  15   4         78.79         58.65        10.04 o
  -8  15   4         14.10         11.15         6.69 o
  -7  15   4         30.17         23.12         6.69 o
  -6  15   4          8.67         20.08         9.46 o
  -5  15   4         15.75          3.35         4.73 o
  -4  15   4          3.07          0.00         6.69 o
  -3  15   4          6.30         13.38         5.99 o
  -2  15   4        121.61        160.89        14.20 o
  -1  15   4          6.85          3.35         4.73 o
   0  15   4          0.98          3.35         4.73 o
   1  15   4         19.52         20.08         9.46 o
   2  15   4        648.74        753.05        28.39 o
   3  15   4        139.17        170.71        14.20 o
   4  15   4         78.99        103.32        11.14 o
   5  15   4         10.58          5.02         5.46 o
   6  15   4         72.57         81.02         8.56 o
   7  15   4         47.00         49.66         8.56 o
   8  15   4         13.97         11.15         7.73 o
   9  15   4         21.45         19.24         8.56 o
  10  15   4         75.53         80.86        11.14 o
  11  15   4         41.80         54.37         9.46 o
  12  15   4          1.81         10.04         9.46 o
  13  15   4         35.32         26.77        13.38 o
 -10  16   4        489.83        642.47        40.15 o
  -9  16   4         17.12         33.46        13.38 o
  -8  16   4         62.99         78.27        10.04 o
  -7  16   4          0.34          0.00         6.69 o
  -6  16   4          0.03         -2.23         6.69 o
  -5  16   4          1.17         -6.69         6.69 o
  -4  16   4         15.74          2.23         5.99 o
  -3  16   4         55.92         63.75         9.46 o
  -2  16   4         91.13        104.86        11.14 o
  -1  16   4        183.10        211.18        16.06 o
   0  16   4         79.00         90.26        13.38 o
   1  16   4        127.32        153.92        14.20 o
   2  16   4        146.91        160.89        14.20 o
   3  16   4          3.43         -3.35         4.73 o
   4  16   4         32.59         26.77         9.46 o
   5  16   4         15.39         16.73         9.46 o
   6  16   4         39.34         33.46         9.46 o
   7  16   4        130.16        157.90        14.20 o
   8  16   4         66.80         87.47        11.14 o
   9  16   4         78.51         83.71        13.38 o
  -3  17   4          1.79         13.38        13.38 o
  -2  17   4         14.30         23.42        16.73 o
  -1  17   4          9.30         10.04         9.46 o
   0  17   4          0.58         -5.99         5.99 o
   1  17   4          1.36          6.69         9.46 o
   2  17   4          7.38          0.00        13.38 o
 -29   1   5         17.49         20.08        16.73 o
 -28   1   5          0.80          6.69         9.46 o
 -27   1   5          1.74          3.35         9.46 o
 -26   1   5        142.70        190.64        13.43 o
 -25   1   5         10.30          5.02         5.46 o
 -24   1   5        119.20        100.51         4.38 o
 -23   1   5         33.53         33.46         5.46 o
 -22   1   5        152.37        118.91         5.80 o
 -21   1   5          1.06          1.29         4.45 o
 -20   1   5        507.79        467.33        15.31 o
 -19   1   5         67.20         62.62         5.46 o
 -18   1   5        284.61        267.16        10.93 o
 -17   1   5        320.38        299.90         8.47 o
 -16   1   5         33.11         30.91         4.46 o
 -15   1   5       1936.97       1840.23        34.23 o
 -14   1   5        956.58        985.56        20.78 o
 -13   1   5        440.50        458.69        11.36 o
 -12   1   5        823.15        931.02        19.32 o
 -11   1   5        991.83       1109.00        17.66 o
 -10   1   5          3.08          0.00         4.71 o
  -9   1   5        908.83        906.45        25.71 o
  -8   1   5        425.60        457.00        20.08 o
  -7   1   5          1.10          0.00         4.73 o
  -6   1   5       1235.80       1248.78        33.14 o
  -5   1   5       1203.11       1169.75        25.56 o
  -4   1   5         60.35         71.04         4.43 o
  -3   1   5        693.91        669.47        10.93 o
  -2   1   5        335.31        302.87         7.23 o
  -1   1   5       1536.60       1405.30        21.47 o
   0   1   5       2638.03       2661.50        38.96 o
   1   1   5        166.69        218.80         7.73 o
   2   1   5        212.59        217.30         5.99 o
   3   1   5        111.38        121.38         6.11 o
   4   1   5        175.40        181.78         6.80 o
   5   1   5       1046.83       1012.32        14.85 o
   6   1   5        584.40        579.63        10.28 o
   7   1   5         63.45         61.18         3.58 o
   8   1   5          0.34          0.00         3.35 o
   9   1   5        592.61        623.61        14.78 o
  10   1   5       1559.52       1587.17        29.18 o
  11   1   5        353.94        355.75         8.66 o
  12   1   5        610.88        646.78        13.52 o
  13   1   5        658.15        683.61        15.04 o
  14   1   5         70.48         55.44         3.46 o
  15   1   5        612.51        595.32        12.81 o
  16   1   5        754.15        703.61        14.42 o
  17   1   5        863.38        835.72        15.94 o
  18   1   5         48.88         41.89         3.86 o
  19   1   5         20.62         17.84         3.46 o
  20   1   5         27.16         19.24         3.86 o
  21   1   5        211.50        178.32         8.87 o
  22   1   5          2.87          2.01         3.15 o
  23   1   5          5.92          4.02         3.15 o
  24   1   5        134.78        139.14         7.95 o
  25   1   5         10.77          8.36         3.86 o
  26   1   5        155.55        191.38        22.35 o
  27   1   5         52.14         43.98         9.66 o
  28   1   5         63.95         79.68         8.15 o
 -28   2   5          0.01         24.09        13.38 o
 -27   2   5        181.21        189.61        16.30 o
 -26   2   5          1.72         -1.67         5.46 o
 -25   2   5          5.40          1.67         6.70 o
 -24   2   5          0.26         -1.12         6.76 o
 -23   2   5         31.44         25.43         5.80 o
 -22   2   5        284.17        253.54        10.12 o
 -21   2   5        115.55         99.81         6.05 o
 -20   2   5        490.04        425.33        15.31 o
 -19   2   5        350.81        346.49        12.98 o
 -18   2   5         62.83         55.31         5.46 o
 -17   2   5        367.86        366.90        16.05 o
 -16   2   5         54.24         57.35         4.04 o
 -15   2   5         40.81         41.42         5.46 o
 -14   2   5        532.88        540.54        17.39 o
 -13   2   5        186.17        189.91         7.21 o
 -12   2   5        359.49        383.97         8.33 o
 -11   2   5          1.00          3.43         3.34 o
 -10   2   5       1437.94       1501.90        26.46 o
  -9   2   5        293.12        286.60         8.56 o
  -8   2   5          0.56         -6.08         6.66 o
  -7   2   5         28.47         13.38         4.73 o
  -6   2   5        303.17        285.53        16.73 o
  -5   2   5          0.40         -2.16         3.86 o
  -4   2   5        249.32        261.75         6.43 o
  -3   2   5        902.75        945.68        14.85 o
  -2   2   5         19.14         10.04         4.73 o
  -1   2   5        368.20        678.94        80.32 o
   0   2   5         21.49         14.72         2.99 o
   1   2   5      14902.83      15427.95       202.53 o
   2   2   5        905.14        820.69        12.65 o
   3   2   5        733.01        732.90        12.07 o
   4   2   5       1098.87       1050.64        14.97 o
   5   2   5        116.39        110.18         3.49 o
   6   2   5        139.95        147.82         4.63 o
   7   2   5         36.45         31.13         2.99 o
   8   2   5       1495.18       1598.84        22.48 o
   9   2   5       3665.23       3674.70        51.96 o
  10   2   5        948.19        996.14        15.94 o
  11   2   5        445.49        431.64         9.27 o
  12   2   5         78.71         80.21         3.99 o
  13   2   5          3.58         -1.12         2.73 o
  14   2   5        247.52        243.19         8.98 o
  15   2   5        105.56        100.09         5.52 o
  16   2   5        134.60        130.82         5.80 o
  17   2   5        698.33        655.57        12.69 o
  18   2   5        777.62        751.91        14.39 o
  19   2   5         18.60         11.56         3.23 o
  20   2   5        807.74        760.16        14.39 o
  21   2   5       1186.35       1099.61        19.55 o
  22   2   5          6.21          9.73         3.76 o
  23   2   5         53.06         48.40         5.52 o
  24   2   5          0.09         -1.67         2.85 o
  25   2   5          2.96         -0.96         4.04 o
  26   2   5          0.39         -4.46         6.76 o
  27   2   5          0.15          1.57         4.83 o
 -28   3   5          1.70          8.03        11.14 o
 -27   3   5         24.24         22.04         5.06 o
 -26   3   5         65.49         73.30         5.80 o
 -25   3   5        328.24        316.98        13.92 o
 -24   3   5         30.49         18.74         5.06 o
 -23   3   5          7.30          6.69         4.23 o
 -22   3   5         12.00          6.69         5.06 o
 -21   3   5         99.24         59.80         5.06 o
 -20   3   5        156.18        167.58         9.15 o
 -19   3   5        347.19        354.44        14.48 o
 -18   3   5         45.15         48.71         5.46 o
 -17   3   5       1787.96       1750.10        36.37 o
 -16   3   5        116.70        108.08         5.27 o
 -15   3   5         82.28         91.85         6.21 o
 -14   3   5        143.96        180.93        15.42 o
 -13   3   5        153.83        174.14         7.21 o
 -12   3   5        232.09        234.44         6.35 o
 -11   3   5        235.67        249.34         6.35 o
 -10   3   5        487.96        472.57         8.33 o
  -9   3   5         28.58         20.08         3.86 o
  -8   3   5        316.28        360.63        25.42 o
  -7   3   5          0.09          0.00         4.72 o
  -6   3   5       2599.42       2674.32        49.98 o
  -5   3   5       2086.45       2106.73        41.12 o
  -4   3   5        530.80        534.68        12.56 o
  -3   3   5        601.74        684.07        22.65 o
  -2   3   5         97.53        160.96        14.76 o
  -1   3   5        250.10        361.21        19.45 o
   0   3   5       1143.56       1153.59        19.00 o
   1   3   5        835.92        891.21        15.45 o
   2   3   5        681.87        675.34        11.27 o
   3   3   5       5071.39       4959.67        61.56 o
   4   3   5          5.78          4.46         3.84 o
   5   3   5          3.76          4.26         3.84 o
   6   3   5        979.07        961.43        16.56 o
   7   3   5        550.50        624.26        10.88 o
   8   3   5        333.78        351.93         5.90 o
   9   3   5         35.53         29.89         2.53 o
  10   3   5        233.82        241.51         5.80 o
  11   3   5       4112.23       4080.32        49.04 o
  12   3   5        520.59        508.87        12.44 o
  13   3   5        165.02        177.70         6.43 o
  14   3   5          3.27         10.04         2.73 o
  15   3   5         20.62         32.84         2.85 o
  16   3   5          7.71          4.78         2.53 o
  17   3   5        124.92        126.47         5.61 o
  18   3   5         63.79         64.58         4.49 o
  19   3   5        189.10        187.74         8.11 o
  20   3   5          9.03         15.30         3.07 o
  21   3   5         23.15         26.03         5.42 o
  22   3   5        380.44        382.87        12.68 o
  23   3   5         48.89         55.77         6.43 o
  24   3   5          7.13          0.74         3.99 o
  25   3   5          3.86          3.35         4.35 o
  26   3   5          0.01         -3.58         3.58 o
  27   3   5         22.51         13.80         5.10 o
 -28   4   5          9.36          6.69        10.04 o
 -27   4   5         17.05          7.91         5.74 o
 -26   4   5         90.68         84.89         9.74 o
 -25   4   5          1.08         -4.02         5.06 o
 -24   4   5          3.87          6.69         5.06 o
 -23   4   5          2.89         -2.23         4.73 o
 -22   4   5          0.45         -1.91         4.04 o
 -21   4   5        308.32        327.15        12.35 o
 -20   4   5        131.56        144.47         8.33 o
 -19   4   5        206.29        210.70        10.36 o
 -18   4   5        797.54        785.82        18.49 o
 -17   4   5       1181.67       1132.69        22.09 o
 -16   4   5         83.89         80.47        11.64 o
 -15   4   5        336.87        316.68         9.15 o
 -14   4   5        306.46        314.44         9.36 o
 -13   4   5        596.58        667.81        27.22 o
 -12   4   5         33.11         44.11         3.03 o
 -11   4   5        142.60        140.69         3.52 o
 -10   4   5         17.35         17.40         2.99 o
  -9   4   5        115.96        128.80         3.85 o
  -8   4   5       1209.55       1313.44        24.94 o
  -7   4   5        475.25        507.97        10.46 o
  -6   4   5       1112.30       1120.16        19.59 o
  -5   4   5        959.17        989.09        16.56 o
  -4   4   5          0.00          0.00         3.34 o
  -3   4   5         31.49         30.49         2.73 o
  -2   4   5        516.08        577.31        33.43 o
  -1   4   5       1216.91       1288.29        29.44 o
   0   4   5         24.18         35.69         4.91 o
   1   4   5       1880.92       1895.55        32.85 o
   2   4   5       1909.82       1785.48        27.27 o
   3   4   5         16.13         23.21         3.86 o
   4   4   5        157.51        170.12         4.57 o
   5   4   5         68.74         72.46         3.46 o
   6   4   5        736.84        781.56        11.19 o
   7   4   5        186.94        160.17         3.52 o
   8   4   5       1591.36       1723.19        23.79 o
   9   4   5         31.38         27.33         2.73 o
  10   4   5         36.90         34.38         2.99 o
  11   4   5        793.58        839.27        14.84 o
  12   4   5         28.65         40.35         3.52 o
  13   4   5        404.14        432.53         9.48 o
  14   4   5         29.06         34.04         3.15 o
  15   4   5          9.16          5.58         2.73 o
  16   4   5        384.59        397.48         9.21 o
  17   4   5        103.97        102.45         7.00 o
  18   4   5        691.14        670.16        13.78 o
  19   4   5       4609.70       4358.84        59.92 o
  20   4   5         39.12         40.53         4.61 o
  21   4   5         90.34         88.27         6.43 o
  22   4   5         73.35         76.50         6.43 o
  23   4   5         26.94         29.48         5.46 o
  24   4   5          0.05         -2.51         3.58 o
  25   4   5          9.86         10.92         4.26 o
  26   4   5          0.60         -2.33         4.45 o
  27   4   5         18.87         19.68         4.91 o
 -27   5   5         57.99         66.92        12.62 o
 -26   5   5         66.89         73.07        10.28 o
 -25   5   5          8.89         12.78         5.74 o
 -24   5   5         81.72         67.28         6.39 o
 -23   5   5        169.24        194.79        10.12 o
 -22   5   5        244.47        218.45        15.45 o
 -21   5   5          4.80         -0.96         4.55 o
 -20   5   5        732.80        694.18        16.79 o
 -19   5   5       4674.21       4536.48        68.03 o
 -18   5   5         33.29         27.98         4.73 o
 -17   5   5        391.15        359.40        14.47 o
 -16   5   5         60.73         57.73         5.11 o
 -15   5   5         65.65         76.55         4.61 o
 -14   5   5        154.13        155.84         8.89 o
 -13   5   5         25.40         32.98         3.42 o
 -12   5   5         47.47         56.36         4.41 o
 -11   5   5          5.73          5.40         2.73 o
 -10   5   5        225.23        251.65         5.32 o
  -9   5   5        544.88        548.92         8.01 o
  -8   5   5        315.56        295.75         5.32 o
  -7   5   5       3033.26       3243.82        45.93 o
  -6   5   5         12.66         23.90         3.35 o
  -5   5   5        100.84         91.79         5.25 o
  -4   5   5        164.25        196.92         6.31 o
  -3   5   5       7561.94       7922.79       106.75 o
  -2   5   5        733.48        707.07        12.54 o
  -1   5   5          0.01         43.94        22.34 o
   0   5   5        420.39        441.83         9.27 o
   1   5   5        730.41        648.17        11.91 o
   2   5   5         22.63         26.92         3.84 o
   3   5   5         54.60         60.60         3.35 o
   4   5   5        647.19        616.59        12.64 o
   5   5   5        367.08        392.78         8.24 o
   6   5   5        814.77        794.61        13.87 o
   7   5   5        423.10        446.35         8.24 o
   8   5   5        787.15        765.71        12.32 o
   9   5   5        131.46        141.77         4.16 o
  10   5   5        307.08        308.80         7.07 o
  11   5   5        223.10        220.15         6.58 o
  12   5   5        621.73        622.50        12.97 o
  13   5   5        146.91        162.33         6.43 o
  14   5   5       1448.85       1458.93        23.78 o
  15   5   5        321.27        292.85         9.27 o
  16   5   5         18.75          6.69         3.15 o
  17   5   5         12.26          7.36         3.15 o
  18   5   5         38.80         32.49         3.96 o
  19   5   5        142.83        135.91         8.17 o
  20   5   5         25.86         27.34         6.48 o
  21   5   5          5.54         -0.67         3.15 o
  22   5   5          0.40          0.00         3.46 o
  23   5   5          5.40          8.36         3.58 o
  24   5   5          0.00          0.84         3.58 o
  25   5   5         15.73         12.51         5.44 o
  26   5   5          7.10         12.20         4.91 o
 -27   6   5          5.10         13.38         5.74 o
 -26   6   5          0.75          4.87         7.46 o
 -25   6   5        231.58        285.28        21.50 o
 -24   6   5         15.31         24.94         7.46 o
 -23   6   5         70.00         57.35         6.99 o
 -22   6   5        104.76        112.35        10.62 o
 -21   6   5        160.12        145.14         9.15 o
 -20   6   5        172.79        159.31        12.18 o
 -19   6   5        300.69        299.96        13.29 o
 -18   6   5         80.15         82.92         8.76 o
 -17   6   5        446.28        418.10        12.35 o
 -16   6   5         31.95         17.21         4.04 o
 -15   6   5       2913.16       2847.95        45.35 o
 -14   6   5       1345.43       1364.21        29.99 o
 -13   6   5        251.45        237.52         8.47 o
 -12   6   5        275.66        242.15         9.48 o
 -11   6   5         78.29         76.56         4.93 o
 -10   6   5        404.96        407.89         9.39 o
  -9   6   5        370.38        329.15         5.77 o
  -8   6   5        144.05        163.12         5.42 o
  -7   6   5       4599.02       4710.22        48.52 o
  -6   6   5        123.18        123.15         3.86 o
  -5   6   5        448.87        487.88         7.76 o
  -4   6   5         65.25         73.44         2.92 o
  -3   6   5          2.23          8.21         2.98 o
  -2   6   5        460.12        457.12         7.33 o
  -1   6   5       2935.19       3032.21        31.90 o
   0   6   5          0.05          0.15         3.32 o
   1   6   5        921.81       1009.00        25.70 o
   2   6   5        304.06        350.80         7.07 o
   3   6   5        779.52        852.28        14.25 o
   4   6   5         12.22         20.73         4.08 o
   5   6   5        122.17        132.15         4.04 o
   6   6   5        641.31        626.94        11.90 o
   7   6   5       2939.62       3049.47        44.69 o
   8   6   5        191.98        191.54         7.33 o
   9   6   5        492.12        460.69         8.38 o
  10   6   5        648.68        675.86        11.41 o
  11   6   5         52.77         71.61         3.86 o
  12   6   5       1362.72       1324.43        23.50 o
  13   6   5         46.66         57.15        10.40 o
  14   6   5         84.82        134.91        23.07 o
  15   6   5       1324.23       1293.59        24.76 o
  16   6   5        230.56        202.79        10.45 o
  17   6   5        130.60        130.45        10.97 o
  18   6   5         81.59         89.13         6.43 o
  19   6   5         50.70         48.71         5.46 o
  20   6   5          1.51         -2.68         4.49 o
  21   6   5          0.26         -2.01         3.15 o
  22   6   5          1.01         -2.51         4.43 o
  23   6   5         33.61         28.20         6.35 o
  24   6   5         10.06         12.43         4.04 o
  25   6   5         44.50         61.68         6.96 o
  26   6   5          0.03         -2.04         3.65 o
 -26   7   5          2.14         -2.43         5.74 o
 -25   7   5        227.20        298.39        34.05 o
 -24   7   5         10.52         14.60         6.02 o
 -23   7   5          0.79          8.36         5.46 o
 -22   7   5          9.75         12.05         5.06 o
 -21   7   5         84.59         87.59         8.76 o
 -20   7   5         62.69         72.53         7.87 o
 -19   7   5          0.08          1.34         5.06 o
 -18   7   5        123.48        116.27        11.35 o
 -17   7   5        553.55        505.52        15.67 o
 -16   7   5        102.88        103.56         7.87 o
 -15   7   5          8.01         20.08         5.06 o
 -14   7   5        940.30        926.06        18.64 o
 -13   7   5       3210.93       3112.31        47.70 o
 -12   7   5          0.05          4.02         4.46 o
 -11   7   5        216.23        200.34         7.33 o
 -10   7   5        172.04        169.14         7.33 o
  -9   7   5        639.32        778.30        21.61 o
  -8   7   5         45.72         57.15         3.86 o
  -7   7   5        254.52        263.15         7.15 o
  -6   7   5        382.18        386.74         7.27 o
  -5   7   5        599.20        579.09         8.87 o
  -4   7   5         24.64         31.36         2.49 o
  -3   7   5        100.79        122.42         4.44 o
  -2   7   5        101.64        114.43         2.99 o
  -1   7   5       1848.68       1927.18        23.08 o
   0   7   5        684.62        699.45         8.76 o
   1   7   5       1161.44       1326.02        33.68 o
   2   7   5        112.61        105.73         3.58 o
   3   7   5         31.61         26.97         3.25 o
   4   7   5        369.77        367.56         8.65 o
   5   7   5        148.83        150.81         5.62 o
   6   7   5        112.17        123.64         4.91 o
   7   7   5         11.86         17.40         2.99 o
   8   7   5        122.24        121.08         6.35 o
   9   7   5        139.10        132.76         6.79 o
  10   7   5        103.83        116.54         6.79 o
  11   7   5        180.49        164.04         9.69 o
  12   7   5          1.21         15.61         3.57 o
  13   7   5        618.38        618.00        15.04 o
  14   7   5         90.27         93.11         7.33 o
  15   7   5        211.06        261.54        10.75 o
  16   7   5        893.65        817.20        23.49 o
  17   7   5        291.02        272.07         9.48 o
  18   7   5        366.05        352.90        10.54 o
  19   7   5         96.08         90.50         7.48 o
  20   7   5         54.83         57.48         6.43 o
  21   7   5         18.51         18.40         3.58 o
  22   7   5          7.62         10.71         5.09 o
  23   7   5        109.41        149.59        10.14 o
  24   7   5         12.16         16.14         4.91 o
  25   7   5         32.78         37.28         6.79 o
 -25   8   5        253.78        333.09        15.82 o
 -24   8   5          4.42          6.69         5.46 o
 -23   8   5        108.69        123.18        22.72 o
 -22   8   5         73.08        102.64         9.74 o
 -21   8   5          8.81          5.35         5.06 o
 -20   8   5         44.86         42.72         6.69 o
 -19   8   5        151.81        131.50         8.76 o
 -18   8   5          0.27          4.46         4.23 o
 -17   8   5        203.65        188.39        13.52 o
 -16   8   5        373.04        362.01        13.29 o
 -15   8   5        871.41        842.97        49.17 o
 -14   8   5        604.16        612.58        30.81 o
 -13   8   5         81.37        110.15        15.38 o
 -12   8   5        333.78        321.45        12.74 o
 -11   8   5        241.59        225.64         8.22 o
 -10   8   5        172.80        168.62        10.84 o
  -9   8   5         16.32          6.69         2.99 o
  -8   8   5        348.04        349.83         9.27 o
  -7   8   5        314.30        293.93         6.89 o
  -6   8   5        462.81        440.80         9.27 o
  -5   8   5        122.91        123.26         4.61 o
  -4   8   5        336.55        328.03        10.97 o
  -3   8   5        415.80        503.46         9.27 o
  -2   8   5          0.39          0.94         2.53 o
  -1   8   5        660.76        676.88        11.35 o
   0   8   5        293.18        292.06         9.62 o
   1   8   5        577.57        609.79        11.22 o
   2   8   5         96.54        100.78         4.46 o
   3   8   5         81.34         79.16         4.57 o
   4   8   5        136.76        129.82         4.95 o
   5   8   5        411.82        447.47        10.46 o
   6   8   5         26.07         25.04         3.25 o
   7   8   5          8.51          8.03         2.99 o
   8   8   5          4.09          4.02         4.28 o
   9   8   5         75.50         75.87         4.91 o
  10   8   5          4.18         -2.99         2.99 o
  11   8   5         42.54         36.05         4.04 o
  12   8   5        185.25        178.52        11.59 o
  13   8   5       4820.41       4736.54        69.98 o
  14   8   5        326.19        304.73        10.75 o
  15   8   5        115.38        109.86         8.98 o
  16   8   5         97.01        103.88         7.33 o
  17   8   5        880.06        784.97        16.90 o
  18   8   5         83.48         88.17         6.43 o
  19   8   5          6.02          2.01         3.79 o
  20   8   5         47.90         60.99         6.79 o
  21   8   5         20.67         12.43         7.27 o
  22   8   5          8.26          2.51         3.58 o
  23   8   5         45.75         60.23         6.79 o
  24   8   5         96.11        121.17         8.66 o
 -24   9   5        117.30        135.66        10.93 o
 -23   9   5         41.37         57.79        18.35 o
 -22   9   5         44.25         50.19         9.74 o
 -21   9   5         11.79          1.67         5.91 o
 -20   9   5         13.21         18.74         5.06 o
 -19   9   5         16.43         13.38         5.06 o
 -18   9   5         52.62         52.04         7.21 o
 -17   9   5        141.39        128.36         8.76 o
 -16   9   5        127.06         99.92         7.87 o
 -15   9   5         27.31         21.41         5.06 o
 -14   9   5        103.72        120.75         8.06 o
 -13   9   5          3.24         29.08        11.29 o
 -12   9   5        266.17        271.88        10.96 o
 -11   9   5         33.66         38.93         4.04 o
 -10   9   5        483.61        441.34        11.08 o
  -9   9   5         58.26         48.12         3.86 o
  -8   9   5        358.11        346.78        12.97 o
  -7   9   5        817.10        748.22        14.84 o
  -6   9   5        445.39        421.83         9.27 o
  -5   9   5        561.57        624.27        15.46 o
  -4   9   5         84.12         84.34         5.99 o
  -3   9   5        201.92        178.44         6.65 o
  -2   9   5         75.39         66.88         3.35 o
  -1   9   5        495.47        494.92        11.08 o
   0   9   5          0.00         -2.99         2.99 o
   1   9   5        390.73        377.58        10.46 o
   2   9   5         94.03         96.62         4.73 o
   3   9   5        234.92        235.92        11.55 o
   4   9   5       1865.64       1850.94        28.01 o
   5   9   5       1291.52       1176.88        21.18 o
   6   9   5          7.65          8.03         2.99 o
   7   9   5         56.10         48.54         4.04 o
   8   9   5         31.11         25.33         3.58 o
   9   9   5         47.40         61.74         7.51 o
  10   9   5        308.35        289.05        10.46 o
  11   9   5         19.61         17.21         4.30 o
  12   9   5        296.58        301.28        12.06 o
  13   9   5       1192.94       1130.21        22.60 o
  14   9   5          9.15          8.36         3.58 o
  15   9   5         37.74         35.80         7.80 o
  16   9   5         63.21         43.63         4.73 o
  17   9   5         10.53          5.35         3.69 o
  18   9   5         47.92         62.32         6.43 o
  19   9   5          0.37          8.36         5.52 o
  20   9   5         67.47         60.95         6.79 o
  21   9   5         22.23         25.43         5.99 o
  22   9   5         87.86         91.30         7.80 o
  23   9   5         27.50         40.15         6.79 o
 -23  10   5         25.82         27.60         8.56 o
 -22  10   5         63.50         67.23         9.74 o
 -21  10   5        186.31        174.37        13.77 o
 -20  10   5         17.41         14.72         6.18 o
 -19  10   5          1.71          1.34         5.06 o
 -18  10   5         59.86         61.90         8.21 o
 -17  10   5        115.11        115.87         8.76 o
 -16  10   5          0.07         12.27         4.23 o
 -15  10   5          0.77         -1.67         5.31 o
 -14  10   5          6.12         15.73         4.54 o
 -13  10   5        139.28        117.27         7.33 o
 -12  10   5        135.40        118.70        14.61 o
 -11  10   5         14.46         12.55         4.77 o
 -10  10   5        131.20        104.70         7.12 o
  -9  10   5        209.98        197.90         7.69 o
  -8  10   5        185.94        162.75         8.30 o
  -7  10   5         50.16         49.85         3.86 o
  -6  10   5        610.39        566.64        12.07 o
  -5  10   5       4571.01       4563.11        66.31 o
  -4  10   5        127.04        130.03         7.33 o
  -3  10   5        414.29        406.44        13.52 o
  -2  10   5         15.63         11.71         3.35 o
  -1  10   5         28.81         23.68         3.58 o
   0  10   5        413.21        435.13        10.46 o
   1  10   5          8.63          5.35         3.21 o
   2  10   5         21.77         21.53         4.04 o
   3  10   5        589.42        574.57        13.52 o
   4  10   5          8.35         26.77         4.04 o
   5  10   5          8.66         22.13         3.58 o
   6  10   5          4.94          6.69         3.71 o
   7  10   5        605.40        543.43        14.87 o
   8  10   5        113.10        102.69         6.79 o
   9  10   5         69.83         69.43         8.28 o
  10  10   5         33.14         32.72         4.04 o
  11  10   5          0.71          5.35         2.99 o
  12  10   5        309.54        306.79        11.08 o
  13  10   5         88.48         81.26         7.33 o
  14  10   5        186.63        198.06        10.45 o
  15  10   5         16.26         10.52         5.07 o
  16  10   5         37.00         41.55         4.73 o
  17  10   5         12.48          7.44         3.46 o
  18  10   5          1.25          3.35         3.58 o
  19  10   5        219.18        220.47        11.08 o
  20  10   5         21.62         18.89         4.91 o
  21  10   5          8.29         18.40         6.69 o
  22  10   5         80.23         97.61         8.15 o
 -22  11   5         13.37         15.06         5.91 o
 -21  11   5         59.84         59.48         9.74 o
 -20  11   5         12.75          1.67         8.28 o
 -19  11   5         40.13         32.79        11.59 o
 -18  11   5          4.37          2.68         5.06 o
 -17  11   5        203.19        190.43        12.25 o
 -16  11   5          5.26         -1.12         4.23 o
 -15  11   5        334.84        387.36        16.65 o
 -14  11   5         14.74         26.77         6.69 o
 -13  11   5          0.01         16.73         3.58 o
 -12  11   5          1.48          2.51         3.58 o
 -11  11   5         12.44         16.73         4.23 o
 -10  11   5         58.65         46.44         5.80 o
  -9  11   5          0.35         -2.99         2.99 o
  -8  11   5          2.34          2.23         4.68 o
  -7  11   5         56.49         48.25         4.73 o
  -6  11   5       2065.73       1898.62        31.63 o
  -5  11   5       1210.74       1189.62        24.93 o
  -4  11   5       1312.34       1282.43        26.15 o
  -3  11   5        660.32        666.20        23.18 o
  -2  11   5        204.56        184.88         7.87 o
  -1  11   5        390.02        368.59        17.53 o
   0  11   5         16.55         13.38         3.58 o
   1  11   5          6.31         25.43         6.16 o
   2  11   5        144.92        135.89         7.33 o
   3  11   5       1336.98       1284.86        23.99 o
   4  11   5       2173.06       2077.23        34.64 o
   5  11   5        623.07        624.31        17.59 o
   6  11   5         20.62         23.28         4.04 o
   7  11   5         31.97         22.22         4.66 o
   8  11   5         26.73         10.04         4.23 o
   9  11   5          2.63         -3.35         3.35 o
  10  11   5         83.70         81.13         7.21 o
  11  11   5         33.41         23.76         4.83 o
  12  11   5        111.46         98.98         7.87 o
  13  11   5         43.55         50.90         6.35 o
  14  11   5          3.04         15.30         5.16 o
  15  11   5        154.54        146.79        11.42 o
  16  11   5         76.65         76.43         8.56 o
  17  11   5          5.23         -0.96         3.71 o
  18  11   5          5.96          2.87         3.86 o
  19  11   5         65.25         74.55         7.42 o
  20  11   5          7.18          1.34         5.06 o
  21  11   5          8.82          1.67         6.69 o
 -20  12   5         99.94         93.61        11.06 o
 -19  12   5        150.18        163.09        13.77 o
 -18  12   5         66.78         78.83         9.74 o
 -17  12   5         42.20         17.84         7.73 o
 -16  12   5         14.60         18.40         5.46 o
 -15  12   5        425.26        466.74        18.54 o
 -14  12   5         85.76         82.45        13.12 o
 -13  12   5         10.96         15.42         9.07 o
 -12  12   5         16.73         13.38         4.83 o
 -11  12   5        168.15        167.75        11.36 o
 -10  12   5         49.22         41.18         6.69 o
  -9  12   5        106.48        101.81         7.33 o
  -8  12   5        157.69        140.49        10.63 o
  -7  12   5        733.73        669.64        18.18 o
  -6  12   5        102.18        120.77         7.87 o
  -5  12   5        241.49        218.49        18.64 o
  -4  12   5        527.32        475.92        15.67 o
  -3  12   5          0.45         -6.69         6.76 o
  -2  12   5          8.86         12.27         4.23 o
  -1  12   5        223.66        206.98        11.36 o
   0  12   5        129.09        131.27         7.87 o
   1  12   5        187.18        199.28        10.19 o
   2  12   5        113.81        106.80         7.33 o
   3  12   5          9.74         -1.34         2.99 o
   4  12   5          4.13          7.65         4.04 o
   5  12   5         29.41         26.23         4.04 o
   6  12   5        254.34        288.94        18.62 o
   7  12   5         16.45         15.30         4.04 o
   8  12   5        142.13        139.02         8.18 o
   9  12   5         91.25         67.31         7.87 o
  10  12   5         95.92         97.49        13.65 o
  11  12   5         24.19         32.05        11.37 o
  12  12   5         25.72         20.08         5.46 o
  13  12   5          4.08          8.03         4.46 o
  14  12   5          2.33          3.35         4.73 o
  15  12   5          3.83          6.69         6.69 o
  16  12   5         24.16         26.77         7.73 o
  17  12   5          1.55          6.69         3.86 o
  18  12   5          5.36          6.69         5.46 o
  19  12   5          1.66          3.35         7.10 o
 -18  13   5         11.39          9.73         5.74 o
 -17  13   5         85.12        122.39        16.23 o
 -16  13   5        331.24        410.11        28.84 o
 -15  13   5          5.82         15.61         7.73 o
 -14  13   5         19.03         10.04         7.10 o
 -13  13   5         62.96         55.77        11.14 o
 -12  13   5         18.96         29.95         4.46 o
 -11  13   5         51.59         48.25         9.13 o
 -10  13   5         27.15         13.38         9.46 o
  -9  13   5        325.47        276.08        12.54 o
  -8  13   5          9.53         12.99         4.35 o
  -7  13   5         13.68          5.74         4.14 o
  -6  13   5         65.04         53.51         7.21 o
  -5  13   5       1194.59       1036.95        25.12 o
  -4  13   5          3.61          2.23         4.23 o
  -3  13   5         25.33         14.50         4.23 o
  -2  13   5         70.63         71.70         6.69 o
  -1  13   5        210.55        206.35        11.36 o
   0  13   5          6.40         -4.83         4.83 o
   1  13   5          0.64          3.35         3.35 o
   2  13   5         87.26        101.62        12.56 o
   3  13   5         10.29         11.47         4.04 o
   4  13   5         70.46         55.66         7.15 o
   5  13   5        111.22        100.24         7.87 o
   6  13   5        552.54        516.89        17.12 o
   7  13   5         40.89         45.57         7.73 o
   8  13   5          0.96          4.46         3.86 o
   9  13   5         22.93         20.08         4.46 o
  10  13   5        121.67        105.79         9.74 o
  11  13   5         84.99        102.54        18.42 o
  12  13   5         67.56         71.70        10.04 o
  13  13   5          2.43          0.00         4.73 o
  14  13   5        103.98        108.74        13.38 o
  15  13   5         25.35         26.77         9.46 o
  16  13   5        103.42        124.03         9.74 o
  17  13   5          3.33         -6.69        10.04 o
 -16  14   5         27.36         10.04         9.46 o
 -15  14   5         16.64         22.75        11.14 o
 -14  14   5         15.25         20.08         9.46 o
 -13  14   5         49.82         58.17        11.14 o
 -12  14   5         36.33         55.13         8.56 o
 -11  14   5          5.62          5.35         9.15 o
 -10  14   5        101.79        111.59         8.56 o
  -9  14   5          2.69          0.00         4.46 o
  -8  14   5          2.23          2.68         4.46 o
  -7  14   5         28.27         23.42         5.46 o
  -6  14   5         46.53         58.25         9.00 o
  -5  14   5          7.58          9.37         5.68 o
  -4  14   5        338.77        358.79        16.38 o
  -3  14   5         60.58         69.37         7.21 o
  -2  14   5        177.49        166.49        10.04 o
  -1  14   5        317.62        335.46        13.29 o
   0  14   5         18.43         13.38         4.73 o
   1  14   5          4.57         16.14        11.97 o
   2  14   5         36.62         26.77         5.46 o
   3  14   5        300.73        313.41        20.24 o
   4  14   5        166.46        180.08        12.54 o
   5  14   5          2.01         -4.02         5.68 o
   6  14   5         30.95         37.92         7.73 o
   7  14   5         29.23         13.38         4.73 o
   8  14   5         74.43         69.17         8.56 o
   9  14   5        123.70         96.91        14.96 o
  10  14   5          4.51         16.73         4.73 o
  11  14   5         77.75        105.10        11.14 o
  12  14   5         62.22         77.10         9.46 o
  13  14   5          7.05          8.92         6.69 o
  14  14   5          2.09          0.00        13.38 o
  15  14   5         19.13          5.02         5.91 o
 -13  15   5          0.04         -5.99         5.99 o
 -12  15   5         53.59         57.85        13.38 o
 -11  15   5          8.16          5.02         8.28 o
 -10  15   5          0.05         -5.35         6.62 o
  -9  15   5          5.07         12.05         4.46 o
  -8  15   5         65.07         77.91         8.56 o
  -7  15   5         62.49         58.65        10.04 o
  -6  15   5          0.21         -6.69         6.69 o
  -5  15   5          2.14          3.35         4.73 o
  -4  15   5        109.38         95.60        13.38 o
  -3  15   5          1.56         13.38         4.73 o
  -2  15   5         29.20         36.81         9.46 o
  -1  15   5         23.00         26.77         9.46 o
   0  15   5         51.85         33.46         9.46 o
   1  15   5         20.52         13.38        10.04 o
   2  15   5          0.87          9.37         4.46 o
   3  15   5         27.25         16.73         5.46 o
   4  15   5        190.75        187.50        12.54 o
   5  15   5          0.00         -1.67         5.46 o
   6  15   5         84.00         89.62         8.56 o
   7  15   5         24.78         17.64         5.74 o
   8  15   5          0.76         -3.35         4.73 o
   9  15   5         46.53         33.46         9.46 o
  10  15   5          9.81          4.46         6.69 o
  11  15   5         20.33         10.04        10.04 o
  12  15   5         59.87         70.42         9.46 o
  -9  16   5        246.97        306.29        23.42 o
  -8  16   5          0.25          0.00        10.04 o
  -7  16   5         11.15         11.15         6.69 o
  -6  16   5          1.90         -3.35         4.73 o
  -5  16   5         19.14         13.38         9.46 o
  -4  16   5          2.34          3.35         4.73 o
  -3  16   5        144.63        157.90        14.20 o
  -2  16   5         12.13         36.81         9.46 o
  -1  16   5         58.99         83.78         9.46 o
   0  16   5          3.30          6.69         5.99 o
   1  16   5        150.40        164.02        14.20 o
   2  16   5         33.59         33.46         9.46 o
   3  16   5         42.44         31.40        16.73 o
   4  16   5          3.80         -3.35         4.73 o
   5  16   5         69.74         46.84         9.46 o
   6  16   5         14.84         20.08         9.46 o
   7  16   5        204.44        250.50        26.77 o
   8  16   5        383.20        435.00        33.46 o
 -28   0   6         34.26         20.08        20.08 o
 -27   0   6         32.91          0.00        13.38 o
 -26   0   6         43.95         60.23        20.08 o
 -25   0   6         78.60        107.07        20.08 o
 -24   0   6        293.55        314.53        33.46 o
 -23   0   6          2.87         -6.69        13.38 o
 -22   0   6        882.68        870.09        46.85 o
 -21   0   6         50.25         60.23        13.38 o
 -20   0   6         56.81         46.84        13.38 o
 -19   0   6         36.68         53.53        13.38 o
 -18   0   6        114.27         93.69        13.38 o
 -17   0   6        651.89        595.66        33.46 o
 -16   0   6        201.97        200.76        20.08 o
 -15   0   6          0.28         -6.69         6.69 o
 -14   0   6         16.55         26.77         6.69 o
 -13   0   6         65.22         60.23        13.38 o
 -12   0   6       1560.13       1499.66        60.25 o
 -11   0   6       1048.79       1144.67        46.86 o
 -10   0   6       6370.64       6585.01       201.17 o
  -9   0   6          9.26          0.00         6.69 o
  -8   0   6        145.02        160.61        13.38 o
  -7   0   6        588.73        629.17        26.77 o
  -6   0   6          6.50         53.53         6.69 o
  -5   0   6       1261.90       1272.66        33.14 o
  -4   0   6        816.21        810.21        23.67 o
  -3   0   6       2422.25       2467.74        46.41 o
  -2   0   6       4559.53       4737.98       140.81 o
  -1   0   6          0.46         53.53         6.69 o
   0   0   6         55.98         60.97         6.69 o
   1   0   6        435.34        433.80        30.12 o
   2   0   6        948.73       1168.00       177.40 o
   3   0   6        814.23        856.83        25.71 o
   4   0   6        136.32        140.85         9.46 o
   5   0   6        316.13        297.86        14.20 o
   6   0   6         16.11         43.75         4.73 o
   7   0   6        266.73        275.76         8.56 o
   8   0   6        425.20        473.00        23.42 o
   9   0   6        599.52        598.61        20.91 o
  10   0   6       2969.22       2848.33        68.55 o
  11   0   6          3.02          6.69         4.73 o
  12   0   6          2.08          3.35         4.73 o
  13   0   6        429.34        429.69        20.90 o
  14   0   6         60.55         72.58         5.46 o
  15   0   6       1551.99       1533.02        34.35 o
  16   0   6        621.27        591.75        22.74 o
  17   0   6        987.34        950.45        26.50 o
  18   0   6        497.69        508.61        18.54 o
  19   0   6         51.75         41.11        11.27 o
  20   0   6          1.59         -2.68         5.68 o
  21   0   6          0.71          4.02         4.46 o
  22   0   6         52.10         44.48         8.56 o
  23   0   6          0.00         -2.68         4.46 o
  24   0   6         57.94         65.46        10.70 o
  25   0   6          5.50          2.23         8.41 o
  26   0   6         44.43         51.30        11.14 o
  27   0   6         10.86          6.69         6.35 o
 -28   1   6          3.83          5.35        11.14 o
 -27   1   6         25.19         40.15        16.73 o
 -26   1   6         10.19         10.04        10.04 o
 -25   1   6          5.00          0.00         9.46 o
 -24   1   6        126.87        134.50        23.42 o
 -23   1   6         40.46         26.77         9.46 o
 -22   1   6         86.60         77.10        14.20 o
 -21   1   6        124.27        123.80        20.08 o
 -20   1   6        173.00        154.21        14.20 o
 -19   1   6        176.41        180.93        14.20 o
 -18   1   6         96.22        108.74        14.20 o
 -17   1   6          1.94         -3.35         4.73 o
 -16   1   6         99.85         87.00        16.73 o
 -15   1   6        105.27        115.91        11.14 o
 -14   1   6          2.12          3.35         4.73 o
 -13   1   6         96.83         87.00         9.46 o
 -12   1   6       3065.60       3032.14        56.07 o
 -11   1   6        998.21       1066.36        40.16 o
 -10   1   6       3837.90       3740.70        87.10 o
  -9   1   6         60.00         52.13        10.04 o
  -8   1   6         31.92         23.90         4.73 o
  -7   1   6          7.59         13.38         4.73 o
  -6   1   6       1809.84       1801.35        44.80 o
  -5   1   6        300.57        300.27         8.98 o
  -4   1   6        270.11        278.13        10.41 o
  -3   1   6        825.93        835.01        14.97 o
  -2   1   6       1713.14       1720.82        34.13 o
  -1   1   6        595.58        740.14        62.80 o
   0   1   6         99.14         92.72         4.73 o
   1   1   6       1844.25       1820.08        28.04 o
   2   1   6         30.26         46.84         6.69 o
   3   1   6          0.35          3.26         3.66 o
   4   1   6       1115.92       1131.91        19.00 o
   5   1   6         36.62         43.95         3.25 o
   6   1   6        200.79        196.19         6.23 o
   7   1   6       1061.40       1110.29        18.13 o
   8   1   6          0.19          0.00         3.35 o
   9   1   6        609.85        604.24        14.78 o
  10   1   6        179.54        181.53         7.87 o
  11   1   6         10.40          8.36         3.38 o
  12   1   6        297.90        345.80        11.36 o
  13   1   6        383.71        411.31        11.08 o
  14   1   6         64.02         82.06         6.35 o
  15   1   6        876.33        856.16        15.94 o
  16   1   6        537.44        545.07        17.90 o
  17   1   6        542.57        557.14        13.11 o
  18   1   6        443.40        433.77        14.96 o
  19   1   6         44.02         45.92         4.85 o
  20   1   6        468.99        453.39        12.75 o
  21   1   6        187.25        194.49         9.24 o
  22   1   6         98.46         91.80         6.58 o
  23   1   6        114.07        112.42         8.78 o
  24   1   6          8.63          0.00         3.46 o
  25   1   6          4.36          5.74         4.59 o
  26   1   6        118.87        147.24        11.36 o
  27   1   6          3.52          4.46         4.23 o
 -28   2   6         17.23         21.41        11.14 o
 -27   2   6          2.07         -6.69         9.46 o
 -26   2   6         46.68         78.71        16.06 o
 -25   2   6         34.18         30.11         9.46 o
 -24   2   6          6.33          0.00         7.73 o
 -23   2   6         19.43         16.73        10.04 o
 -22   2   6         13.46         16.73         9.46 o
 -21   2   6        110.33        117.20        14.20 o
 -20   2   6       2912.74       2824.44        77.00 o
 -19   2   6        323.98        283.63        26.77 o
 -18   2   6        507.35        535.74        23.66 o
 -17   2   6        106.07        102.53        11.14 o
 -16   2   6        525.41        527.76        20.90 o
 -15   2   6          5.98          3.35        10.04 o
 -14   2   6         42.22         33.46         5.99 o
 -13   2   6         35.74         40.15         4.46 o
 -12   2   6         79.52         73.41         6.36 o
 -11   2   6          0.22         -4.72         4.72 o
 -10   2   6         60.16         53.54         5.99 o
  -9   2   6        808.16        805.24        40.16 o
  -8   2   6        479.15        550.13        26.77 o
  -7   2   6          0.01          0.00         6.69 o
  -6   2   6        100.73        120.46         9.46 o
  -5   2   6       1560.90       1466.99        23.96 o
  -4   2   6       2723.84       2659.07        39.49 o
  -3   2   6        208.85        220.85        13.38 o
  -2   2   6        482.07        539.62        11.97 o
   0   2   6       6042.89       6365.51        86.38 o
   1   2   6       2045.33       2041.88        31.05 o
   2   2   6        436.49        460.45        10.46 o
   3   2   6       2249.83       2284.40        32.95 o
   4   2   6        142.01        137.15         3.86 o
   5   2   6         80.13         78.49         4.26 o
   6   2   6        396.64        413.34         8.22 o
   7   2   6       1459.89       1467.39        28.31 o
   8   2   6         10.13         15.47         2.99 o
   9   2   6         47.30         40.71         5.41 o
  10   2   6        202.62        198.63         9.97 o
  11   2   6          0.10          1.47         3.34 o
  12   2   6        738.19        761.60        15.04 o
  13   2   6         30.63         29.73         3.58 o
  14   2   6         88.01         93.54         6.35 o
  15   2   6          6.46          6.69         2.99 o
  16   2   6        636.29        628.08        13.11 o
  17   2   6         60.21         64.44         5.99 o
  18   2   6         94.00        104.39         6.43 o
  19   2   6        808.31        774.11        15.94 o
  20   2   6        966.67        912.13        18.74 o
  21   2   6        299.99        308.97        14.13 o
  22   2   6          5.75          5.20         3.46 o
  23   2   6          0.09          0.96         4.04 o
  24   2   6          9.09          3.68         5.65 o
  25   2   6         43.74         32.24         7.21 o
  26   2   6         76.11         72.00         8.15 o
  27   2   6          9.34          9.73         7.21 o
 -28   3   6         10.32         -3.35         9.46 o
 -27   3   6          1.64          8.60         9.74 o
 -26   3   6         97.19         78.71        16.06 o
 -25   3   6         25.48         16.73         9.46 o
 -24   3   6          1.39          3.35         9.46 o
 -23   3   6         23.22         28.44        12.22 o
 -22   3   6        271.19        271.71        17.73 o
 -21   3   6         11.17         13.38         9.46 o
 -20   3   6        374.12        360.37        30.12 o
 -19   3   6       1382.62       1389.04        42.60 o
 -18   3   6       3518.64       3535.09        87.51 o
 -17   3   6        252.44        264.72        18.93 o
 -16   3   6        410.07        390.01        26.77 o
 -15   3   6         45.81         41.66         5.99 o
 -14   3   6        179.02        184.09        14.20 o
 -13   3   6        560.21        564.14        20.96 o
 -12   3   6        662.60        674.06        18.47 o
 -11   3   6        435.48        416.77        10.63 o
 -10   3   6        821.44        815.31        20.39 o
  -9   3   6         34.94         43.13         7.01 o
  -8   3   6        394.37        391.54        16.06 o
  -7   3   6        483.96        451.74        16.06 o
  -6   3   6       1072.94       1077.72        26.81 o
  -5   3   6       2060.20       2112.33        35.90 o
  -4   3   6        743.64        754.88        13.52 o
  -3   3   6       2137.87       2067.21        31.64 o
  -2   3   6       4185.37       4125.20        58.70 o
  -1   3   6       1821.44       1968.31        39.46 o
   0   3   6       1677.93       1762.92        28.04 o
   1   3   6       2235.00       2296.62        30.91 o
   2   3   6       1060.40       1178.40        19.00 o
   3   3   6        330.89        359.32         8.03 o
   4   3   6        270.30        260.04         6.43 o
   5   3   6       3312.71       3333.59        42.71 o
   6   3   6       4511.43       4691.15        59.18 o
   7   3   6       1769.74       1795.79        28.63 o
   8   3   6         25.67         24.18         3.60 o
   9   3   6        326.41        302.99         9.15 o
  10   3   6       2072.65       2022.23        32.11 o
  11   3   6         72.64         76.53         4.98 o
  12   3   6        100.99        122.57         6.79 o
  13   3   6         10.38         15.61         3.25 o
  14   3   6         52.72         59.33         7.48 o
  15   3   6         29.78         44.00         3.46 o
  16   3   6        548.66        537.13        11.39 o
  17   3   6        802.54        801.37        19.41 o
  18   3   6       3232.95       3259.27        42.45 o
  19   3   6        498.79        479.26        11.38 o
  20   3   6        288.04        292.08         9.83 o
  21   3   6        140.85        130.78         8.33 o
  22   3   6        170.46        134.78         8.66 o
  23   3   6         38.16         39.20         6.79 o
  24   3   6          0.21         -4.23         4.23 o
  25   3   6          0.14         -4.23         4.23 o
  26   3   6        146.46        135.78        11.59 o
 -27   4   6        109.72        128.23        23.42 o
 -26   4   6          0.59         16.73        10.04 o
 -25   4   6          0.18         -4.46        13.38 o
 -24   4   6          0.55          6.69         9.46 o
 -23   4   6          5.98         11.56         7.21 o
 -22   4   6        319.48        355.42        15.67 o
 -21   4   6        733.32        714.24        22.43 o
 -20   4   6        210.99        249.85        16.47 o
 -19   4   6       1975.39       1847.64        44.98 o
 -18   4   6         45.90         57.85        13.38 o
 -17   4   6        293.83        256.83        20.08 o
 -16   4   6         11.59         13.38        10.04 o
 -15   4   6        119.80        121.68        11.14 o
 -14   4   6         15.24         16.73         7.10 o
 -13   4   6        720.93        742.36        58.51 o
 -12   4   6        832.60        797.24        19.10 o
 -11   4   6         35.71         42.11         4.83 o
 -10   4   6          0.59         -2.16         3.86 o
  -9   4   6         12.96          8.92         4.21 o
  -8   4   6        117.30        116.60         6.98 o
  -7   4   6         99.62        107.37         7.73 o
  -6   4   6        170.18        156.97         8.76 o
  -5   4   6       4526.44       4603.58        65.31 o
  -4   4   6       2637.51       2606.81        35.34 o
  -3   4   6        682.41        668.54        21.72 o
  -2   4   6        164.99        223.70        16.45 o
  -1   4   6        120.89        169.17        14.91 o
   0   4   6        128.49        137.41         6.38 o
   1   4   6        766.57        707.93        13.52 o
   2   4   6       3916.09       3759.02        53.84 o
   3   4   6         39.21         36.55         3.65 o
   4   4   6        648.44        670.41        11.22 o
   5   4   6        279.02        286.04         6.43 o
   6   4   6        595.36        641.42        13.52 o
   7   4   6        253.51        265.20         7.33 o
   8   4   6       2035.60       2188.01        29.70 o
   9   4   6        747.08        788.40        12.86 o
  10   4   6         12.66         16.43         2.92 o
  11   4   6        442.80        451.10         9.48 o
  12   4   6        168.85        204.20         8.98 o
  13   4   6          0.02          6.08         2.92 o
  14   4   6        527.60        520.23        12.32 o
  15   4   6         42.31         42.71         3.49 o
  16   4   6          1.50          0.00         3.99 o
  17   4   6        335.77        326.71         9.70 o
  18   4   6       1143.87       1115.74        21.01 o
  19   4   6       1269.52       1194.59        21.35 o
  20   4   6         23.80         22.61         3.46 o
  21   4   6          9.54         11.54         3.77 o
  22   4   6         76.71         54.65         6.43 o
  23   4   6          3.32          2.06         3.52 o
  24   4   6         23.39         18.16         6.21 o
  25   4   6          0.43         -4.23         4.23 o
  26   4   6         55.46         50.33         8.65 o
 -27   5   6         21.33         30.11        14.20 o
 -26   5   6          1.21         -3.35        10.04 o
 -25   5   6          0.43          3.35        10.04 o
 -24   5   6         40.47         46.84        14.20 o
 -23   5   6        140.55        167.30        18.93 o
 -22   5   6        353.19        326.09        19.32 o
 -21   5   6         32.33         39.31         8.56 o
 -20   5   6        180.75        200.91        15.45 o
 -19   5   6         12.95         26.77         7.73 o
 -18   5   6          2.74          2.23         7.73 o
 -17   5   6        104.36        100.55         8.76 o
 -16   5   6         79.78         79.91         7.87 o
 -15   5   6         87.03         77.55         7.73 o
 -14   5   6        258.69        269.53        27.25 o
 -13   5   6         53.38         59.74         7.59 o
 -12   5   6        678.72        656.55        15.46 o
 -11   5   6         16.56         20.66         3.71 o
 -10   5   6         17.38         22.88         3.25 o
  -9   5   6        475.50        516.57        11.25 o
  -8   5   6       3475.88       3912.18        56.73 o
  -7   5   6          1.61          3.43         3.34 o
  -6   5   6        192.65        189.94         6.59 o
  -5   5   6         42.36         42.38         4.46 o
  -4   5   6       1378.44       1421.75        24.23 o
  -3   5   6        150.41        152.12         4.01 o
  -2   5   6        275.68        274.70         9.74 o
  -1   5   6        144.77        166.94         8.56 o
   0   5   6        301.86        341.18         6.89 o
   1   5   6       1573.23       1580.80        24.23 o
   2   5   6       2040.49       2041.16        30.29 o
   3   5   6         48.62         53.84         3.58 o
   4   5   6       2046.16       2081.98        31.28 o
   5   5   6        232.69        238.97         7.32 o
   6   5   6        433.18        461.36         9.04 o
   7   5   6         33.95         47.85         3.46 o
   8   5   6       3849.62       4050.60        52.11 o
   9   5   6        329.42        348.20         8.98 o
  10   5   6          9.18          8.52         2.92 o
  11   5   6          0.13          1.45         3.24 o
  12   5   6         34.26         22.97         2.92 o
  13   5   6          3.96         14.13         3.60 o
  14   5   6         13.41         29.00         8.25 o
  15   5   6         34.75         33.46         4.04 o
  16   5   6         24.42         14.22         3.93 o
  17   5   6        126.27        117.66         6.58 o
  18   5   6         51.81         54.67         5.74 o
  19   5   6         11.23         14.13         3.49 o
  20   5   6        402.02        365.19        12.58 o
  21   5   6          1.94          4.46         3.46 o
  22   5   6          3.25          1.49         4.21 o
  23   5   6         54.17         52.23         6.79 o
  24   5   6        273.03        276.88        12.14 o
  25   5   6          3.15          1.67         3.58 o
  26   5   6         37.43         44.61         6.79 o
 -26   6   6          1.00         -3.35        16.73 o
 -25   6   6          8.00          0.00         9.46 o
 -24   6   6         96.94        131.26        18.93 o
 -23   6   6        115.69        137.92        18.93 o
 -22   6   6          2.68         -4.46         7.73 o
 -21   6   6          4.79         11.15         7.73 o
 -20   6   6        363.68        370.35        19.46 o
 -19   6   6         55.84         40.99         8.56 o
 -18   6   6          5.98          2.23         7.73 o
 -17   6   6        330.94        351.61        17.73 o
 -16   6   6          0.53         -5.46         5.46 o
 -15   6   6       1586.05       1526.49        64.64 o
 -14   6   6       2044.75       1917.55        37.34 o
 -13   6   6       1068.50       1071.51        27.05 o
 -12   6   6        103.43        168.01        11.59 o
 -11   6   6        159.97        160.93         8.76 o
 -10   6   6        451.35        478.66        15.31 o
  -9   6   6        820.13        765.05        19.48 o
  -8   6   6         21.25         32.07         4.23 o
  -7   6   6       1272.88       1294.17        20.92 o
  -6   6   6        222.63        218.89        14.09 o
  -5   6   6          7.92          8.92         3.86 o
  -4   6   6          6.23          6.69         3.34 o
  -3   6   6       1145.62       1168.05        20.00 o
  -2   6   6         13.77         26.48         2.68 o
  -1   6   6        842.63        966.73        25.44 o
   0   6   6          7.82         39.48         4.23 o
   1   6   6       1130.82       1111.53        18.64 o
   2   6   6          3.36          6.69         3.35 o
   3   6   6        136.20        192.82        12.17 o
   4   6   6        274.43        261.89        11.85 o
   5   6   6          0.01         -3.85         3.85 o
   6   6   6         57.68         49.02         4.04 o
   7   6   6       1254.53       1227.22        20.44 o
   8   6   6         11.20         18.74         2.99 o
   9   6   6        162.77        182.38         7.33 o
  10   6   6        164.76        169.48         7.33 o
  11   6   6        708.84        668.02        14.25 o
  12   6   6          9.69         68.36         4.16 o
  13   6   6        330.81        304.90        15.69 o
  14   6   6       1645.42       1667.91        32.03 o
  15   6   6        568.15        555.55        14.25 o
  16   6   6        138.29        144.06         7.55 o
  17   6   6         35.07         30.92         4.04 o
  18   6   6        162.35        158.14         8.24 o
  19   6   6          2.52         -0.74         3.46 o
  20   6   6        355.19        333.27        14.47 o
  21   6   6         85.32         88.10         8.15 o
  22   6   6          0.59          5.02         4.18 o
  23   6   6         17.07         11.35         5.96 o
  24   6   6         54.49         61.71         6.79 o
  25   6   6         26.45         33.84         6.65 o
 -26   7   6         30.99         43.50        14.20 o
 -25   7   6          0.14          0.00         9.46 o
 -24   7   6          3.85          3.35        10.04 o
 -23   7   6        190.21        225.02        33.46 o
 -22   7   6         12.91         10.04         5.46 o
 -21   7   6        110.82        103.94         9.66 o
 -20   7   6          8.20         13.38         5.06 o
 -19   7   6         91.17         89.55         9.89 o
 -18   7   6         24.91         29.68         7.73 o
 -17   7   6         74.37         81.27         5.80 o
 -16   7   6          3.78          2.23         4.23 o
 -15   7   6         67.96         70.54         5.10 o
 -14   7   6         54.68         72.70         5.93 o
 -13   7   6        507.15        547.57        27.32 o
 -12   7   6        103.57        122.74         8.26 o
 -11   7   6        167.00        164.72         4.16 o
 -10   7   6        740.00        706.75        14.45 o
  -9   7   6        297.51        291.18        12.56 o
  -8   7   6          0.02          3.10         3.66 o
  -7   7   6        164.03        155.83         5.32 o
  -6   7   6        111.56        110.83         4.91 o
  -5   7   6         25.10         25.55         3.25 o
  -4   7   6         71.59         72.03         3.86 o
  -3   7   6        102.76        115.08         4.94 o
  -2   7   6        173.61        211.87         9.81 o
  -1   7   6        357.78        345.26         5.77 o
   0   7   6         80.72        100.20         3.48 o
   1   7   6        369.24        377.73         6.21 o
   2   7   6       2933.98       3013.33        36.60 o
   3   7   6         85.53         99.85         3.52 o
   4   7   6       1358.89       1353.53        23.04 o
   5   7   6        473.81        456.76        10.76 o
   6   7   6        159.55        158.77         7.33 o
   7   7   6        672.01        676.63        13.87 o
   8   7   6        622.29        656.57        18.14 o
   9   7   6         47.58         45.77         4.04 o
  10   7   6        172.09        143.98         7.33 o
  11   7   6         12.13         28.59         5.90 o
  12   7   6          0.00         13.25         7.37 o
  13   7   6        204.70        206.30        15.28 o
  14   7   6        107.98        106.01         7.33 o
  15   7   6         58.57         63.95         6.79 o
  16   7   6         47.40         59.72         6.35 o
  17   7   6         82.75         97.47         9.08 o
  18   7   6          0.14          2.97         3.46 o
  19   7   6        116.96        123.07         6.58 o
  20   7   6         14.58         20.94         3.46 o
  21   7   6        106.40        117.47         7.15 o
  22   7   6         12.08          9.03         4.14 o
  23   7   6         49.66         61.34         6.79 o
  24   7   6         86.58        105.69         7.80 o
 -25   8   6        307.78        372.89        28.39 o
 -24   8   6        220.23        221.65        23.66 o
 -23   8   6         29.52         53.53        14.20 o
 -22   8   6         10.58         11.71         5.91 o
 -21   8   6         81.57         94.37         8.50 o
 -20   8   6         17.97         23.22         5.06 o
 -19   8   6         20.73         13.38         5.06 o
 -18   8   6         30.64         33.46         5.06 o
 -17   8   6        303.63        315.18        11.00 o
 -16   8   6        148.31        152.97         9.60 o
 -15   8   6         55.89         53.15         4.04 o
 -14   8   6        488.68        484.42        12.35 o
 -13   8   6         88.82        159.68        25.02 o
 -12   8   6          5.35         10.04         3.58 o
 -11   8   6          2.80         -1.34         2.99 o
 -10   8   6          0.55         -1.34         2.99 o
  -9   8   6        234.93        241.12         7.49 o
  -8   8   6          0.22         -1.31         2.99 o
  -7   8   6          7.05          4.07         2.99 o
  -6   8   6        105.70         89.76         3.67 o
  -5   8   6        455.32        412.38        10.69 o
  -4   8   6        417.98        401.79         8.99 o
  -3   8   6        167.37        164.03         4.10 o
  -2   8   6          2.20          3.24         2.73 o
  -1   8   6        404.58        392.25         5.87 o
   0   8   6        660.67        736.01        13.65 o
   1   8   6        591.63        541.58         9.79 o
   2   8   6         12.92         12.05         3.15 o
   3   8   6         41.82         36.11         5.09 o
   4   8   6       5078.07       4967.66        69.26 o
   5   8   6         82.70         82.90         4.28 o
   6   8   6        116.55        128.29         6.79 o
   7   8   6         83.41         73.26         5.39 o
   8   8   6          0.19         -2.68         2.99 o
   9   8   6          5.40          2.68         2.99 o
  10   8   6          0.01         -2.99         2.99 o
  11   8   6        178.19        190.21         7.55 o
  12   8   6        591.84        605.92        14.25 o
  13   8   6        588.16        626.44        22.22 o
  14   8   6        224.98        227.19        11.34 o
  15   8   6        269.11        254.39        11.08 o
  16   8   6         15.04         12.43         4.04 o
  17   8   6        366.01        369.09        14.25 o
  18   8   6         13.27         14.87         3.46 o
  19   8   6         92.19        102.07         7.86 o
  20   8   6        220.22        239.87        10.75 o
  21   8   6         30.38         39.54         5.99 o
  22   8   6          0.16          2.51         3.58 o
  23   8   6         32.13         28.83         6.79 o
 -24   9   6         35.31         54.43        36.81 o
 -23   9   6        103.70        100.83        18.93 o
 -22   9   6          0.23          3.35        10.25 o
 -21   9   6         24.20         34.42         6.05 o
 -20   9   6         67.32         68.13         5.80 o
 -19   9   6         11.04         17.40         5.06 o
 -18   9   6          5.57         43.78         5.80 o
 -17   9   6          2.26          2.68         5.06 o
 -16   9   6        239.12        211.53        10.39 o
 -15   9   6         59.84         56.30         4.04 o
 -14   9   6         23.85         33.69         4.04 o
 -13   9   6        853.72        939.39        29.02 o
 -12   9   6        738.12        708.42        16.63 o
 -11   9   6         24.05         17.57         4.27 o
 -10   9   6          7.87          1.34         3.48 o
  -9   9   6          1.03          3.65         2.92 o
  -8   9   6        141.39        136.62         6.43 o
  -7   9   6        219.92        204.50         8.48 o
  -6   9   6          5.78        100.38        13.38 o
  -5   9   6        375.75        327.57         7.49 o
  -4   9   6        394.80        383.54         9.27 o
  -3   9   6        352.37        392.61        13.16 o
  -2   9   6        491.50        493.05        10.52 o
  -1   9   6        139.00        162.74         9.16 o
   0   9   6        614.52        645.37        18.36 o
   1   9   6        131.94        126.89         7.33 o
   2   9   6         28.78         32.59         5.80 o
   3   9   6        281.43        277.27         8.07 o
   4   9   6          3.11          8.36         3.58 o
   5   9   6        325.29        322.26        11.36 o
   6   9   6        210.99        292.22        16.28 o
   7   9   6          0.01         -2.68         2.99 o
   8   9   6         84.77         73.14         6.07 o
   9   9   6         22.23         19.12         5.07 o
  10   9   6         93.59         84.14         5.99 o
  11   9   6        281.31        253.58        10.49 o
  12   9   6       1730.13       1637.82        29.58 o
  13   9   6         27.41         41.85        10.88 o
  14   9   6         18.26         14.34         4.04 o
  15   9   6         32.06         27.60         4.14 o
  16   9   6        200.84        184.25        11.73 o
  17   9   6         53.83         39.00         6.35 o
  18   9   6         53.52        104.65         6.96 o
  19   9   6          0.00         -3.35         3.58 o
  20   9   6         19.11         15.30         4.04 o
  21   9   6          4.92         11.35         3.65 o
  22   9   6         43.25         44.68         7.15 o
 -22  10   6         30.19         37.64         6.05 o
 -21  10   6         74.40         84.38         9.74 o
 -20  10   6         61.94         72.02         6.05 o
 -19  10   6          3.84          4.02         5.06 o
 -18  10   6         25.43         22.23         6.42 o
 -17  10   6         50.66         51.95         8.24 o
 -16  10   6         37.06         32.40         5.06 o
 -15  10   6        288.41        292.08        13.52 o
 -14  10   6        140.84        173.61        14.68 o
 -13  10   6         74.74         84.04         7.07 o
 -12  10   6        215.04        227.32        10.02 o
 -11  10   6        130.79        159.21         7.33 o
 -10  10   6          3.08         -2.68         2.99 o
  -9  10   6          2.35          2.68         3.15 o
  -8  10   6         17.21         10.04         3.58 o
  -7  10   6         52.00         42.88         4.04 o
  -6  10   6        764.02        647.08        14.25 o
  -5  10   6        852.69        850.94        17.36 o
  -4  10   6       1234.72       1185.22        20.91 o
  -3  10   6         42.54         41.19         4.12 o
  -2  10   6        179.47        175.26         7.33 o
  -1  10   6         75.93         75.32         7.53 o
   0  10   6         82.23         80.58         4.26 o
   1  10   6        203.64        192.22         7.85 o
   2  10   6          0.82          2.68         2.99 o
   3  10   6        364.64        361.48        10.46 o
   4  10   6          6.72         17.21         5.07 o
   5  10   6          9.75         21.03         4.04 o
   6  10   6        829.97        772.13        18.69 o
   7  10   6         77.25         74.67         7.21 o
   8  10   6        164.28        147.26         7.87 o
   9  10   6         29.70         33.72         4.83 o
  10  10   6         82.13         72.56         7.26 o
  11  10   6          3.47          0.74         4.09 o
  12  10   6         50.00         43.02         5.07 o
  13  10   6        101.70        112.15         7.33 o
  14  10   6          7.77         15.42         4.89 o
  15  10   6         33.49         36.48         5.99 o
  16  10   6         21.03         24.76         4.83 o
  17  10   6          0.68          1.12         4.23 o
  18  10   6          7.52          4.18         3.58 o
  19  10   6          6.00          1.67         3.58 o
  20  10   6         32.72         33.01         6.35 o
  21  10   6         30.04         39.07         6.35 o
 -21  11   6          0.36         -5.02         5.46 o
 -20  11   6          3.31         -5.02         5.46 o
 -19  11   6          0.43          1.91         6.76 o
 -18  11   6          0.53         -5.06         5.06 o
 -17  11   6        150.22        138.76         9.15 o
 -16  11   6         85.95         71.70         7.87 o
 -15  11   6          1.13         12.05         7.73 o
 -14  11   6         54.04         64.28         7.21 o
 -13  11   6          5.67          3.35         4.23 o
 -12  11   6          3.42          7.81         4.23 o
 -11  11   6          0.41          2.23         4.23 o
 -10  11   6         73.58         73.94         8.79 o
  -9  11   6        197.64        192.99         9.04 o
  -8  11   6          1.75         -3.25         3.25 o
  -7  11   6          0.04          3.72         3.25 o
  -6  11   6        915.11        848.02        17.81 o
  -5  11   6         31.45         47.54         4.75 o
  -4  11   6       1822.74       1718.60        32.97 o
  -3  11   6          0.40         -1.67         3.38 o
  -2  11   6         58.74         57.69         6.99 o
  -1  11   6         11.93         12.80         4.83 o
   0  11   6        227.02        225.46         8.91 o
   1  11   6        193.86        196.64         9.04 o
   2  11   6         61.73         48.52         4.04 o
   3  11   6        805.25        771.58        16.95 o
   4  11   6        767.01        786.97        17.36 o
   5  11   6       1273.96       1283.67        23.99 o
   6  11   6        203.58        182.70         9.57 o
   7  11   6         16.95         13.38         4.04 o
   8  11   6        160.39        168.95         9.60 o
   9  11   6         67.96         47.12         5.06 o
  10  11   6         68.04         59.08         6.69 o
  11  11   6          0.82         -4.23         4.23 o
  12  11   6          4.84         10.04         5.80 o
  13  11   6          5.83          3.35         4.23 o
  14  11   6         57.78         46.84         6.69 o
  15  11   6          1.31         10.71         4.46 o
  16  11   6         38.23         46.84         8.56 o
  17  11   6         67.03         52.87         8.56 o
  18  11   6         20.47         16.06         5.06 o
  19  11   6         42.90         49.93         7.21 o
  20  11   6         15.85          2.36         5.80 o
 -19  12   6        173.35        188.66        20.81 o
 -18  12   6         13.50         20.08         5.46 o
 -17  12   6          9.07          3.65         5.74 o
 -16  12   6          4.89         11.71         5.91 o
 -15  12   6         39.72         46.84         6.05 o
 -14  12   6          0.01         -4.23         4.23 o
 -13  12   6          7.19          6.69         4.23 o
 -12  12   6        162.26        140.63         7.87 o
 -11  12   6         30.70         17.84         4.23 o
 -10  12   6         17.43         11.15         4.23 o
  -9  12   6         16.35          3.82         4.40 o
  -8  12   6        400.39        363.31        11.08 o
  -7  12   6         96.07         95.21         7.33 o
  -6  12   6        173.68        194.40        12.56 o
  -5  12   6        141.17        125.61         7.87 o
  -4  12   6          0.08          3.82         5.66 o
  -3  12   6         42.01         40.50         4.23 o
  -2  12   6          4.10          5.58         4.23 o
  -1  12   6         13.43          4.46         4.83 o
   0  12   6        125.96        109.50         7.87 o
   1  12   6          0.02         -3.25         3.25 o
   2  12   6         90.83        101.47         7.33 o
   3  12   6          0.06         -0.84         3.60 o
   4  12   6          7.23          4.18         3.76 o
   5  12   6          6.81         13.38         4.04 o
   6  12   6         96.59        115.31        10.19 o
   7  12   6          2.12          2.87         4.04 o
   8  12   6         36.83         38.06         5.99 o
   9  12   6        357.96        329.57        12.17 o
  10  12   6        333.41        327.53        13.29 o
  11  12   6         72.85         79.53         8.69 o
  12  12   6         24.42         22.31         4.23 o
  13  12   6         12.28          6.69         4.73 o
  14  12   6         31.31         20.08         9.46 o
  15  12   6         97.50        115.90        11.14 o
  16  12   6          1.06          3.35         4.73 o
  17  12   6         38.53         59.16         9.21 o
  18  12   6          8.48         22.31         7.73 o
 -17  13   6          0.19          1.22         8.17 o
 -16  13   6         69.72         70.92         9.74 o
 -15  13   6         15.63         10.04         7.10 o
 -14  13   6         30.35         36.81        10.25 o
 -13  13   6         18.39         26.77         5.06 o
 -12  13   6          0.07         -2.23         4.51 o
 -11  13   6          0.10         -2.23         4.23 o
 -10  13   6          4.19          4.02         4.46 o
  -9  13   6         97.70         82.70         7.87 o
  -8  13   6         15.72         18.96         4.23 o
  -7  13   6         30.83         33.46         6.76 o
  -6  13   6         10.62         11.15         4.23 o
  -5  13   6        493.07        462.57        14.78 o
  -4  13   6          1.93          3.35         4.23 o
  -3  13   6         69.05         66.11         7.21 o
  -2  13   6         44.34         45.13         5.06 o
  -1  13   6         18.12         19.74         4.23 o
   0  13   6         65.95         71.65         7.21 o
   1  13   6        155.57        156.46        11.36 o
   2  13   6          4.91          2.87         4.04 o
   3  13   6         15.89         24.15         4.04 o
   4  13   6         12.89          7.65         4.04 o
   5  13   6         70.28         56.00         6.79 o
   6  13   6          7.91          6.69         4.04 o
   7  13   6         23.31         17.73         6.06 o
   8  13   6          7.48          3.35         4.23 o
   9  13   6         54.44         54.20         8.56 o
  10  13   6          5.84          8.03         4.46 o
  11  13   6        144.68        155.08        14.20 o
  12  13   6          2.11          0.00        13.38 o
  13  13   6          0.50          3.35         4.73 o
  14  13   6          7.05          6.69        13.38 o
  15  13   6         13.20          8.92        13.38 o
  16  13   6         42.53         50.41         9.46 o
 -15  14   6          2.31          8.92         5.99 o
 -14  14   6         26.14         21.75         6.35 o
 -13  14   6         15.35         28.83         5.74 o
 -12  14   6        116.12        123.52         8.92 o
 -11  14   6          1.48          5.35         7.57 o
 -10  14   6          0.19         -4.46         4.46 o
  -9  14   6        218.85        249.36        13.07 o
  -8  14   6         10.95         23.42         7.10 o
  -7  14   6          1.37          6.69         4.73 o
  -6  14   6          1.27         -1.34         4.46 o
  -5  14   6         57.90         59.73         7.21 o
  -4  14   6          3.87          3.35         4.23 o
  -3  14   6         33.37         29.28         8.69 o
  -2  14   6          4.50         10.04         4.23 o
  -1  14   6         84.08        107.73         7.87 o
   0  14   6          0.98         -0.96         3.71 o
   1  14   6          0.37          2.23         4.83 o
   2  14   6        129.94        147.42        11.36 o
   3  14   6        124.12        131.57        10.28 o
   4  14   6         12.42          9.37         5.68 o
   5  14   6          0.01          2.68         4.46 o
   6  14   6        117.94        125.31        10.28 o
   7  14   6         35.55         33.46         7.73 o
   8  14   6         57.41         47.80         9.46 o
   9  14   6          1.82          3.35         4.73 o
  10  14   6        320.17        365.49        18.93 o
  11  14   6          7.44          3.35         4.73 o
  12  14   6         19.66         13.38         9.46 o
  13  14   6        102.90        147.53        14.20 o
  14  14   6         35.70         50.41         9.46 o
 -12  15   6        155.10        168.06        12.54 o
 -11  15   6          8.89          1.34         4.46 o
 -10  15   6         31.44         45.36         8.56 o
  -9  15   6        151.74        156.64        12.54 o
  -8  15   6         34.04         30.95         5.46 o
  -7  15   6        435.48        438.20        27.57 o
  -6  15   6         51.37         56.40         8.56 o
  -5  15   6         32.27         45.18        13.01 o
  -4  15   6         12.30         17.84         6.69 o
  -3  15   6         17.87         24.54         6.69 o
  -2  15   6         13.98         15.61        13.38 o
  -1  15   6          4.37          3.35         4.73 o
   0  15   6          1.84         -6.69         7.89 o
   1  15   6         37.93         36.28         7.73 o
   2  15   6         61.95         70.68        10.16 o
   3  15   6          0.95          2.68         4.46 o
   4  15   6          3.54          2.68         5.68 o
   5  15   6          0.29         -6.69         6.69 o
   6  15   6          2.10         11.15         5.99 o
   7  15   6         85.96         66.92         9.46 o
   8  15   6         62.89         40.67         9.46 o
   9  15   6         79.83         79.09        20.08 o
  10  15   6          0.06          0.00         4.73 o
  11  15   6         51.96         33.46        13.38 o
  -7  16   6          3.51          0.00         6.69 o
  -6  16   6         42.43         36.81         9.46 o
  -5  16   6         25.33         11.15         5.99 o
  -4  16   6         56.63         61.80        16.73 o
  -3  16   6         23.40         20.08         9.46 o
  -2  16   6        144.83        180.93        14.20 o
  -1  16   6         13.01          8.92         5.99 o
   0  16   6         68.01         66.92         9.46 o
   1  16   6        123.40        143.95        14.20 o
   2  16   6         16.26          8.92         5.99 o
   3  16   6         15.61         11.15         5.99 o
   4  16   6          0.02         -6.69        13.38 o
   5  16   6          1.14         -4.73         4.73 o
   6  16   6         23.33         20.08        13.38 o
 -28   1   7          0.00          3.35         9.46 o
 -27   1   7          3.34         -9.46         9.46 o
 -26   1   7         12.25         33.46        14.20 o
 -25   1   7        113.37        137.92        18.93 o
 -24   1   7          0.30         10.04        10.04 o
 -23   1   7         41.50         23.42         9.46 o
 -22   1   7         13.96         13.38         9.46 o
 -21   1   7         60.67         47.80         9.46 o
 -20   1   7         43.58         36.81         9.46 o
 -19   1   7        184.06        209.40        20.08 o
 -18   1   7        108.98        121.94        14.20 o
 -17   1   7        464.74        439.12        20.90 o
 -16   1   7         31.03         20.08        10.04 o
 -15   1   7          2.20          3.35         4.73 o
 -14   1   7        111.88        123.25        13.38 o
 -13   1   7        769.55        728.88        31.39 o
 -12   1   7        994.57       1020.72        30.49 o
 -11   1   7        250.58        241.67        14.20 o
 -10   1   7        219.54        234.42        14.20 o
  -9   1   7        870.79        874.15        28.40 o
  -8   1   7       1554.30       1514.88        66.95 o
  -7   1   7        176.98        167.57         9.46 o
  -6   1   7        296.18        275.81        12.95 o
  -5   1   7         15.68         21.19         3.90 o
  -4   1   7       4453.51       4343.36        61.70 o
  -3   1   7       2372.68       2389.99        36.49 o
  -2   1   7       1593.74       1698.85        30.24 o
  -1   1   7       5245.52       5091.11        80.46 o
   0   1   7        712.70        746.03        18.36 o
   1   1   7        670.84        800.56        23.67 o
   2   1   7       1256.50       1458.92        41.55 o
   3   1   7       2220.47       2124.16        36.83 o
   4   1   7          6.49         10.04         3.35 o
   5   1   7        687.26        684.33        15.67 o
   6   1   7        108.57        124.33         6.41 o
   7   1   7         23.15         19.68         3.31 o
   8   1   7        211.66        203.51         7.87 o
   9   1   7        135.59        110.22         7.21 o
  10   1   7        480.36        520.71        14.78 o
  11   1   7        407.50        396.49        12.25 o
  12   1   7        152.92        185.09         9.60 o
  13   1   7        118.73        124.00         7.87 o
  14   1   7        227.73        216.14         8.66 o
  15   1   7         31.20         32.96         4.04 o
  16   1   7        397.31        406.16        10.24 o
  17   1   7        690.84        666.16        15.41 o
  18   1   7          4.59          4.68         3.79 o
  19   1   7       1412.39       1380.26        24.29 o
  20   1   7        297.64        266.68        10.24 o
  21   1   7          4.30         -3.49         3.49 o
  22   1   7         21.47         12.10         8.17 o
  23   1   7        137.64        137.27        11.72 o
  24   1   7         55.52         59.49         6.96 o
  25   1   7         10.51         11.71         4.49 o
  26   1   7        110.86        114.17         9.60 o
 -27   2   7         18.22         20.08        14.20 o
 -26   2   7          2.37        -10.04        10.04 o
 -25   2   7          8.57         -6.69         9.46 o
 -24   2   7          2.71          6.69         9.46 o
 -23   2   7        147.06        160.89        18.93 o
 -22   2   7        699.33        684.96        30.49 o
 -21   2   7        606.58        589.74        25.71 o
 -20   2   7         84.88        100.38        14.20 o
 -19   2   7        143.93        157.33        14.20 o
 -18   2   7         11.56         13.38         9.46 o
 -17   2   7         17.32         10.04         9.46 o
 -16   2   7         46.98         47.80         9.46 o
 -15   2   7         29.53         11.15         6.69 o
 -14   2   7        240.89        263.32        10.28 o
 -13   2   7         70.49         64.84         5.46 o
 -12   2   7        488.29        558.74        20.90 o
 -11   2   7        945.45        983.45        30.49 o
 -10   2   7        201.17        203.07        13.38 o
  -9   2   7        722.87        772.48        25.71 o
  -8   2   7        308.62        301.31        14.20 o
  -7   2   7        312.44        341.32        14.20 o
  -6   2   7        326.54        290.18        10.04 o
  -5   2   7         10.94         26.43         2.99 o
  -4   2   7        216.84        229.41         7.33 o
  -3   2   7       1026.51       1021.26        19.59 o
  -2   2   7       1964.19       2394.20        79.21 o
  -1   2   7      21207.46      21225.61       359.15 o
   0   2   7          8.62         -3.35         3.35 o
   1   2   7       2257.63       2896.41        70.32 o
   2   2   7       4671.32       4666.24        74.53 o
   3   2   7         26.96         19.68         3.39 o
   4   2   7       1455.81       1478.96        25.03 o
   5   2   7        474.29        437.43        11.14 o
   6   2   7         46.10         54.55         3.65 o
   7   2   7         35.31         57.92         4.66 o
   8   2   7         31.28         26.77         5.80 o
   9   2   7        191.47        200.13         9.15 o
  10   2   7        465.32        445.72        14.49 o
  11   2   7          6.39         15.30         5.38 o
  12   2   7          7.63          5.02         3.35 o
  13   2   7         22.88         18.27         3.58 o
  14   2   7          0.66          7.44         4.09 o
  15   2   7         81.00         87.12         6.79 o
  16   2   7        165.55        179.93         8.33 o
  17   2   7        282.82        275.06         9.48 o
  18   2   7       2234.44       2246.11        35.14 o
  19   2   7        439.06        463.24        12.97 o
  20   2   7          2.62          6.69         3.15 o
  21   2   7          0.03         -1.91         4.04 o
  22   2   7         20.34         17.17         4.04 o
  23   2   7          4.98          5.74         4.04 o
  24   2   7          1.00         -3.68         7.06 o
  25   2   7          0.42          5.58         4.23 o
  26   2   7         15.47         15.39         7.87 o
 -27   3   7         27.69          9.37        11.14 o
 -26   3   7          1.21         -6.69        13.38 o
 -25   3   7          1.69          6.69        13.38 o
 -24   3   7         15.99         20.08         9.46 o
 -23   3   7         11.09         13.38         7.73 o
 -22   3   7          7.97         13.38         9.46 o
 -21   3   7          2.95         13.38         9.46 o
 -20   3   7         12.72         16.73        10.04 o
 -19   3   7        481.55        439.15        20.90 o
 -18   3   7          0.24          4.46         5.99 o
 -17   3   7         28.64         23.42         9.46 o
 -16   3   7         52.07         47.80         9.46 o
 -15   3   7        172.38        145.83        16.73 o
 -14   3   7        143.64        162.07         6.65 o
 -13   3   7        124.51        135.70         5.74 o
 -12   3   7         52.08         55.71         5.24 o
 -11   3   7        671.35        635.55        46.85 o
 -10   3   7          1.07          3.35         4.73 o
  -9   3   7        133.35        136.85        20.08 o
  -8   3   7        155.35        162.73        11.14 o
  -7   3   7        531.33        533.56        15.46 o
  -6   3   7          5.45          1.67         3.35 o
  -5   3   7        588.02        584.64        13.52 o
  -4   3   7         94.97         96.04         5.99 o
  -3   3   7       4893.92       4775.67        67.70 o
  -2   3   7         61.08         93.69        13.38 o
  -1   3   7       5556.71       5661.83       109.75 o
   0   3   7       1268.79       1326.57        22.02 o
   1   3   7        970.76       1080.93        20.78 o
   2   3   7       2347.02       2268.24        31.35 o
   3   3   7        808.36        835.36        15.45 o
   4   3   7        140.61        132.90         5.49 o
   5   3   7        256.98        224.74         6.58 o
   6   3   7        322.51        308.49         6.58 o
   7   3   7        440.69        439.95        10.46 o
   8   3   7        972.06       1018.97        22.44 o
   9   3   7          1.88          1.67         3.35 o
  10   3   7        146.69        138.80         8.76 o
  11   3   7         15.11         12.05         2.99 o
  12   3   7         28.27         31.05         4.04 o
  13   3   7        169.04        184.79        14.46 o
  14   3   7         83.47         89.50         6.79 o
  15   3   7         11.79         16.73         3.58 o
  16   3   7        585.29        582.94        20.68 o
  17   3   7       1847.30       1841.15        29.31 o
  18   3   7        489.23        460.38        14.25 o
  19   3   7          0.00          5.02         3.58 o
  20   3   7          2.59          5.86         3.58 o
  21   3   7         13.75         11.71         6.19 o
  22   3   7          3.10          2.87         4.04 o
  23   3   7         79.78         79.65         7.33 o
  24   3   7         10.58          6.69         4.23 o
  25   3   7         57.96         67.19         9.15 o
  26   3   7          0.59          1.18         6.76 o
 -27   4   7          0.60          8.03        11.14 o
 -26   4   7         57.78         33.46        14.20 o
 -25   4   7         19.40         25.43        23.42 o
 -24   4   7          0.20        -10.04        10.04 o
 -23   4   7         29.37         26.77         9.46 o
 -22   4   7         19.15         10.04        10.04 o
 -21   4   7          0.14          6.69         9.46 o
 -20   4   7        665.77        665.01        40.16 o
 -19   4   7       1859.36       1821.48        54.28 o
 -18   4   7       1769.84       1704.53        49.53 o
 -17   4   7        271.83        272.66        16.06 o
 -16   4   7        135.52        130.58        14.20 o
 -15   4   7          4.99         -2.68         4.46 o
 -14   4   7         65.17         66.92         9.46 o
 -13   4   7        122.72        124.95         6.83 o
 -12   4   7        319.80        334.39        10.28 o
 -11   4   7        713.05        694.04        22.28 o
 -10   4   7        683.04        628.16        20.91 o
  -9   4   7         51.49         53.54         5.99 o
  -8   4   7       1121.93       1167.18        32.13 o
  -7   4   7          3.23          0.00         3.86 o
  -6   4   7        421.69        403.72        13.77 o
  -5   4   7         14.44         18.11         4.09 o
  -4   4   7       2599.91       2555.82        35.33 o
  -3   4   7         56.74         66.92        13.38 o
  -2   4   7         26.01         35.42         9.93 o
  -1   4   7        636.32        651.39        12.54 o
   0   4   7       3729.77       4113.73        59.20 o
   1   4   7        352.79        373.09        21.92 o
   2   4   7        403.41        392.55         9.89 o
   3   4   7       4055.26       4120.48        52.76 o
   4   4   7        272.88        276.96        10.48 o
   5   4   7       1003.88       1040.45        16.91 o
   6   4   7         40.88         40.65         3.15 o
   7   4   7        291.47        248.13         9.99 o
   8   4   7        695.50        733.85        14.25 o
   9   4   7        113.57        128.69         6.85 o
  10   4   7        100.90        110.81         9.07 o
  11   4   7         71.71         67.65         4.04 o
  12   4   7        431.11        452.89        11.08 o
  13   4   7          0.81         15.56         9.35 o
  14   4   7         88.38        119.21        15.02 o
  15   4   7         37.07         35.08         7.73 o
  16   4   7        114.22        121.15         8.76 o
  17   4   7         73.83         78.33         8.76 o
  18   4   7          0.19          6.69         5.35 o
  19   4   7        493.99        486.65        20.94 o
  20   4   7        621.47        581.58        16.95 o
  21   4   7          8.78         21.53         4.04 o
  22   4   7          6.50         10.37         4.14 o
  23   4   7         12.07         13.38         5.80 o
  24   4   7          7.48         12.20         4.83 o
  25   4   7         24.54         13.38         6.76 o
 -26   5   7         35.58         23.42        14.20 o
 -25   5   7          4.08          0.00         9.46 o
 -24   5   7         41.82         51.07        16.73 o
 -23   5   7        121.37        167.30        18.93 o
 -22   5   7         90.62         86.27        12.45 o
 -21   5   7        129.83        124.23        11.59 o
 -20   5   7         53.31         90.01        11.59 o
 -19   5   7        283.21        267.02        17.19 o
 -18   5   7         81.73        104.94        18.43 o
 -17   5   7        147.66        152.43        18.93 o
 -16   5   7        158.91        148.39        16.06 o
 -15   5   7         48.31         50.49         7.17 o
 -14   5   7        392.06        394.95        22.22 o
 -13   5   7        389.46        397.75        11.74 o
 -12   5   7          9.82          8.60         3.71 o
 -11   5   7         41.03         34.89         4.23 o
 -10   5   7         10.31         13.38         3.86 o
  -9   5   7          0.33          0.00         3.86 o
  -8   5   7        161.31        183.43         9.49 o
  -7   5   7         28.28         32.07         4.23 o
  -6   5   7        117.38        109.43         5.27 o
  -5   5   7        187.49        194.50         9.41 o
  -4   5   7        273.77        259.86         6.89 o
  -3   5   7       1126.34       1120.96        18.40 o
  -2   5   7         22.62         26.60         3.49 o
  -1   5   7        131.46        104.11         5.49 o
   0   5   7        509.67        548.84        14.47 o
   1   5   7         44.43         63.80         4.42 o
   2   5   7        239.92        247.62         8.03 o
   3   5   7        889.40        926.78        21.06 o
   4   5   7          0.25         -3.26         3.34 o
   5   5   7          8.06         12.07         2.99 o
   6   5   7        508.08        518.79        12.74 o
   7   5   7       1539.11       1641.19        26.55 o
   8   5   7        100.76        120.33         5.37 o
   9   5   7        181.23        175.60         7.33 o
  10   5   7        132.34        127.50         8.66 o
  11   5   7          2.36         11.47         3.71 o
  12   5   7        252.82        257.21        17.39 o
  13   5   7        334.41        337.86        18.35 o
  14   5   7        359.96        428.18        37.63 o
  15   5   7          8.88         11.15         6.76 o
  16   5   7        178.78        166.74         7.55 o
  17   5   7        744.27        705.58        17.68 o
  18   5   7         12.35          9.67         4.05 o
  19   5   7        479.67        486.85        26.94 o
  20   5   7        299.99        299.95        11.65 o
  21   5   7         12.66          9.56         5.64 o
  22   5   7        286.94        300.37        15.75 o
  23   5   7         40.34         42.58         7.87 o
  24   5   7         41.41         30.78         7.87 o
  25   5   7         12.20         24.09         7.87 o
 -26   6   7        129.46        137.27        18.93 o
 -25   6   7         11.70         13.38        11.14 o
 -24   6   7          0.48          0.00         9.46 o
 -23   6   7         53.99         50.19        14.20 o
 -22   6   7        156.79        175.01        17.12 o
 -21   6   7          0.44         -4.46         7.73 o
 -20   6   7        380.84        428.96        26.66 o
 -19   6   7        301.50        289.94        19.32 o
 -18   6   7        238.11        243.12        17.73 o
 -17   6   7        209.64        220.02        15.45 o
 -16   6   7        996.83        956.63        29.45 o
 -15   6   7        385.51        410.02        13.92 o
 -14   6   7       2574.23       2658.93        92.94 o
 -13   6   7        123.67        153.53        12.53 o
 -12   6   7         53.96         52.54         5.46 o
 -11   6   7          0.29          0.00         3.86 o
 -10   6   7        347.29        365.54        12.02 o
  -9   6   7         12.64         17.57         5.96 o
  -8   6   7        908.60        925.86        28.91 o
  -7   6   7        615.29        669.55        25.30 o
  -6   6   7         90.43         76.76         7.73 o
  -5   6   7        148.37        157.90        10.04 o
  -4   6   7        349.05        364.86         9.46 o
  -3   6   7       1469.74       1482.57        24.45 o
  -2   6   7         97.04        103.02         3.71 o
  -1   6   7         35.93         37.81         3.49 o
   0   6   7        784.99        763.80        14.47 o
   1   6   7          0.02          1.80         3.34 o
   2   6   7        142.92        156.83         5.10 o
   3   6   7        766.03        824.97        18.18 o
   4   6   7       1122.77       1128.27        23.07 o
   5   6   7        137.28        151.86         5.52 o
   6   6   7        160.16        147.77         5.52 o
   7   6   7         10.18         11.47         3.71 o
   8   6   7          0.57         -1.67         3.35 o
   9   6   7         20.10         19.12         3.71 o
  10   6   7        516.10        544.36        13.92 o
  11   6   7        116.12        124.84         6.46 o
  12   6   7        183.35        206.06         8.07 o
  13   6   7         62.46         77.65         5.76 o
  14   6   7        616.39        585.55        15.73 o
  15   6   7          0.43         12.47         8.61 o
  16   6   7        642.31        639.91        16.47 o
  17   6   7        222.52        227.64         9.43 o
  18   6   7          0.71         12.38         6.32 o
  19   6   7          4.29         12.82         6.98 o
  20   6   7         22.00         23.12         4.06 o
  21   6   7          6.50          5.86         3.58 o
  22   6   7         96.76         88.10         7.69 o
  23   6   7          4.04          4.46         4.23 o
  24   6   7          9.53          5.02         4.49 o
 -25   7   7        108.56        144.58        18.93 o
 -24   7   7        111.64        120.83        18.93 o
 -23   7   7         30.17         56.88        14.20 o
 -22   7   7        181.70        181.81        23.42 o
 -21   7   7         72.39         86.82        12.66 o
 -20   7   7        153.13        153.39        13.77 o
 -19   7   7        235.41        232.54        16.47 o
 -18   7   7        347.66        340.75        20.38 o
 -17   7   7        304.88        312.13        19.94 o
 -16   7   7        703.96        720.21        20.31 o
 -15   7   7        636.96        664.39        18.88 o
 -14   7   7          0.52         38.48         5.06 o
 -13   7   7        528.56        549.93        18.68 o
 -12   7   7        517.58        494.74        13.92 o
 -11   7   7         98.92        100.14         9.66 o
 -10   7   7        175.21        159.64         8.76 o
  -9   7   7         15.69         14.13         3.25 o
  -8   7   7         10.86         12.64         3.25 o
  -7   7   7        200.16        189.54         5.57 o
  -6   7   7         12.25          6.86         3.34 o
  -5   7   7         13.27          8.36         3.35 o
  -4   7   7         19.77         19.33         3.25 o
  -3   7   7          0.06          6.69         2.99 o
  -2   7   7         13.44         13.38         2.99 o
  -1   7   7         11.00         88.82        33.46 o
   0   7   7        360.36        432.01        15.52 o
   1   7   7        804.93        802.78        16.56 o
   2   7   7          3.76          3.43         3.34 o
   3   7   7        448.71        461.93        11.50 o
   4   7   7        142.07        120.64        12.56 o
   5   7   7         96.63        100.24         5.27 o
   6   7   7        519.46        516.90        13.29 o
   7   7   7        126.17        123.05         6.54 o
   8   7   7          6.04         -1.67         3.35 o
   9   7   7         37.58         56.66         5.00 o
  10   7   7          0.55          3.10         3.34 o
  11   7   7        307.36        325.33         9.43 o
  12   7   7        476.37        543.47        28.25 o
  13   7   7       1263.69       1319.06        24.36 o
  14   7   7         82.69        133.41         8.15 o
  15   7   7          0.22         12.27         4.23 o
  16   7   7        584.03        550.99        14.66 o
  17   7   7        103.83        101.64         7.33 o
  18   7   7        227.75        218.58        10.75 o
  19   7   7         21.62         26.51         5.99 o
  20   7   7        192.94        219.87        10.14 o
  21   7   7          0.00          3.49         3.65 o
  22   7   7         26.54         20.49         5.10 o
  23   7   7          1.84          4.66         3.65 o
  24   7   7         98.28        120.45        13.38 o
 -24   8   7        232.72        278.97        33.46 o
 -23   8   7         20.96         33.46        14.20 o
 -22   8   7          1.34         -3.35        16.73 o
 -21   8   7          2.19         16.73         9.46 o
 -20   8   7        128.60        126.19        20.73 o
 -19   8   7        110.25         96.33        11.59 o
 -18   8   7        432.58        436.57        28.76 o
 -17   8   7        109.99        118.65        12.19 o
 -16   8   7          1.91          2.68         5.06 o
 -15   8   7        234.12        250.59        12.25 o
 -14   8   7        376.07        372.20        18.35 o
 -13   8   7       2615.40       2645.32        47.45 o
 -12   8   7        737.21        715.51        22.22 o
 -11   8   7         32.88         26.77         5.06 o
 -10   8   7         20.30         14.34         3.71 o
  -9   8   7        183.80        162.55         8.33 o
  -8   8   7         59.05         60.23         4.73 o
  -7   8   7         61.28         70.42         4.73 o
  -6   8   7         16.37         16.38         3.72 o
  -5   8   7          9.44          8.03         2.99 o
  -4   8   7        282.59        259.76         8.79 o
  -3   8   7        265.42        287.72         7.49 o
  -2   8   7         76.11         75.93         6.46 o
  -1   8   7         71.01         71.08         5.77 o
   0   8   7          3.63          5.06         3.34 o
   1   8   7        238.71        225.06         8.66 o
   2   8   7        151.92        160.31         6.72 o
   3   8   7         97.12         82.60         5.52 o
   4   8   7        600.15        559.31        13.29 o
   5   8   7          0.41          3.35         3.35 o
   6   8   7       1374.02       1343.59        22.50 o
   7   8   7          0.21         -3.34         3.34 o
   8   8   7        340.40        315.55         9.27 o
   9   8   7         33.32         32.22         4.04 o
  10   8   7         80.31         69.64         4.14 o
  11   8   7        118.87        123.89         8.37 o
  12   8   7        174.99        177.68        12.35 o
  13   8   7        402.87        438.42        19.07 o
  14   8   7       2291.45       2208.74        37.55 o
  15   8   7         99.09         72.87         7.33 o
  16   8   7        173.98        172.41         9.21 o
  17   8   7         53.14         60.23         6.69 o
  18   8   7          3.07         -2.23         4.23 o
  19   8   7         47.35         41.11         5.10 o
  20   8   7          1.87          9.20         3.58 o
  21   8   7         49.38         53.33         6.79 o
  22   8   7          0.75          3.04         4.38 o
  23   8   7         77.65         93.84        12.51 o
 -23   9   7        244.75        314.67        28.39 o
 -22   9   7        194.92        221.04        23.66 o
 -21   9   7          0.32         -9.46         9.46 o
 -20   9   7          9.36          9.20         8.56 o
 -19   9   7         12.44         11.15         7.73 o
 -18   9   7         54.52         50.19         9.74 o
 -17   9   7          9.39          6.69         7.73 o
 -16   9   7          5.75         10.71         5.06 o
 -15   9   7        188.84        181.44        11.36 o
 -14   9   7         18.99         16.06         5.80 o
 -13   9   7        238.70        254.90        12.25 o
 -12   9   7        108.09        107.27        11.09 o
 -11   9   7        110.55        114.53         8.69 o
 -10   9   7         30.14         31.49         5.06 o
  -9   9   7        155.36        130.77         7.33 o
  -8   9   7         66.49         52.11         4.73 o
  -7   9   7        121.77        104.83         6.79 o
  -6   9   7         52.06         58.91         5.06 o
  -5   9   7       1458.27       1387.48        27.93 o
  -4   9   7        105.81         99.99         5.52 o
  -3   9   7        118.57        132.33         9.74 o
  -2   9   7         49.14         42.12         4.73 o
  -1   9   7        247.71        238.19         9.77 o
   0   9   7        131.77        134.18         6.12 o
   1   9   7         11.35         22.75         5.06 o
   2   9   7        102.50        100.45         6.78 o
   3   9   7       2728.32       2719.60        41.37 o
   4   9   7         36.02         49.49         4.28 o
   5   9   7       1210.81       1157.96        22.72 o
   6   9   7       1093.45       1085.19        22.72 o
   7   9   7         64.13         58.20         4.23 o
   8   9   7         10.63         11.71         3.58 o
   9   9   7          2.05         -1.34         3.75 o
  10   9   7         20.62         16.25         4.97 o
  11   9   7        299.12        292.70        11.20 o
  12   9   7        371.31        353.85        11.96 o
  13   9   7        129.16        148.70        14.20 o
  14   9   7        417.78        413.48        12.62 o
  15   9   7          0.35         -3.58         3.58 o
  16   9   7         14.97         11.47         4.04 o
  17   9   7         44.94         42.72         7.95 o
  18   9   7          5.06          0.00         5.80 o
  19   9   7         62.71         63.09         6.79 o
  20   9   7         55.17         58.60         6.87 o
  21   9   7         11.34          9.60         5.73 o
  22   9   7         81.30         73.61        13.38 o
 -22  10   7         25.48         40.15        20.08 o
 -21  10   7          6.07         -3.35         9.46 o
 -20  10   7          1.76         -3.35        10.04 o
 -19  10   7         19.37         11.71         8.56 o
 -18  10   7          2.62          4.46         7.73 o
 -17  10   7         10.52         13.38         7.73 o
 -16  10   7         99.02        100.38        14.20 o
 -15  10   7         55.86         53.62         7.21 o
 -14  10   7        103.01        109.86         7.89 o
 -13  10   7         55.54         71.31         7.87 o
 -12  10   7        143.65        145.15         9.15 o
 -11  10   7         99.32         94.68         9.74 o
 -10  10   7         62.41         57.46         8.56 o
  -9  10   7         81.37         72.77         8.69 o
  -8  10   7        125.32        123.47         8.76 o
  -7  10   7        860.19        799.55        20.31 o
  -6  10   7         12.00         24.09         5.06 o
  -5  10   7        194.88        224.50        10.12 o
  -4  10   7        461.96        448.80        22.10 o
  -3  10   7         36.70         40.96         4.10 o
  -2  10   7        102.18         88.94         4.49 o
  -1  10   7         43.15         37.85         3.86 o
   0  10   7        138.35        137.02         9.08 o
   1  10   7         10.93          4.18         3.58 o
   2  10   7          0.00         -3.25         3.25 o
   3  10   7        458.27        463.50        11.44 o
   4  10   7        774.08        740.60        16.18 o
   5  10   7       4437.72       4190.91        61.82 o
   6  10   7       1280.82       1226.40        28.98 o
   7  10   7        367.86        327.67        13.52 o
   8  10   7         43.81         32.90         4.23 o
   9  10   7        243.90        211.24        18.35 o
  10  10   7        152.45        138.65         8.27 o
  11  10   7         15.28          9.56         3.73 o
  12  10   7        291.65        303.70        24.15 o
  13  10   7        361.01        311.06        12.17 o
  14  10   7         56.60         51.80         8.20 o
  15  10   7        164.87        144.33         9.60 o
  16  10   7          8.43         11.15         6.76 o
  17  10   7         21.53         13.38         4.23 o
  18  10   7          0.12          2.23         5.80 o
  19  10   7         10.37          5.74         4.78 o
  20  10   7         23.46         33.13         5.99 o
 -20  11   7          0.98          0.00         9.46 o
 -19  11   7          1.58         -6.69         9.46 o
 -18  11   7         34.84         60.58        14.20 o
 -17  11   7         91.84        104.06        30.11 o
 -16  11   7          2.15         -3.35         9.46 o
 -15  11   7        210.71        193.91        13.77 o
 -14  11   7          7.77         21.75         5.46 o
 -13  11   7         76.92         72.07         9.74 o
 -12  11   7         34.38         47.39         8.56 o
 -11  11   7          3.11         12.05         6.62 o
 -10  11   7          1.23          1.03         5.13 o
  -9  11   7         47.08         39.98         4.70 o
  -8  11   7         17.74         19.12         4.04 o
  -7  11   7        142.78        115.36         6.50 o
  -6  11   7       1258.26       1203.52        22.93 o
  -5  11   7        841.97        887.41        20.35 o
  -4  11   7        863.96        837.25        20.14 o
  -3  11   7         95.49         75.75         5.10 o
  -2  11   7          0.00          0.00         4.83 o
  -1  11   7         49.01         50.54         4.32 o
   0  11   7         98.07         93.99        10.01 o
   1  11   7        203.01        170.35         7.80 o
   2  11   7          1.27         -3.82         4.30 o
   3  11   7          3.96          2.23         3.25 o
   4  11   7        879.10        831.50        17.81 o
   5  11   7          6.81          5.74         4.04 o
   6  11   7        114.82        120.85         7.33 o
   7  11   7         42.72         37.32         4.04 o
   8  11   7         12.06         15.61         4.23 o
   9  11   7         16.94         18.96         4.23 o
  10  11   7         46.02         47.65         6.99 o
  11  11   7        264.52        261.57        13.52 o
  12  11   7         14.67         13.38         4.23 o
  13  11   7        521.80        488.07        18.82 o
  14  11   7          4.35          9.37         5.68 o
  15  11   7          0.00          4.02         4.46 o
  16  11   7          2.23          8.03         4.46 o
  17  11   7          6.30          1.34         8.20 o
  18  11   7         39.38         42.14         7.73 o
  19  11   7          0.97          5.35         5.06 o
 -18  12   7         10.77         -6.69         9.46 o
 -17  12   7          1.48         -9.46         9.46 o
 -16  12   7         14.43         16.73         9.46 o
 -15  12   7         46.31         47.35         8.56 o
 -14  12   7         27.51         26.77         7.73 o
 -13  12   7         27.12         30.11         8.56 o
 -12  12   7          0.04         -4.46         4.51 o
 -11  12   7          1.15         -3.71         3.71 o
 -10  12   7          5.90          4.46         5.15 o
  -9  12   7         76.49         61.86         5.52 o
  -8  12   7          4.28         -0.96         4.04 o
  -7  12   7         37.03         38.45         4.04 o
  -6  12   7        225.45        227.24        13.41 o
  -5  12   7         73.86         67.33         6.88 o
  -4  12   7         91.32        100.45         5.52 o
  -3  12   7          3.30          4.46         4.23 o
  -2  12   7        265.58        260.65         9.83 o
  -1  12   7        131.55        125.43         7.87 o
   0  12   7         28.79         31.36         4.89 o
   1  12   7         10.66         12.43         4.04 o
   2  12   7        125.20        122.20         7.33 o
   3  12   7          5.80         10.52         4.04 o
   4  12   7        574.96        591.06        14.66 o
   5  12   7        527.00        491.95        14.66 o
   6  12   7        475.15        511.61        15.09 o
   7  12   7        421.87        390.95        12.90 o
   8  12   7        243.87        212.00         9.04 o
   9  12   7        212.10        205.59        11.36 o
  10  12   7          3.69          5.58         4.23 o
  11  12   7         52.04         51.53         8.56 o
  12  12   7          9.17          9.37         4.46 o
  13  12   7        129.31        120.46         9.46 o
  14  12   7          7.01          9.37         4.46 o
  15  12   7         91.60        103.42        13.38 o
  16  12   7         29.58         33.46         9.46 o
  17  12   7         88.92        112.83        16.73 o
 -16  13   7         44.16         60.23        14.20 o
 -15  13   7         15.62         20.08        13.38 o
 -14  13   7         14.79         16.73         8.56 o
 -13  13   7          1.12         -7.10         7.10 o
 -12  13   7          1.21         -4.23         4.23 o
 -11  13   7          4.21          8.92         4.51 o
 -10  13   7         87.98         77.17         7.79 o
  -9  13   7         43.83         29.83         5.66 o
  -8  13   7          3.30          2.23         4.83 o
  -7  13   7         40.59         48.45         5.06 o
  -6  13   7          6.62         16.73         4.23 o
  -5  13   7        308.12        320.74        12.17 o
  -4  13   7          3.33          3.35         5.80 o
  -3  13   7          1.62         -3.86         3.86 o
  -2  13   7        126.14        137.77         8.15 o
  -1  13   7          5.02          4.46         4.51 o
   0  13   7          0.01         -4.23         4.23 o
   1  13   7          2.23          1.91         4.04 o
   2  13   7         92.85         75.95         7.33 o
   3  13   7        174.00        177.54         9.03 o
   4  13   7         62.81         50.40         5.67 o
   5  13   7        979.86        921.37        20.91 o
   6  13   7         17.69         20.61         7.41 o
   7  13   7        135.04        124.45         7.80 o
   8  13   7         35.36         27.05         4.14 o
   9  13   7         25.10         23.95         5.95 o
  10  13   7          3.71         -4.46         4.46 o
  11  13   7        111.14        145.23        11.14 o
  12  13   7         18.68         13.38         5.99 o
  13  13   7         35.91         35.00         5.99 o
  14  13   7        264.21        276.65        16.73 o
  15  13   7         46.10         57.08         9.46 o
 -14  14   7          2.39         11.15         5.99 o
 -13  14   7        166.12        221.07        17.22 o
 -12  14   7         81.68         82.05         8.56 o
 -11  14   7         97.05        115.43         9.86 o
 -10  14   7         55.44         32.20         5.46 o
  -9  14   7          2.27          5.35         4.46 o
  -8  14   7         22.05          9.37         5.68 o
  -7  14   7        323.15        253.94        10.08 o
  -6  14   7         37.36         26.77         5.80 o
  -5  14   7        311.94        298.12        13.43 o
  -4  14   7        246.33        241.89        15.17 o
  -3  14   7        178.82        173.94         9.60 o
  -2  14   7         18.94         23.76         4.23 o
  -1  14   7         32.98         44.76         7.36 o
   0  14   7        130.98        156.73        12.40 o
   1  14   7         31.20         36.06         5.06 o
   2  14   7          2.73          5.58         4.23 o
   3  14   7         46.18         41.49         7.49 o
   4  14   7          0.03          2.87         4.04 o
   5  14   7          1.47         10.04         4.73 o
   6  14   7         85.20         77.10         9.46 o
   7  14   7          0.42          3.35        10.04 o
   8  14   7         14.25         17.84         5.99 o
   9  14   7          0.98         10.04        10.04 o
  10  14   7          4.90          6.69        10.04 o
  11  14   7          3.82          3.35         4.73 o
  12  14   7          8.95         15.61         5.99 o
 -10  15   7          2.20          5.02         5.46 o
  -9  15   7        373.40        463.85        15.82 o
  -8  15   7         91.81        101.22         9.74 o
  -7  15   7         27.32         28.20         5.46 o
  -6  15   7         34.10         29.86         5.74 o
  -5  15   7         22.35         16.73         5.46 o
  -4  15   7        297.76        307.53        25.16 o
  -3  15   7         45.82         49.88         5.46 o
  -2  15   7         74.04         69.60         7.87 o
  -1  15   7         35.77         37.79         5.74 o
   0  15   7         41.34         41.66         5.99 o
   1  15   7         31.34         33.46         5.99 o
   2  15   7         11.08         17.84         5.99 o
   3  15   7         28.72         23.12         6.69 o
   4  15   7          7.56          6.69         5.99 o
   5  15   7         11.36         20.08         5.99 o
   6  15   7         78.92         91.46        10.04 o
   7  15   7         13.42         10.04         4.73 o
   8  15   7          4.22         10.04         4.73 o
   9  15   7         21.27         40.15        13.38 o
  -3  16   7        197.24        207.45        20.08 o
  -2  16   7         15.41         31.91         5.99 o
  -1  16   7          1.35          2.23         5.99 o
   0  16   7         46.89         66.92         9.46 o
   1  16   7         29.17         37.58        10.04 o
   2  16   7        159.51        173.99        20.08 o
 -27   0   8         27.78         26.77        20.08 o
 -26   0   8        140.24        140.53        26.77 o
 -25   0   8          0.94         -6.69        13.38 o
 -24   0   8         35.55         33.46        13.38 o
 -23   0   8         57.59         46.84        20.08 o
 -22   0   8        120.16        140.53        26.77 o
 -21   0   8        714.94        675.97        40.16 o
 -20   0   8         44.70         53.53        13.38 o
 -19   0   8        842.42        809.85        46.85 o
 -18   0   8        329.40        334.61        26.77 o
 -17   0   8        491.03        475.17        33.46 o
 -16   0   8        147.54        173.99        20.08 o
 -15   0   8          0.37          0.00         6.69 o
 -14   0   8          5.25          6.69         6.69 o
 -13   0   8        709.55        722.84        40.16 o
 -12   0   8        990.76       1024.11        46.85 o
 -11   0   8        180.42        234.22        20.08 o
 -10   0   8         83.08         80.30        13.38 o
  -9   0   8        572.03        515.35        26.77 o
  -8   0   8        442.55        448.41        26.77 o
  -7   0   8         15.37         13.38         6.69 o
  -6   0   8        494.69        501.96        18.93 o
  -5   0   8        178.90        181.68        14.20 o
  -4   0   8       2591.43       2386.86        48.87 o
  -3   0   8        262.69        321.59        36.36 o
  -2   0   8      10778.10      10139.45       298.85 o
  -1   0   8      18772.17      18359.30       385.67 o
   0   0   8      69353.64      75375.96      1882.20 o
   1   0   8       9554.21      10763.13       869.32 o
   3   0   8        923.09        827.02        28.40 o
   4   0   8        340.15        312.13        16.06 o
   5   0   8       2447.53       2648.12        87.06 o
   6   0   8        278.26        291.46        14.20 o
   7   0   8        467.28        438.40        18.93 o
   8   0   8        200.00        200.31         8.56 o
   9   0   8       1126.30       1092.60        46.86 o
  10   0   8        596.12        605.87        23.66 o
  11   0   8        332.93        286.67        17.22 o
  12   0   8        221.17        248.05        20.08 o
  13   0   8         12.36         11.15         6.69 o
  14   0   8         21.94         15.61         6.69 o
  15   0   8         15.74         17.84         5.99 o
  16   0   8         96.12         82.33         8.56 o
  17   0   8        125.55        146.01        10.28 o
  18   0   8        182.26        191.62        16.35 o
  19   0   8       1561.19       1607.02        39.11 o
  20   0   8        289.42        292.74        14.48 o
  21   0   8        450.22        441.87        19.09 o
  22   0   8         61.66         57.68        12.02 o
  23   0   8          6.87         -1.67         5.46 o
  24   0   8          3.21         -5.99         5.99 o
  25   0   8          0.52         -2.23         5.99 o
 -27   1   8          9.39          0.00         9.46 o
 -26   1   8        101.95         98.07        14.20 o
 -25   1   8         51.66         24.09        13.38 o
 -24   1   8          0.87         10.04         9.46 o
 -23   1   8         28.60         23.42         9.46 o
 -22   1   8        194.22        208.32        18.93 o
 -21   1   8         15.04         16.73         9.46 o
 -20   1   8          9.61         13.38         9.46 o
 -19   1   8         11.37         23.42         9.46 o
 -18   1   8        293.21        331.30        18.93 o
 -17   1   8          4.53          0.00         6.69 o
 -16   1   8        792.51        841.48        30.49 o
 -15   1   8         20.40         15.61         5.99 o
 -14   1   8         18.24         26.77         5.99 o
 -13   1   8        186.49        204.16        14.20 o
 -12   1   8        109.91        112.43        23.42 o
 -11   1   8         53.17         52.20        10.04 o
 -10   1   8         73.94         74.25        16.73 o
  -9   1   8        154.90        174.95        20.08 o
  -8   1   8          2.59         -3.35         4.73 o
  -7   1   8        392.45        361.40        16.06 o
  -6   1   8        401.53        373.13        11.36 o
  -5   1   8        200.15        179.45        11.25 o
  -4   1   8         13.11         11.15         3.86 o
  -3   1   8        267.32        294.47        20.08 o
  -2   1   8       3514.78       3681.94        53.93 o
  -1   1   8        528.14        685.05        40.16 o
   0   1   8      16044.89      17017.02       435.00 o
   1   1   8       7366.20       7259.60       111.49 o
   2   1   8       2996.89       3190.73        54.37 o
   3   1   8       4616.95       4448.76        91.89 o
   4   1   8       3585.72       3654.27        61.08 o
   5   1   8        182.66        179.42         8.76 o
   6   1   8         31.96         48.37         5.51 o
   7   1   8        108.80        115.28         5.10 o
   8   1   8         20.42         15.47         4.48 o
   9   1   8         17.27         21.19         4.23 o
  10   1   8        109.95        112.22         7.87 o
  11   1   8         41.62         33.46         4.23 o
  12   1   8        208.78        226.60        11.36 o
  13   1   8         96.03        115.34        10.62 o
  14   1   8         56.59         67.86         7.21 o
  15   1   8         28.78         47.77         4.73 o
  16   1   8       1102.37       1057.18        21.91 o
  17   1   8        130.13        134.97         7.07 o
  18   1   8        255.74        261.20         9.70 o
  19   1   8          3.67          8.03         3.19 o
  20   1   8          9.15          8.92         3.46 o
  21   1   8         79.01         77.74         6.96 o
  22   1   8          0.06         -4.52         4.52 o
  23   1   8         72.24         74.63         7.15 o
  24   1   8         52.40         42.23         6.90 o
  25   1   8         12.16         10.99         7.73 o
 -27   2   8         10.40         -6.69        13.38 o
 -26   2   8          0.05          4.02        13.38 o
 -25   2   8          1.45          3.35         9.46 o
 -24   2   8         26.47         28.11        11.14 o
 -23   2   8         44.06         48.18        11.14 o
 -22   2   8        184.31        177.40        18.93 o
 -21   2   8        187.84        160.89        16.73 o
 -20   2   8         45.91         36.33        20.08 o
 -19   2   8        196.06        176.46        16.06 o
 -18   2   8        916.77        903.57        33.13 o
 -17   2   8         56.40         43.75         9.46 o
 -16   2   8         59.34         46.84         9.46 o
 -15   2   8         75.10         87.77         9.65 o
 -14   2   8        319.44        318.00        16.06 o
 -13   2   8          2.46         -3.35         4.73 o
 -12   2   8         25.83         20.08         4.73 o
 -11   2   8       1300.40       1295.74        37.87 o
 -10   2   8       1631.55       1602.41        44.79 o
  -9   2   8         72.14         80.86         9.46 o
  -8   2   8        326.69        284.78        14.20 o
  -7   2   8          2.32          0.00         4.73 o
  -6   2   8        214.45        226.59        10.04 o
  -5   2   8          2.98          4.02         2.99 o
  -4   2   8          0.05          4.02         2.99 o
  -3   2   8       2732.11       2769.37        42.49 o
  -2   2   8       4472.13       4428.35        72.83 o
  -1   2   8       7947.72       7901.94       122.40 o
   0   2   8          6.05          3.35         3.86 o
   1   2   8        276.50        452.36        18.93 o
   2   2   8        474.79        553.15        23.42 o
   3   2   8       1353.00       1359.36        23.72 o
   4   2   8        180.95        191.54         7.33 o
   5   2   8        154.68        169.65         8.27 o
   6   2   8        106.28         99.28         6.58 o
   7   2   8         79.74         95.24         6.18 o
   8   2   8        457.10        429.96        12.74 o
   9   2   8        386.29        394.88        16.42 o
  10   2   8       1983.76       2076.24        39.96 o
  11   2   8        470.32        468.57        14.78 o
  12   2   8         20.07         20.08         4.23 o
  13   2   8         53.71         49.92         5.80 o
  14   2   8         80.69        101.03         7.43 o
  15   2   8         22.84         26.23         4.18 o
  16   2   8          3.32          6.69         3.58 o
  17   2   8        254.87        258.64         9.70 o
  18   2   8       1970.86       1872.74        30.87 o
  19   2   8        122.91        128.78         7.80 o
  20   2   8         16.49         26.77         4.26 o
  21   2   8         66.49         76.22         7.55 o
  22   2   8        212.99        188.48        11.08 o
  23   2   8         35.11         38.81         7.33 o
  24   2   8          6.94          2.76         5.80 o
  25   2   8         22.13         34.13         7.87 o
 -26   3   8         51.70          6.69        13.38 o
 -25   3   8         19.55          0.00        13.38 o
 -24   3   8          0.01          0.00        13.38 o
 -23   3   8          0.99         20.08        13.38 o
 -22   3   8         22.16         24.09        13.38 o
 -21   3   8         45.39         30.11        10.04 o
 -20   3   8          1.10         -4.46         5.99 o
 -19   3   8       1040.04       1068.08        37.86 o
 -18   3   8       1811.80       1739.36        49.53 o
 -17   3   8       1119.38       1099.67        60.24 o
 -16   3   8        982.39        977.26        33.13 o
 -15   3   8          5.13          1.34         4.46 o
 -14   3   8         12.59          6.69         6.31 o
 -13   3   8        663.73        603.55        26.77 o
 -12   3   8         40.84         50.41         9.46 o
 -11   3   8        123.12        128.84        20.08 o
 -10   3   8        418.62        459.05        18.93 o
  -9   3   8        210.74        232.92        11.97 o
  -8   3   8       1099.13       1135.07        35.26 o
  -7   3   8          0.99         -2.23         3.86 o
  -6   3   8         17.89         11.71         3.38 o
  -5   3   8         77.06         77.37         5.99 o
  -4   3   8        306.19        297.54         8.98 o
  -3   3   8         78.70         76.23        10.30 o
  -2   3   8        111.33        125.93         7.87 o
  -1   3   8        740.68        724.45        32.76 o
   0   3   8        296.51        275.29        10.04 o
   1   3   8        374.25        394.74        24.75 o
   2   3   8          6.81         14.72         2.99 o
   3   3   8          3.36          0.00         2.99 o
   4   3   8         11.61         17.40         2.99 o
   5   3   8        267.50        283.91         9.19 o
   6   3   8          5.87         10.71         2.99 o
   7   3   8        330.65        307.20         8.66 o
   8   3   8        160.82        151.55         8.76 o
   9   3   8          0.16          1.67         3.38 o
  10   3   8          3.44          5.02         3.35 o
  11   3   8        433.04        415.62        13.29 o
  12   3   8          9.68         20.33         6.05 o
  13   3   8          0.18          9.20         6.27 o
  14   3   8        295.91        283.66        10.75 o
  15   3   8        137.84        161.30         8.66 o
  16   3   8         23.40         24.41         5.06 o
  17   3   8        162.82        172.18        11.36 o
  18   3   8          8.13         16.25         4.30 o
  19   3   8         68.96         63.51        11.05 o
  20   3   8          4.57         -1.91         4.04 o
  21   3   8        343.05        345.39        20.34 o
  22   3   8        568.15        565.12        21.79 o
  23   3   8        140.53        136.02        12.89 o
  24   3   8          7.95          6.69         4.49 o
  25   3   8         16.09          0.79         4.35 o
 -26   4   8          5.79         13.38        14.20 o
 -25   4   8          5.50          5.35        11.14 o
 -24   4   8          3.52          6.69         9.46 o
 -23   4   8         41.91         40.15        20.08 o
 -22   4   8          0.66         20.08        13.38 o
 -21   4   8          7.99         13.38        13.38 o
 -20   4   8         24.90         20.08        13.38 o
 -19   4   8        331.88        368.07        40.15 o
 -18   4   8        149.86        147.22        20.08 o
 -17   4   8          4.00          0.00         5.99 o
 -16   4   8         55.91         64.45         5.46 o
 -15   4   8        302.05        288.79        12.86 o
 -14   4   8       1068.69       1044.22        34.70 o
 -13   4   8        562.35        564.91        23.42 o
 -12   4   8        425.38        449.96        20.90 o
 -11   4   8        706.95        708.31        25.71 o
 -10   4   8        133.39        156.44        13.38 o
  -9   4   8        118.38        128.23        23.42 o
  -8   4   8        373.37        399.02        16.06 o
  -7   4   8          2.69          0.00         3.86 o
  -6   4   8         92.83        100.38         6.76 o
  -5   4   8        178.05        170.32        11.07 o
  -4   4   8       1667.64       1653.62        26.32 o
  -3   4   8        178.91        193.25         7.07 o
  -2   4   8        739.88        760.13        16.56 o
  -1   4   8        892.64        935.91        19.00 o
   0   4   8        410.68        434.99        15.46 o
   1   4   8        435.24        497.12        20.26 o
   2   4   8        892.54        873.74        17.65 o
   3   4   8        235.21        237.99         7.54 o
   4   4   8         66.72         67.44         3.58 o
   5   4   8        728.07        729.01        19.46 o
   6   4   8        172.33        159.73         7.33 o
   7   4   8       1066.14       1099.27        25.12 o
   8   4   8       1229.17       1224.69        28.02 o
   9   4   8        262.65        271.93        11.59 o
  10   4   8          9.67          8.36         3.35 o
  11   4   8        292.74        297.68         9.23 o
  12   4   8         18.74         20.08         5.80 o
  13   4   8        192.73        221.29        10.39 o
  14   4   8          3.11          2.87         3.86 o
  15   4   8        132.38        157.32        13.54 o
  16   4   8         28.45         30.29         5.06 o
  17   4   8       1098.73       1142.93        27.16 o
  18   4   8          7.07         10.71         5.06 o
  19   4   8        181.25        171.23         9.88 o
  20   4   8         61.17         77.39         7.55 o
  21   4   8        342.78        330.52        14.25 o
  22   4   8        392.46        394.84        16.08 o
  23   4   8        125.23        121.23        11.36 o
  24   4   8          3.27         -4.63         5.52 o
 -26   5   8          0.00         -6.69        16.73 o
 -25   5   8          1.50         -3.35         9.46 o
 -24   5   8          0.17          6.69        13.38 o
 -23   5   8         36.60         50.19        14.20 o
 -22   5   8         33.87         30.78        13.38 o
 -21   5   8          0.86         -2.23         7.73 o
 -20   5   8        172.58        147.54        13.77 o
 -19   5   8        451.40        522.01        28.39 o
 -18   5   8        536.18        555.56        28.39 o
 -17   5   8        120.45        128.41        16.06 o
 -16   5   8          2.23         -4.46         4.46 o
 -15   5   8        402.50        400.95        19.07 o
 -14   5   8       2326.18       2391.36        53.39 o
 -13   5   8        116.69        149.36        13.12 o
 -12   5   8          0.02          3.35         4.73 o
 -11   5   8          9.67         10.04         4.73 o
 -10   5   8         41.39         44.10         5.46 o
  -9   5   8         88.67         71.12         6.90 o
  -8   5   8          6.35         11.15         4.51 o
  -7   5   8        701.29        688.79        17.53 o
  -6   5   8        119.58        121.45         7.33 o
  -5   5   8         10.91         14.72         2.99 o
  -4   5   8       1159.27       1076.94        18.40 o
  -3   5   8          4.62          2.23         2.73 o
  -2   5   8       1471.01       1410.07        24.77 o
  -1   5   8        207.80        429.05        16.06 o
   0   5   8          9.66         11.15         3.33 o
   1   5   8       2185.03       2070.23        44.74 o
   2   5   8        187.70        202.16        21.75 o
   3   5   8         52.96         49.70         5.80 o
   4   5   8         23.91         34.89         4.23 o
   5   5   8        101.56        105.02         4.73 o
   6   5   8        128.04        119.62         4.91 o
   7   5   8        297.68        280.25        16.66 o
   8   5   8        470.29        474.98        22.13 o
   9   5   8        320.26        325.80        14.49 o
  10   5   8         98.07        115.01        10.02 o
  11   5   8        154.64        139.27         8.76 o
  12   5   8        444.50        439.37        16.42 o
  13   5   8        245.62        251.84        11.59 o
  14   5   8        137.82        127.15         8.76 o
  15   5   8         84.57         96.26         8.76 o
  16   5   8         36.71         34.52         6.10 o
  17   5   8         38.48         38.43         5.33 o
  18   5   8        114.26        119.64         9.60 o
  19   5   8         92.10        105.27         7.55 o
  20   5   8         18.48         16.55         4.26 o
  21   5   8         13.31         23.73         9.57 o
  22   5   8         16.91         27.98         7.21 o
  23   5   8         12.01          7.48         6.02 o
  24   5   8          0.15          6.69         5.27 o
 -25   6   8          0.77         -9.46         9.46 o
 -24   6   8          9.01          3.35         9.46 o
 -23   6   8         95.09         72.75        26.77 o
 -22   6   8         16.79         16.73         9.46 o
 -21   6   8         14.51         22.31         7.73 o
 -20   6   8        103.81        103.00        11.59 o
 -19   6   8          3.91         -3.35         5.46 o
 -18   6   8         20.54         22.31         7.73 o
 -17   6   8         27.75         29.00         7.73 o
 -16   6   8          4.47          6.69         5.46 o
 -15   6   8        555.77        524.95        24.35 o
 -14   6   8         85.75         95.23        26.77 o
 -13   6   8        102.28        121.60        11.31 o
 -12   6   8        440.90        432.24        15.31 o
 -11   6   8        298.82        284.78        18.93 o
 -10   6   8          1.67          0.00         6.69 o
  -9   6   8        184.62        157.91        14.20 o
  -8   6   8        633.30        627.60        21.65 o
  -7   6   8         80.79         80.68         7.73 o
  -6   6   8        161.67        148.04        11.59 o
  -5   6   8          7.80          0.00         3.35 o
  -4   6   8         84.89         66.06         6.69 o
  -3   6   8        849.23        851.62        16.28 o
  -2   6   8        814.62        797.47        15.31 o
  -1   6   8          0.10         26.34         8.74 o
   0   6   8        314.28        325.69        10.46 o
   1   6   8        333.38        336.71        11.36 o
   2   6   8        115.62        150.18         9.66 o
   3   6   8        162.63        176.12         8.76 o
   4   6   8        104.18        126.40         8.69 o
   5   6   8        161.12        177.26         9.63 o
   6   6   8          4.09          2.16         3.86 o
   7   6   8        302.14        286.77        10.34 o
   8   6   8         32.04         43.09         5.27 o
   9   6   8        107.37        117.75         8.76 o
  10   6   8         53.53         51.14         5.06 o
  11   6   8        218.39        214.93        10.12 o
  12   6   8        318.23        304.55        22.22 o
  13   6   8        499.67        462.31        14.34 o
  14   6   8        663.40        660.14        17.99 o
  15   6   8        326.91        382.77        28.01 o
  16   6   8          0.83         -1.34         5.06 o
  17   6   8        124.22        148.37        13.85 o
  18   6   8         61.43         55.19        13.52 o
  19   6   8          3.54          6.69         4.04 o
  20   6   8         31.27         24.94         9.66 o
  21   6   8          2.09          7.09         4.35 o
  22   6   8         39.41         41.98         9.13 o
  23   6   8         95.85        106.64         9.60 o
 -24   7   8          5.03          6.69         9.46 o
 -23   7   8          3.12          3.35         9.46 o
 -22   7   8          8.54         16.06        20.08 o
 -21   7   8         30.34         58.55        16.73 o
 -20   7   8        219.63        217.67        16.47 o
 -19   7   8         33.27         34.25         8.56 o
 -18   7   8         18.18          1.67         6.70 o
 -17   7   8        133.31        153.97        13.77 o
 -16   7   8         41.48         28.86         5.43 o
 -15   7   8        770.77        742.88        39.61 o
 -14   7   8       1711.11       1578.49        32.60 o
 -13   7   8        498.77        482.05        19.32 o
 -12   7   8       1739.27       1660.27        32.61 o
 -11   7   8        166.30        149.20         9.74 o
 -10   7   8         83.53         82.34         6.05 o
  -9   7   8         21.41         24.36        11.61 o
  -8   7   8        171.96        193.90        17.39 o
  -7   7   8          8.70         11.15         3.86 o
  -6   7   8        108.79         97.99        16.34 o
  -5   7   8         87.78         91.48         7.87 o
  -4   7   8          1.09         -3.35         3.35 o
  -3   7   8         39.52         39.64         6.69 o
  -2   7   8        132.36        140.81         9.66 o
  -1   7   8         47.32         53.54         6.69 o
   0   7   8         16.61         16.29         3.74 o
   1   7   8         36.96         41.68         4.04 o
   2   7   8        167.39        167.17         8.76 o
   3   7   8         86.17        101.89         7.21 o
   4   7   8        452.81        449.27        15.46 o
   5   7   8         13.80         20.74         4.23 o
   6   7   8         75.09         80.14         6.76 o
   7   7   8         73.47         73.81         6.82 o
   8   7   8         27.05         25.43         5.06 o
   9   7   8         89.48         76.80         7.73 o
  10   7   8          2.13          0.96         3.71 o
  11   7   8        282.77        296.35        12.74 o
  12   7   8        942.55        916.89        21.55 o
  13   7   8         11.66         42.13        11.59 o
  14   7   8        416.37        403.48        16.98 o
  15   7   8         79.04         65.58         7.87 o
  16   7   8         23.96         27.92         5.27 o
  17   7   8        285.64        289.40        14.30 o
  18   7   8        332.60        346.50        20.15 o
  19   7   8        111.07        115.45        12.56 o
  20   7   8          3.66          8.36         5.80 o
  21   7   8          1.35          0.84         8.69 o
  22   7   8         30.14         28.11         7.87 o
 -23   8   8          0.04         -9.46         9.46 o
 -22   8   8          0.65         -6.69         9.46 o
 -21   8   8         18.46         28.11        11.14 o
 -20   8   8        240.29        241.41        19.32 o
 -19   8   8         94.22         92.98        15.61 o
 -18   8   8         64.30         57.14        11.89 o
 -17   8   8       1304.71       1291.60        77.36 o
 -16   8   8        383.95        445.20        16.83 o
 -15   8   8         48.00         67.31         7.21 o
 -14   8   8       1212.40       1334.79        85.83 o
 -13   8   8        426.23        465.65        13.92 o
 -12   8   8        585.88        586.72        16.83 o
 -11   8   8          4.58          1.91         5.80 o
 -10   8   8         15.53          7.81         4.23 o
  -9   8   8         88.15         95.82         6.24 o
  -8   8   8        346.95        346.45         9.52 o
  -7   8   8          1.03         -2.68         2.99 o
  -6   8   8        176.33        178.88        11.36 o
  -5   8   8        725.77        754.76        23.19 o
  -4   8   8        574.91        515.34        24.15 o
  -3   8   8         27.18         21.41         9.27 o
  -2   8   8        120.46        143.37        10.04 o
  -1   8   8          8.90         11.15         4.23 o
   0   8   8         77.46         87.15         7.87 o
   1   8   8         79.54         84.47         5.61 o
   2   8   8        445.29        445.24        12.35 o
   3   8   8         31.25         32.20         5.46 o
   4   8   8         15.76         19.72         9.38 o
   5   8   8        167.62        156.35         9.74 o
   6   8   8         62.60         66.92         5.27 o
   7   8   8         21.28         25.43         5.06 o
   8   8   8          5.79         13.72         4.93 o
   9   8   8        114.38        113.46         8.76 o
  10   8   8          5.08          4.78         4.42 o
  11   8   8         96.87        121.43         9.15 o
  12   8   8         30.94         35.57         5.06 o
  13   8   8          4.53         17.40         5.06 o
  14   8   8       1410.17       1306.17        34.78 o
  15   8   8        891.42        892.40        24.50 o
  16   8   8        221.81        245.89        13.99 o
  17   8   8          7.50         16.73         8.68 o
  18   8   8        159.71        167.87        13.77 o
  19   8   8         11.49         13.38         5.46 o
  20   8   8        103.67        105.92         8.46 o
  21   8   8          0.85         10.04         4.49 o
  22   8   8         10.47          6.08         9.32 o
 -22   9   8         47.52         36.81        14.20 o
 -21   9   8         15.99         17.40        11.14 o
 -20   9   8         37.90         26.77        11.14 o
 -19   9   8          4.38          4.46         7.73 o
 -18   9   8         50.80         35.37         9.74 o
 -17   9   8         30.46         25.93         8.56 o
 -16   9   8         49.34         39.90         6.76 o
 -15   9   8         20.36         27.72         7.73 o
 -14   9   8        133.62        151.20        14.67 o
 -13   9   8        897.57        841.76        27.05 o
 -12   9   8        358.20        371.77        23.18 o
 -11   9   8        428.60        409.33        13.29 o
 -10   9   8        197.10        203.75        12.56 o
  -9   9   8          3.18         -3.71         3.71 o
  -8   9   8          1.81         -3.71         3.71 o
  -7   9   8        466.63        393.97        13.29 o
  -6   9   8        110.54        125.56         8.76 o
  -5   9   8         98.81        107.43         7.83 o
  -4   9   8        559.45        564.80        16.63 o
  -3   9   8         42.08         43.50         6.36 o
  -2   9   8         13.91         16.73         3.68 o
  -1   9   8        277.76        310.18         9.92 o
   0   9   8          5.69          6.69         3.58 o
   1   9   8        104.55        119.28         6.14 o
   2   9   8       1111.40       1086.30        24.50 o
   3   9   8        106.81        132.44         8.76 o
   4   9   8        134.59        153.26         9.60 o
   5   9   8        336.07        315.74        18.65 o
   6   9   8        135.07        155.57        10.28 o
   7   9   8         97.13         91.59         9.74 o
   8   9   8        388.86        376.94        15.31 o
   9   9   8         80.46         90.50         9.74 o
  10   9   8         41.87         37.92         5.46 o
  11   9   8         57.33         65.36         7.73 o
  12   9   8         52.26         67.98         7.87 o
  13   9   8         83.18        103.10        11.41 o
  14   9   8        287.48        315.53        32.84 o
  15   9   8        120.67        123.57        10.28 o
  16   9   8        476.46        451.79        14.21 o
  17   9   8         31.99         15.61         8.41 o
  18   9   8        115.44        110.92        10.93 o
  19   9   8         36.14         38.24         9.74 o
  20   9   8         27.40         27.44         7.87 o
 -21  10   8        163.64        205.95        60.23 o
 -20  10   8         94.53        117.31        20.08 o
 -19  10   8         41.49         47.56        11.59 o
 -18  10   8          0.65         -7.73         7.73 o
 -17  10   8        156.98        117.97        18.93 o
 -16  10   8        170.98        161.59        16.00 o
 -15  10   8         77.56         97.61        13.27 o
 -14  10   8         22.73         42.83         5.46 o
 -13  10   8         68.33         92.98        15.61 o
 -12  10   8         70.25         98.89         9.74 o
 -11  10   8         86.72         83.96        11.90 o
 -10  10   8         20.16         20.08         5.46 o
  -9  10   8         18.55          8.03         5.06 o
  -8  10   8         35.10         42.75         7.94 o
  -7  10   8        430.99        433.30        14.30 o
  -6  10   8        586.68        640.76        17.53 o
  -5  10   8         91.27         77.91         7.87 o
  -4  10   8        219.95        221.19        10.12 o
  -3  10   8        103.95        120.08        12.01 o
  -2  10   8          4.28          1.67         3.58 o
  -1  10   8          3.54         11.47         5.83 o
   0  10   8          3.73          4.46         4.23 o
   1  10   8         87.63         99.16         8.76 o
   2  10   8         67.64         72.19        10.22 o
   3  10   8        272.43        302.43        21.62 o
   4  10   8       1628.67       1599.27        38.65 o
   5  10   8        318.90        346.16        13.92 o
   6  10   8        353.97        367.91        15.31 o
   7  10   8         33.22         23.90         5.46 o
   8  10   8         97.74         91.20         9.74 o
   9  10   8        168.72        175.79        13.77 o
  10  10   8         11.65          5.02         5.46 o
  11  10   8        240.18        230.83        13.77 o
  12  10   8        806.48        762.60        31.64 o
  13  10   8          0.19          4.46         4.23 o
  14  10   8         58.40         56.73        11.87 o
  15  10   8         84.72         67.28         5.74 o
  16  10   8        571.52        501.35        18.54 o
  17  10   8         98.08         92.67        13.96 o
  18  10   8         43.67         40.15        11.14 o
  19  10   8          1.19         -0.79         4.35 o
 -19  11   8          0.27         -5.35        11.14 o
 -18  11   8          0.02         -3.35         9.46 o
 -17  11   8        148.62        164.02        18.93 o
 -16  11   8         37.22         34.89        14.53 o
 -15  11   8          9.17         27.28         5.74 o
 -14  11   8         13.24         10.04         7.10 o
 -13  11   8          4.82         39.54        17.21 o
 -12  11   8         31.16         27.57         8.08 o
 -11  11   8         28.66         44.93         9.01 o
 -10  11   8         87.97         80.17        12.59 o
  -9  11   8          3.61          0.00         4.83 o
  -8  11   8         10.16         10.71         5.06 o
  -7  11   8         10.24         13.38         6.76 o
  -6  11   8         93.48        115.06         9.15 o
  -5  11   8         47.78         58.82         7.73 o
  -4  11   8        212.10        203.75        10.12 o
  -3  11   8        871.28        834.87        21.04 o
  -2  11   8        493.51        471.01        13.15 o
  -1  11   8         23.52         12.05         6.76 o
   0  11   8          0.59         -5.35         7.15 o
   1  11   8          8.19          0.00         4.23 o
   2  11   8         98.29        107.19        13.52 o
   3  11   8          1.13          3.35        11.59 o
   4  11   8        651.19        633.38        17.99 o
   5  11   8         37.81         46.84         8.56 o
   6  11   8       1371.24       1355.92        31.34 o
   7  11   8        210.82        201.25        12.74 o
   8  11   8        102.81         98.34        10.28 o
   9  11   8        240.78        240.09        15.31 o
  10  11   8         98.25         95.30        13.00 o
  11  11   8          0.42          0.61         9.61 o
  12  11   8         36.80         35.69         7.36 o
  13  11   8         67.81         81.13         5.74 o
  14  11   8         78.84         55.28         6.72 o
  15  11   8        321.61        320.36        17.56 o
  16  11   8         65.57         52.58         8.56 o
  17  11   8          4.51          3.35        10.04 o
  18  11   8         16.00          6.69        13.38 o
 -17  12   8          0.05         -6.69         9.46 o
 -16  12   8         75.98         94.78         9.74 o
 -15  12   8        307.84        393.68        22.27 o
 -14  12   8          8.80         10.04         5.46 o
 -13  12   8          2.35          8.92        11.57 o
 -12  12   8         15.70         13.38         7.89 o
 -11  12   8          5.58          5.02         5.46 o
 -10  12   8          0.18         -4.46         4.46 o
  -9  12   8         51.75         59.97         9.66 o
  -8  12   8          0.06          4.02         5.06 o
  -7  12   8       1201.31       1211.48        31.88 o
  -6  12   8       1973.41       1929.58        39.46 o
  -5  12   8         37.76         39.34         7.96 o
  -4  12   8        218.43        216.33        13.77 o
  -3  12   8         21.97         16.73         5.46 o
  -2  12   8          0.40         -4.73         4.73 o
  -1  12   8         35.73         29.64         5.46 o
   0  12   8        158.33        165.10        17.39 o
   1  12   8         96.42         95.29         8.76 o
   2  12   8          4.36         -4.02         5.06 o
   3  12   8        148.08        166.68        10.12 o
   4  12   8        526.78        515.05        17.53 o
   5  12   8        107.87         85.90         8.76 o
   6  12   8        972.44        923.99        24.50 o
   7  12   8        323.96        336.36        14.72 o
   8  12   8          8.63         18.35         7.73 o
   9  12   8         60.71         57.14         5.52 o
  10  12   8         17.95         16.06         4.46 o
  11  12   8         20.66         17.32         8.54 o
  12  12   8          5.23         10.71         4.46 o
  13  12   8         43.67         34.80         5.74 o
  14  12   8         46.98         51.82         5.74 o
  15  12   8        161.02        143.69        16.73 o
  16  12   8         52.35         44.41        11.14 o
 -15  13   8         16.04         29.44        13.38 o
 -14  13   8          0.29         15.61         8.41 o
 -13  13   8         16.45          8.92         8.41 o
 -12  13   8        120.19        132.25        13.77 o
 -11  13   8         14.22         20.08         7.73 o
 -10  13   8        126.35        123.83        10.28 o
  -9  13   8         13.78         13.38         5.06 o
  -8  13   8        147.64        138.82        12.56 o
  -7  13   8         63.10         65.07         9.90 o
  -6  13   8        285.12        320.25        15.31 o
  -5  13   8        692.47        742.92        23.54 o
  -4  13   8        121.27        130.69        10.93 o
  -3  13   8        157.99        165.63        20.11 o
  -2  13   8         87.35         91.81         9.74 o
  -1  13   8          0.05         -4.02         4.46 o
   0  13   8         18.99         28.31         6.67 o
   1  13   8         10.38         12.05         5.06 o
   2  13   8         20.62         14.72         5.80 o
   3  13   8         84.41         94.23         8.76 o
   4  13   8          2.72         -2.68         5.80 o
   5  13   8         98.11         86.74        11.59 o
   6  13   8         83.01         89.38        11.60 o
   7  13   8          5.05         -3.35         5.46 o
   8  13   8          4.80          1.97         7.73 o
   9  13   8          5.46          3.35         4.23 o
  10  13   8          0.22         -3.35         5.80 o
  11  13   8         39.26         34.64         6.14 o
  12  13   8        178.50        224.23        14.20 o
  13  13   8         52.52         60.23        13.38 o
 -12  14   8          0.00         -6.69         6.69 o
 -11  14   8          1.00          2.23         5.99 o
 -10  14   8         15.78         26.77        13.38 o
  -9  14   8         73.16         51.30        11.14 o
  -8  14   8         54.93         90.52        23.42 o
  -7  14   8         73.46         83.73        14.97 o
  -6  14   8         14.63         16.73        13.41 o
  -5  14   8        427.98        402.33        19.48 o
  -4  14   8          9.58         15.06         5.91 o
  -3  14   8         92.90         88.28        12.92 o
  -2  14   8         28.56         28.59         7.46 o
  -1  14   8          1.13         10.04         5.46 o
   0  14   8        191.72        261.13        17.22 o
   1  14   8          6.28         17.84         5.99 o
   2  14   8          0.10         -5.46         5.46 o
   3  14   8        206.81        222.78        15.31 o
   4  14   8        143.86        126.39        13.77 o
   5  14   8         60.27         50.41         9.74 o
   6  14   8         71.10         63.75         9.74 o
   7  14   8          9.72          6.69         6.35 o
   8  14   8          4.65          0.00         6.69 o
   9  14   8         96.66        100.38        13.38 o
  10  14   8         18.66         13.38        13.38 o
  -8  15   8         14.20         40.15        16.73 o
  -7  15   8         33.53         16.73         9.46 o
  -6  15   8          0.91          2.23         5.99 o
  -5  15   8         43.83         36.81         9.46 o
  -4  15   8          6.06         -2.23         6.69 o
  -3  15   8         29.41         32.12        23.42 o
  -2  15   8          0.08         13.38         9.46 o
  -1  15   8          0.07         -5.99         5.99 o
   0  15   8         52.76         73.61        13.38 o
   1  15   8          4.40          0.00         6.69 o
   2  15   8        283.74        301.15        26.77 o
   3  15   8         66.68         73.61        13.38 o
   4  15   8         45.05         53.53        13.38 o
   5  15   8         10.41          6.69        13.38 o
   6  15   8         37.75         53.53        13.38 o
 -26   1   9         81.66         80.86        14.20 o
 -25   1   9          0.07          3.35         9.46 o
 -24   1   9         95.81        104.39        20.08 o
 -23   1   9          0.07         -6.69         9.46 o
 -22   1   9         88.89         82.53        14.20 o
 -21   1   9          4.99          3.35         9.46 o
 -20   1   9        303.19        329.15        23.66 o
 -19   1   9          0.30          6.69        10.04 o
 -18   1   9        216.52        252.07        18.93 o
 -17   1   9        329.10        295.07        18.93 o
 -16   1   9        105.05        130.32        20.08 o
 -15   1   9        459.28        436.44        40.15 o
 -14   1   9        164.52        173.99        14.20 o
 -13   1   9         94.99         98.07        10.04 o
 -12   1   9        455.95        451.77        18.93 o
 -11   1   9        544.27        545.48        23.66 o
 -10   1   9        332.48        355.20        18.93 o
  -9   1   9         11.51         16.73         4.73 o
  -8   1   9         55.19         52.20        10.04 o
  -7   1   9        185.20        194.30        14.20 o
  -6   1   9          1.70          5.02         3.35 o
  -5   1   9         38.86         30.61         3.63 o
  -4   1   9        388.35        402.34        12.79 o
  -3   1   9         46.45         53.87         5.99 o
  -2   1   9        213.05        213.73         9.41 o
  -1   1   9        530.43        525.28        14.78 o
   0   1   9       1099.30       1096.78        23.43 o
   1   1   9        402.83        443.03        13.39 o
   2   1   9        203.10        222.39        10.64 o
   3   1   9        176.18        172.37        10.04 o
   4   1   9        786.64        753.02        19.06 o
   5   1   9        242.88        219.18        10.64 o
   6   1   9         83.36         94.75         7.47 o
   7   1   9         29.55         30.95         5.07 o
   8   1   9         63.09         50.06         5.80 o
   9   1   9        193.25        205.29        14.49 o
  10   1   9        321.70        316.59        11.74 o
  11   1   9        172.09        160.81        11.59 o
  12   1   9        201.17        200.90        11.36 o
  13   1   9        428.95        459.28        18.11 o
  14   1   9          0.26         -0.96         3.71 o
  15   1   9        219.21        242.28        16.42 o
  16   1   9        401.83        416.43        12.20 o
  17   1   9        253.06        261.99        10.24 o
  18   1   9         62.87         73.75         6.05 o
  19   1   9         42.70         45.46         6.79 o
  20   1   9          7.85          4.78         4.04 o
  21   1   9         80.81         81.82         7.55 o
  22   1   9          2.22         -4.04         4.04 o
  23   1   9         16.65         18.02         6.79 o
  24   1   9         32.38         33.11         8.15 o
 -26   2   9          0.62         13.38        20.08 o
 -25   2   9          4.71         13.38        13.38 o
 -24   2   9         10.92          6.69         9.46 o
 -23   2   9         41.50         40.67         9.46 o
 -22   2   9        279.02        266.38        20.90 o
 -21   2   9         89.60         94.16        14.20 o
 -20   2   9         60.42         59.72        26.77 o
 -19   2   9         13.21         10.04         9.46 o
 -18   2   9          7.88         10.04        10.04 o
 -17   2   9        425.46        378.88        20.90 o
 -16   2   9          0.29         -4.46        13.38 o
 -15   2   9         17.30         33.46         9.46 o
 -14   2   9        621.81        705.23        50.20 o
 -13   2   9        104.43         91.63        20.08 o
 -12   2   9         59.20         46.84         9.46 o
 -11   2   9         23.43         16.73         4.73 o
 -10   2   9        136.76        147.30        11.14 o
  -9   2   9        236.46        243.37        16.06 o
  -8   2   9         48.61         41.66         5.99 o
  -7   2   9         18.66         20.08        10.04 o
  -6   2   9          0.32         -1.34         2.99 o
  -5   2   9         41.27         46.10         4.73 o
  -4   2   9         69.22         74.35         5.99 o
  -3   2   9        717.86        779.76        16.56 o
  -2   2   9        342.70        324.80        12.25 o
  -1   2   9        353.92        385.96        29.95 o
   0   2   9        909.32       1004.49        22.44 o
   1   2   9        839.42        873.21        20.78 o
   2   2   9        397.10        379.64        18.35 o
   3   2   9        479.07        476.27        14.03 o
   4   2   9        422.75        434.95        11.14 o
   5   2   9         31.11         34.52         3.58 o
   6   2   9          6.73         10.71         2.99 o
   7   2   9          4.23          3.35         3.35 o
   8   2   9        386.94        388.33        12.25 o
   9   2   9        533.38        502.58        18.35 o
  10   2   9        378.09        398.73        14.78 o
  11   2   9        344.56        318.58        13.29 o
  12   2   9        117.14        133.27         8.76 o
  13   2   9          1.82          8.92         4.23 o
  14   2   9        405.40        451.94        12.62 o
  15   2   9        348.53        378.32        15.71 o
  16   2   9        532.86        535.71        18.35 o
  17   2   9        234.40        258.71        13.52 o
  18   2   9        117.03        125.06        16.52 o
  19   2   9         50.23         52.93         6.79 o
  20   2   9        163.83        161.38        11.08 o
  21   2   9        217.66        223.44        12.83 o
  22   2   9          3.55          1.00         4.78 o
  23   2   9         51.56         53.53        15.45 o
  24   2   9         10.31          4.12         5.57 o
 -26   3   9         38.18         13.38        13.38 o
 -25   3   9         61.59         53.54        20.08 o
 -24   3   9         75.45         86.99        26.77 o
 -23   3   9         63.25         40.15        20.08 o
 -22   3   9          4.52         -6.69        13.38 o
 -21   3   9         36.57         46.84        20.08 o
 -20   3   9        204.66        200.76        26.77 o
 -19   3   9        297.89        316.70        36.81 o
 -18   3   9         42.88         52.20        10.04 o
 -17   3   9        285.09        264.38        18.93 o
 -16   3   9        350.48        328.41        20.90 o
 -15   3   9         12.34          8.92        13.38 o
 -14   3   9          1.80         13.38         5.99 o
 -13   3   9        217.26        243.37        16.06 o
 -12   3   9         61.82         80.86         9.46 o
 -11   3   9        322.13        363.38        40.15 o
 -10   3   9          3.70         13.38         4.73 o
  -9   3   9          7.66         10.04         4.73 o
  -8   3   9        205.59        227.73        14.20 o
  -7   3   9          2.93          4.46         3.86 o
  -6   3   9        787.43        850.68        19.66 o
  -5   3   9         71.65         65.07         5.99 o
  -4   3   9         62.06         72.85         5.99 o
  -3   3   9          6.34         40.15         9.46 o
  -2   3   9          8.08         11.71         3.35 o
  -1   3   9         42.80         62.09         6.69 o
   0   3   9        204.05        197.17        12.54 o
   1   3   9        102.20        125.73         6.79 o
   2   3   9         29.24         31.88         3.58 o
   3   3   9        607.12        633.75        13.52 o
   4   3   9         49.53         57.81         4.04 o
   5   3   9          5.34         -1.34         2.99 o
   6   3   9         26.65         60.09         4.04 o
   7   3   9        221.98        226.02         8.66 o
   8   3   9        132.28        142.56         8.76 o
   9   3   9         47.96         47.65         5.06 o
  10   3   9          2.62          0.00         3.71 o
  11   3   9        552.74        528.26        15.67 o
  12   3   9        399.43        419.99        14.78 o
  13   3   9        320.68        339.44        13.62 o
  14   3   9         23.99         24.09         5.06 o
  15   3   9         42.59         38.52         5.27 o
  16   3   9         33.13         36.54         9.58 o
  17   3   9         50.98         65.48         7.87 o
  18   3   9         16.40         20.86         6.76 o
  19   3   9         67.05         61.34         6.79 o
  20   3   9         51.68         61.69         7.55 o
  21   3   9         16.03         23.90         6.35 o
  22   3   9        212.65        206.74        12.17 o
  23   3   9         28.25         36.55        12.56 o
  24   3   9         11.08         12.71         7.87 o
 -25   4   9         17.18         20.08        14.20 o
 -24   4   9         16.54          9.37        11.14 o
 -23   4   9          4.98         26.77        20.08 o
 -22   4   9          9.26         33.46        13.38 o
 -21   4   9         67.49        113.76        20.08 o
 -20   4   9         32.03         13.38        13.38 o
 -19   4   9         10.00          6.69        13.38 o
 -18   4   9         30.85         20.08        13.38 o
 -17   4   9        559.58        655.87        40.16 o
 -16   4   9         68.48         66.92         6.35 o
 -15   4   9        755.74        796.45        46.85 o
 -14   4   9          1.11          4.46         5.99 o
 -13   4   9          3.44         -2.23         6.69 o
 -12   4   9         76.41         74.27        11.14 o
 -11   4   9        213.82        203.53        11.14 o
 -10   4   9         16.69          3.35         4.73 o
  -9   4   9         26.18         26.77         5.99 o
  -8   4   9        211.32        248.05        20.08 o
  -7   4   9        544.71        563.81        17.73 o
  -6   4   9         78.09         63.52         5.80 o
  -5   4   9         14.71         12.64         3.25 o
  -4   4   9         39.02         43.79         4.99 o
  -3   4   9         13.00         29.06         3.46 o
  -2   4   9        250.05        241.97        10.46 o
  -1   4   9        204.94        218.15        10.45 o
   0   4   9         24.56         34.23         4.23 o
   1   4   9        258.92        281.51        11.36 o
   2   4   9        196.34        173.67        10.04 o
   3   4   9          1.53          0.00         2.99 o
   4   4   9         22.46         31.88         3.58 o
   5   4   9          6.86          4.02         2.99 o
   6   4   9        225.30        226.12         9.23 o
   7   4   9        450.56        448.64        11.08 o
   8   4   9         85.81         94.29         7.21 o
   9   4   9          2.38          2.23         3.86 o
  10   4   9          7.53          4.02         5.68 o
  11   4   9        189.98        180.47        12.56 o
  12   4   9          3.37         16.46         7.65 o
  13   4   9         54.14         65.94         6.76 o
  14   4   9          0.00          5.35         5.22 o
  15   4   9          1.94          0.00         4.23 o
  16   4   9        133.90        134.87         9.15 o
  17   4   9         14.10         16.25         5.27 o
  18   4   9        744.23        761.20        22.11 o
  19   4   9        983.59        974.21        21.62 o
  20   4   9        116.65        113.97         7.80 o
  21   4   9        125.39        151.21        13.52 o
  22   4   9          2.01          5.12         4.35 o
  23   4   9         50.64         49.28         7.87 o
 -25   5   9         66.86         50.19        14.20 o
 -24   5   9          1.47          5.35        11.14 o
 -23   5   9          6.71         -9.46         9.46 o
 -22   5   9         83.05         74.22        14.20 o
 -21   5   9          9.45         20.08         9.46 o
 -20   5   9        697.52        716.68        33.13 o
 -19   5   9       1075.83       1040.80        42.60 o
 -18   5   9         32.40         38.81        11.14 o
 -17   5   9        517.68        531.81        19.48 o
 -16   5   9          0.01         -5.02         5.46 o
 -15   5   9         10.39          3.35         9.46 o
 -14   5   9         61.14         63.75        14.20 o
 -13   5   9          1.78         -3.35         9.46 o
 -12   5   9          4.35          6.69         9.46 o
 -11   5   9         40.54         26.77         9.46 o
 -10   5   9         21.38         20.08        13.38 o
  -9   5   9        237.73        195.00        18.93 o
  -8   5   9         25.51         16.73         7.10 o
  -7   5   9        422.18        427.82        14.03 o
  -6   5   9        159.65        161.60         8.60 o
  -5   5   9         30.19         31.23         4.04 o
  -4   5   9        246.93        252.42         7.73 o
  -3   5   9       2221.74       2276.02        33.40 o
  -2   5   9        931.37        870.06        19.96 o
  -1   5   9          6.75          2.97         3.25 o
   0   5   9         13.60          8.36         3.58 o
   1   5   9         28.08         38.24         5.06 o
   2   5   9         25.14         24.94         5.99 o
   3   5   9         86.77        109.91         8.56 o
   4   5   9        117.33        118.59         7.87 o
   5   5   9         13.99         11.47         3.71 o
   6   5   9        262.05        296.74        11.74 o
   7   5   9        190.50        192.64        12.54 o
   8   5   9        290.02        294.82        16.48 o
   9   5   9        558.20        554.74        20.39 o
  10   5   9         16.47         10.71         5.06 o
  11   5   9          1.78          1.91         3.71 o
  12   5   9        154.45        159.17        13.52 o
  13   5   9          2.64         16.06         7.73 o
  14   5   9        470.25        508.47        16.83 o
  15   5   9        275.51        286.68        13.92 o
  16   5   9         98.44         99.13         9.15 o
  17   5   9        163.36        162.12        12.99 o
  18   5   9          3.68         16.06         5.06 o
  19   5   9        160.61        172.19        12.74 o
  20   5   9         29.98         42.38         7.87 o
  21   5   9         47.03         38.70         9.66 o
  22   5   9         56.82         64.29         8.15 o
  23   5   9          1.72          5.26         5.27 o
 -24   6   9         69.05         65.09        26.77 o
 -23   6   9         13.61         16.73         9.46 o
 -22   6   9          1.96          3.35        10.04 o
 -21   6   9        298.36        320.47        53.54 o
 -20   6   9          3.91         -7.73         7.73 o
 -19   6   9        214.24        221.24        17.73 o
 -18   6   9         71.95         85.32        20.08 o
 -17   6   9        339.49        363.64        24.71 o
 -16   6   9         63.56         63.09         6.05 o
 -15   6   9       1559.27       1541.21        68.22 o
 -14   6   9        120.77        134.17        14.20 o
 -13   6   9        207.63        206.80        23.42 o
 -12   6   9         74.08         73.61        11.14 o
 -11   6   9         11.32          3.35         9.46 o
 -10   6   9        214.80        205.48        18.93 o
  -9   6   9         16.57          4.46         6.69 o
  -8   6   9         21.26         20.08         7.73 o
  -7   6   9       1167.57       1108.42        30.92 o
  -6   6   9        161.18        173.59        12.56 o
  -5   6   9        315.18        311.12        15.46 o
  -4   6   9        318.70        346.33        14.03 o
  -3   6   9        298.85        604.95        18.18 o
  -2   6   9          0.15          0.74         3.25 o
  -1   6   9        692.45        688.06        24.90 o
   0   6   9        206.99        251.89        10.45 o
   1   6   9         29.13         54.57        18.35 o
   2   6   9         57.19         66.78         8.65 o
   3   6   9         87.92        118.70         9.66 o
   4   6   9          5.64          3.35         3.35 o
   5   6   9         78.25         86.69         7.21 o
   6   6   9        143.44        166.55        12.54 o
   7   6   9        522.87        536.75        23.98 o
   8   6   9        162.73        166.30         9.37 o
   9   6   9        354.93        326.60        10.39 o
  10   6   9         56.51         50.19         5.06 o
  11   6   9        148.14        152.75        10.29 o
  12   6   9        920.37        928.96        22.11 o
  13   6   9          3.70         17.69         8.00 o
  14   6   9         14.96         37.10        11.68 o
  15   6   9        181.79        177.67        11.49 o
  16   6   9        105.03        103.97         9.15 o
  17   6   9          0.05          6.69         5.06 o
  18   6   9        152.35        176.60        15.31 o
  19   6   9         26.73         32.67        12.80 o
  20   6   9         27.86         27.66         5.52 o
  21   6   9          1.53          3.35         5.80 o
  22   6   9         10.33         10.52         5.27 o
 -23   7   9          0.12          0.00         9.46 o
 -22   7   9         20.57         20.08        14.20 o
 -21   7   9         38.85         63.09        20.08 o
 -20   7   9         16.00         20.08        15.77 o
 -19   7   9          2.29          0.00         7.73 o
 -18   7   9         52.08         45.36         8.56 o
 -17   7   9         60.32         57.65         5.52 o
 -16   7   9         35.93         39.52        11.41 o
 -15   7   9         45.48         45.32         5.27 o
 -14   7   9        616.49        616.00        19.48 o
 -13   7   9        609.02        653.37        28.39 o
 -12   7   9         62.77         44.93        10.04 o
 -11   7   9        220.22        167.17        23.42 o
 -10   7   9         15.91          6.69        13.38 o
  -9   7   9        575.89        562.24        23.18 o
  -8   7   9         37.92         29.00         7.73 o
  -7   7   9        137.26        127.85        11.59 o
  -6   7   9        291.34        282.46        15.46 o
  -5   7   9         32.10         35.60         6.69 o
  -4   7   9         11.64          8.92         4.23 o
  -3   7   9         74.59        107.70        10.04 o
  -2   7   9          0.38          2.23         4.23 o
  -1   7   9          0.01         61.44        44.45 o
   0   7   9        440.14        473.89        15.67 o
   1   7   9       1256.09       1231.83        29.17 o
   2   7   9        284.96        312.19        13.92 o
   3   7   9          0.10         -2.87         3.73 o
   4   7   9         84.77        100.99        12.73 o
   5   7   9          1.68         -1.34         4.46 o
   6   7   9        176.36        206.57        18.72 o
   7   7   9         20.74         14.50         4.23 o
   8   7   9          0.16          2.23         4.23 o
   9   7   9         41.34         52.26         6.76 o
  10   7   9         26.57         24.41         5.06 o
  11   7   9        151.80        163.54         9.15 o
  12   7   9          9.62         23.42         6.76 o
  13   7   9        612.57        593.07        20.06 o
  14   7   9          4.58         18.74         5.06 o
  15   7   9          6.83          4.02         6.76 o
  16   7   9        792.48        788.34        22.11 o
  17   7   9        328.40        317.54        22.79 o
  18   7   9        112.29        102.57        10.28 o
  19   7   9         13.28         18.02         8.37 o
  20   7   9          2.59         -2.23         4.83 o
  21   7   9         16.53         18.86         7.21 o
 -22   8   9        109.32         97.15        18.93 o
 -21   8   9         20.75         12.05        11.14 o
 -20   8   9         28.42         36.81        14.20 o
 -19   8   9         56.38         45.74        12.36 o
 -18   8   9          2.63          6.69         7.73 o
 -17   8   9         51.44         56.94         8.69 o
 -16   8   9        418.63        427.19        16.83 o
 -15   8   9        357.58        384.19        23.97 o
 -14   8   9         62.30         86.66        17.43 o
 -13   8   9         48.28         41.35         5.27 o
 -12   8   9         12.05          6.69         5.06 o
 -11   8   9        168.55        148.75        12.54 o
 -10   8   9        217.21        206.23        13.77 o
  -9   8   9        126.38        124.62        10.04 o
  -8   8   9         40.18         20.08         7.73 o
  -7   8   9          8.50         15.61         7.73 o
  -6   8   9        400.09        400.29        17.73 o
  -5   8   9         43.24         49.82         8.56 o
  -4   8   9          1.74          3.35         3.35 o
  -3   8   9         84.41         93.93        10.04 o
  -2   8   9         38.82         37.58         6.69 o
  -1   8   9        168.16        155.58        12.25 o
   0   8   9         43.97         48.69         6.69 o
   1   8   9         22.43         31.79         7.73 o
   2   8   9         89.92         99.39         8.76 o
   3   8   9         27.58         35.69         7.73 o
   4   8   9        134.36        152.43        16.73 o
   5   8   9          0.30          0.00         4.46 o
   6   8   9          2.87          0.00         6.31 o
   7   8   9          5.24          4.02         5.36 o
   8   8   9         85.31         93.85         8.76 o
   9   8   9        162.20        162.42         9.60 o
  10   8   9          0.96          7.81         4.23 o
  11   8   9         39.22         38.24         5.06 o
  12   8   9        841.95        831.49        21.55 o
  13   8   9        904.97        913.23        25.01 o
  14   8   9         23.35         30.11         5.27 o
  15   8   9          4.44         12.64         5.35 o
  16   8   9         56.78         55.44        10.59 o
  17   8   9         77.94         60.58         9.74 o
  18   8   9         34.74         27.72         9.74 o
  19   8   9          1.92          9.73         5.74 o
  20   8   9         25.16         28.11         7.87 o
 -21   9   9          9.29         23.42        16.73 o
 -20   9   9         33.39         33.46        14.20 o
 -19   9   9         15.69          6.69         9.46 o
 -18   9   9          0.37          0.00         7.73 o
 -17   9   9        134.16        118.00         8.76 o
 -16   9   9          4.90         14.96         6.25 o
 -15   9   9         12.84         18.74         5.06 o
 -14   9   9        175.08        189.79        13.77 o
 -13   9   9          0.01          4.02         4.46 o
 -12   9   9         43.74         62.83        15.16 o
 -11   9   9          1.19          0.00         5.46 o
 -10   9   9        251.34        240.06        23.86 o
  -9   9   9         10.39         10.71         5.06 o
  -8   9   9        158.74        178.99        15.45 o
  -7   9   9        266.71        280.32        21.90 o
  -6   9   9        251.69        274.47        17.73 o
  -5   9   9        410.54        455.41        28.47 o
  -4   9   9         78.55         88.86         8.76 o
  -3   9   9        119.12        138.25        12.25 o
  -2   9   9        244.59        224.26        13.38 o
  -1   9   9        377.76        364.64        15.67 o
   0   9   9         15.33         20.08         6.69 o
   1   9   9          0.14         13.38         5.80 o
   2   9   9        183.51        173.65        14.49 o
   3   9   9         59.35         76.17         5.80 o
   4   9   9       1345.52       1337.44        31.88 o
   5   9   9        157.36        148.30        11.30 o
   6   9   9          8.82         24.33         5.74 o
   7   9   9         20.30         15.06         5.46 o
   8   9   9         61.83         65.41        10.68 o
   9   9   9          1.74          1.67         5.46 o
  10   9   9        101.53         99.95         9.74 o
  11   9   9         16.70         18.16         7.44 o
  12   9   9          0.03          5.02         5.46 o
  13   9   9        518.46        509.55        20.12 o
  14   9   9          2.99         -2.23         5.99 o
  15   9   9         35.03         42.06         9.74 o
  16   9   9          5.75          8.36         5.46 o
  17   9   9          3.89          5.02         5.46 o
  18   9   9         14.28         33.46         9.74 o
  19   9   9          4.82         10.87        13.21 o
 -20  10   9          0.14         13.38        20.08 o
 -19  10   9          6.89          8.03        11.14 o
 -18  10   9         43.69         17.40        13.38 o
 -17  10   9         66.36         95.96        13.16 o
 -16  10   9          0.30          5.02         5.46 o
 -15  10   9         16.15         15.06         5.46 o
 -14  10   9         11.12         15.06         5.46 o
 -13  10   9          0.04         -4.46         4.46 o
 -12  10   9         18.25         20.08         9.46 o
 -11  10   9          0.20         -4.02         8.52 o
 -10  10   9        180.41        161.54        10.93 o
  -9  10   9        144.94        158.00        10.12 o
  -8  10   9        255.06        231.28        20.28 o
  -7  10   9         38.21         51.57         5.27 o
  -6  10   9       1066.05        995.52        28.47 o
  -5  10   9        382.22        412.67        16.42 o
  -4  10   9         11.73         15.30         9.66 o
  -3  10   9        411.18        439.29        15.82 o
  -2  10   9          3.80          1.91         4.04 o
  -1  10   9        112.13        116.33         9.63 o
   0  10   9        626.44        644.21        18.24 o
   1  10   9         20.95         26.77         5.06 o
   2  10   9         52.18         50.04         5.80 o
   3  10   9        185.42        167.15        10.12 o
   4  10   9          1.42         16.06         5.06 o
   5  10   9         15.10         26.77         5.80 o
   6  10   9          4.51         15.06         5.46 o
   7  10   9        131.12        106.09         9.74 o
   8  10   9         69.41         60.80         9.33 o
   9  10   9         37.83         35.47         9.94 o
  10  10   9         11.38         13.38         5.46 o
  11  10   9         38.65         44.45        10.28 o
  12  10   9         38.70         25.43         6.35 o
  13  10   9         10.63         11.15         5.99 o
  14  10   9        101.19         96.66        11.14 o
  15  10   9         57.70         51.54        13.38 o
  16  10   9          0.16         -5.99         5.99 o
  17  10   9          3.20          8.92         6.69 o
  18  10   9          3.70         -5.99         5.99 o
 -18  11   9         33.04         66.92        20.08 o
 -17  11   9        179.98        166.14        13.77 o
 -16  11   9          5.78          8.36         5.46 o
 -15  11   9        236.59        250.53        15.31 o
 -14  11   9          4.22          6.69         5.46 o
 -13  11   9          3.33         13.38         5.46 o
 -12  11   9          5.68         16.73         7.10 o
 -11  11   9          8.96         11.71         5.46 o
 -10  11   9         20.01         18.40         5.46 o
  -9  11   9         20.94         17.40         7.73 o
  -8  11   9          0.38          5.35         5.06 o
  -7  11   9         33.65         33.46         5.06 o
  -6  11   9       1019.71       1003.01        24.50 o
  -5  11   9        509.54        514.68        17.53 o
  -4  11   9        378.98        382.77        16.42 o
  -3  11   9        223.87        207.68         9.60 o
  -2  11   9         91.72         87.04         8.03 o
  -1  11   9        130.83        138.79         9.15 o
   0  11   9         53.31         56.15        12.56 o
   1  11   9          3.98         18.74         7.73 o
   2  11   9         68.17         57.95         5.80 o
   3  11   9        770.89        688.57        21.04 o
   4  11   9        642.18        640.38        22.22 o
   5  11   9        110.88        121.55         9.60 o
   6  11   9          5.55          5.35         5.06 o
   7  11   9         31.18         28.63         5.27 o
   8  11   9         53.30         62.39         9.74 o
   9  11   9         21.47         26.77        13.38 o
  10  11   9         12.24         15.06         6.35 o
  11  11   9         17.33         20.08        13.38 o
  12  11   9         56.74         49.07        11.14 o
  13  11   9         86.80        112.49        11.97 o
  14  11   9         12.64          8.92         5.99 o
  15  11   9         15.12         16.73        20.08 o
  16  11   9         32.86         28.11        11.14 o
 -16  12   9          1.68          6.69        13.38 o
 -15  12   9         42.12         58.00         9.74 o
 -14  12   9         37.52         38.48         8.56 o
 -13  12   9         11.66         10.04         5.46 o
 -12  12   9          8.61         23.90         5.46 o
 -11  12   9        106.44         80.07         9.74 o
 -10  12   9          0.04         -5.46         5.46 o
  -9  12   9         27.33         26.77         5.06 o
  -8  12   9        323.28        307.66        13.92 o
  -7  12   9        115.34        106.56         9.66 o
  -6  12   9          7.87         24.09         5.06 o
  -5  12   9        209.85        187.74        11.74 o
  -4  12   9        247.83        236.97        15.28 o
  -3  12   9         58.30         55.02         9.81 o
  -2  12   9         53.45         65.58        13.88 o
  -1  12   9        365.44        353.04        27.05 o
   0  12   9         12.05          5.35         5.06 o
   1  12   9          0.68         10.04         8.69 o
   2  12   9        113.34        112.46        12.56 o
   3  12   9          1.11         12.05         5.80 o
   4  12   9         14.24         17.40         5.06 o
   5  12   9          1.68          6.69         5.27 o
   6  12   9         59.51         64.02         9.74 o
   7  12   9          4.05         -1.67         5.46 o
   8  12   9         20.60         13.38         7.89 o
   9  12   9          1.38         13.38         6.31 o
  10  12   9         11.86          6.69        10.04 o
  11  12   9          2.34         13.38         5.99 o
  12  12   9         28.17         44.41        11.14 o
  13  12   9          4.08          2.23         5.99 o
  14  12   9          0.19          0.00         5.99 o
 -13  13   9          4.55         12.17         6.60 o
 -12  13   9          3.42         13.38         7.73 o
 -11  13   9         85.38         87.24         9.74 o
 -10  13   9          0.00         -3.35         5.46 o
  -9  13   9         60.76         51.43        11.54 o
  -8  13   9          1.76         16.73         5.46 o
  -7  13   9         25.20         24.54         8.41 o
  -6  13   9         51.49         56.11        11.14 o
  -5  13   9        327.18        301.57        15.87 o
  -4  13   9         15.79         11.71         6.70 o
  -3  13   9         40.31         38.24         9.74 o
  -2  13   9         22.02         13.99         5.74 o
  -1  13   9         79.77         75.88        10.28 o
   0  13   9          1.45         -5.46         5.46 o
   1  13   9          5.39          0.00         5.46 o
   2  13   9         18.73         13.38         5.46 o
   3  13   9         11.86         16.73         5.46 o
   4  13   9          8.08         17.03         5.74 o
   5  13   9          7.79         25.74         6.55 o
   6  13   9        382.75        336.80        19.48 o
   7  13   9         19.67         25.43         6.05 o
   8  13   9          1.38          0.00         5.46 o
   9  13   9          0.58         -5.02         8.28 o
  10  13   9        170.09        170.13        27.48 o
  11  13   9          1.91         -0.61         5.74 o
  12  13   9         56.69         73.61        20.08 o
 -10  14   9          1.94         -4.46         5.99 o
  -9  14   9          0.74          2.23         6.69 o
  -8  14   9          3.65         11.15         6.69 o
  -7  14   9        129.33        151.57        16.06 o
  -6  14   9          0.03          4.46         5.99 o
  -5  14   9        130.34        134.00        16.06 o
  -4  14   9         41.00         45.50        11.14 o
  -3  14   9          0.70          2.23        13.38 o
  -2  14   9         88.93        105.01        11.97 o
  -1  14   9         36.69         48.18        11.14 o
   0  14   9          2.09          8.92         5.99 o
   1  14   9          1.81          6.69         5.99 o
   2  14   9         26.94         44.85        13.09 o
   3  14   9          5.78          5.48         5.74 o
   4  14   9          9.72         17.64         5.74 o
   5  14   9         15.61          1.67         5.46 o
   6  14   9         10.32          1.67         5.91 o
   7  14   9          6.25          4.46         7.73 o
   8  14   9         30.33         18.40         9.86 o
  -3  15   9         30.41         66.92        20.08 o
  -2  15   9         25.02          6.69         9.46 o
  -1  15   9         40.98         66.92        11.14 o
   0  15   9         10.98         -3.35         9.46 o
   1  15   9          7.87         20.08        13.38 o
 -25   0  10          5.77         26.77        13.38 o
 -24   0  10        216.45        187.38        26.77 o
 -23   0  10          7.49         13.38        13.38 o
 -22   0  10        534.96        548.78        40.15 o
 -21   0  10         23.88         33.46        13.38 o
 -20   0  10          0.78         -6.69        13.38 o
 -19   0  10          1.70         13.38        13.38 o
 -18   0  10          7.23          0.00        13.38 o
 -17   0  10        146.80        153.92        20.08 o
 -16   0  10        359.00        341.31        26.77 o
 -15   0  10         41.63         33.46        13.38 o
 -14   0  10        133.23        167.30        20.08 o
 -13   0  10         96.23         93.69        13.38 o
 -12   0  10        660.85        609.05        33.46 o
 -11   0  10        273.55        307.84        26.77 o
 -10   0  10       1464.87       1445.94        60.25 o
  -9   0  10         44.51         26.77        13.38 o
  -8   0  10          7.50          0.00         6.69 o
  -7   0  10        177.60        181.68        14.20 o
  -6   0  10         12.92         10.04         4.73 o
  -5   0  10        339.49        384.84        18.93 o
  -4   0  10          1.55          0.00         3.86 o
  -3   0  10        663.76        697.05        21.65 o
  -2   0  10        327.28        369.14        15.46 o
  -1   0  10        385.00        359.25        40.16 o
   1   0  10        607.89        592.79        23.66 o
   2   0  10        129.14        137.92        14.20 o
   3   0  10        528.15        519.32        43.50 o
   4   0  10        182.94        185.73        16.06 o
   5   0  10        177.84        165.66        16.73 o
   6   0  10        307.51        299.45        20.08 o
   7   0  10         34.68         54.37         9.46 o
   8   0  10        199.07        204.52        16.06 o
   9   0  10        479.57        487.16        40.16 o
  10   0  10        445.86        425.73        20.90 o
  11   0  10          0.93         -4.46         5.99 o
  12   0  10        185.27        214.05        16.06 o
  13   0  10        118.22        157.38        20.08 o
  14   0  10         37.25         44.17        13.38 o
  15   0  10        832.63        870.47        35.26 o
  16   0  10        167.00        220.84        20.90 o
  17   0  10        717.47        718.38        23.17 o
  18   0  10        172.59        192.85        14.48 o
  19   0  10        270.26        277.65        17.22 o
  20   0  10         30.34         29.44        11.14 o
  21   0  10         54.73         91.25        20.08 o
  22   0  10          5.12          6.69         6.35 o
  23   0  10         16.29          8.03        11.14 o
 -25   1  10          9.88         13.38         9.46 o
 -24   1  10          6.68         -3.35        10.04 o
 -23   1  10          1.44         -9.46         9.46 o
 -22   1  10         18.01         20.08         9.46 o
 -21   1  10         21.70         26.77         9.46 o
 -20   1  10         89.95         78.27        14.20 o
 -19   1  10         17.57         26.77         9.46 o
 -18   1  10         92.00        127.15        14.20 o
 -17   1  10         97.30        100.83        14.20 o
 -16   1  10          1.65         -2.23         6.69 o
 -15   1  10         47.43         66.92        20.08 o
 -14   1  10         10.82          6.69         6.69 o
 -13   1  10          0.08          6.69         5.99 o
 -12   1  10        248.87        266.12        23.42 o
 -11   1  10        194.20        199.95        30.11 o
 -10   1  10       1462.08       1426.64        42.60 o
  -9   1  10         72.99         70.42         9.46 o
  -8   1  10          2.50          6.69        13.38 o
  -7   1  10         15.94         17.84         3.86 o
  -6   1  10        370.75        358.64        13.38 o
  -5   1  10         65.62         75.28         5.99 o
  -4   1  10         29.45         28.40         4.73 o
  -3   1  10        212.96        239.38        12.56 o
  -2   1  10        408.43        379.18        10.93 o
  -1   1  10        281.03        282.52        11.36 o
   0   1  10        227.86        244.16        13.52 o
   1   1  10        272.38        267.60        11.36 o
   2   1  10        155.52        170.08        10.04 o
   3   1  10         63.82         56.98         6.69 o
   4   1  10          6.17          1.67         3.38 o
[truncated: 142,348 more chars]
