# Supplementary material for: Crystal structure of 2,3′-bi­pyridine-2′,6′-dicarbo­nitrile
Source: Acta Crystallogr E Crystallogr Commun. 2018 Aug 21;74(Pt 9):1272–5. doi: 10.1107/S2056989018011532 (PMC6127714; doi:10.1107/S2056989018011532)
Supplement: Supplementary file 3 [file e-74-01272-Isup3.cml]

<?xml version="1.0" ?>
<cml>
<molecule title="2,3&#39;-Bipyridine-2&#39;,6&#39;-dicarbonitrile" id="m1">
  <atomArray>
    <atom id="a1" elementType="N" />
    <atom id="a2" elementType="C" />
    <atom id="a3" elementType="C" />
    <atom id="a4" elementType="C" />
    <atom id="a5" elementType="C" />
    <atom id="a6" elementType="C" />
    <atom id="a7" elementType="C" />
    <atom id="a8" elementType="N" />
    <atom id="a9" elementType="C" />
    <atom id="a10" elementType="C" />
    <atom id="a11" elementType="C" />
    <atom id="a12" elementType="C" />
    <atom id="a13" elementType="C" />
    <atom id="a14" elementType="N" />
    <atom id="a15" elementType="C" />
    <atom id="a16" elementType="N" />
  </atomArray>
  <bondArray>
    <bond atomRefs2="a1 a2" order="3" />
    <bond atomRefs2="a2 a3" order="1" />
    <bond atomRefs2="a3 a4" order="2">
      <bondStereo>T</bondStereo>
    </bond>
    <bond atomRefs2="a4 a5" order="1" />
    <bond atomRefs2="a5 a6" order="2">
      <bondStereo>T</bondStereo>
    </bond>
    <bond atomRefs2="a6 a7" order="1" />
    <bond atomRefs2="a7 a8" order="2">
      <bondStereo>T</bondStereo>
    </bond>
    <bond atomRefs2="a8 a9" order="1" />
    <bond atomRefs2="a9 a10" order="2">
      <bondStereo>C</bondStereo>
    </bond>
    <bond atomRefs2="a10 a11" order="1" />
    <bond atomRefs2="a11 a12" order="2">
      <bondStereo>C</bondStereo>
    </bond>
    <bond atomRefs2="a7 a12" order="1" />
    <bond atomRefs2="a6 a13" order="1" />
    <bond atomRefs2="a13 a14" order="2">
      <bondStereo>C</bondStereo>
    </bond>
    <bond atomRefs2="a3 a14" order="1" />
    <bond atomRefs2="a13 a15" order="1" />
    <bond atomRefs2="a15 a16" order="3" />
  </bondArray>
</molecule>
</cml>
